# Supplementary material for: Nonsense-mediated mRNA decay safeguards telomeres in pluripotent stem cells
Source: Nat Cell Biol. 2026 Mar 24;28(4):674–83. doi: 10.1038/s41556-026-01912-0 (PMC13086586; doi:10.1038/s41556-026-01912-0)
Supplement: Supplementary file 1 — Supplementary Table 1. Gene ranking based on differential β score. Average β scores for each gene targeted in the gRNA library were calculated for TRF2-proficient and TRF2-deficient cells using the MageCK MLE module. The table lists genes ranked by their differential beta score, reflecting relative enrichment or depletion between the two conditions. Supplementary Table 2. Differential transcript expression upon NMD factor depletion. Transcript-level differential expression analysis following Smg5, Smg6 and Upf1 depletion was performed using RNA-seq data from three biologically independent experiments. L2FC, false discovery rate (FDR), average expression (AveExpr) and P values were calculated relative to wild-type controls. Novel transcripts were identified using StringTie. For each transcript, additional information includes: presence of a coding sequence (CDS), predicted NMD sensitivity, and key 3′ untranslated region (UTR) features—distance from the stop codon to the last exon–exon junction, number of downstream exon junctions and 3′ UTR length. Where applicable, the genomic coordinates of the PTC are indicated. The table includes two tabs: • Differentially_expressed_genes: all differentially expressed transcripts identified in any of the three NMD-depleted conditions. • P < 0.05_L2FC > 1.5: Subset (501) transcripts showing significant differential expression (P value <0.05 and |L2FC| >1.5) across all three NMD-depleted cell lines. Supplementary Table 3. Differential alternative splicing events common among NMD factor depletions. The table includes events that were significantly altered (|ΔPSI| >0.15, adjusted P value <0.05) in Upf1HM, Smg5−/− and Smg6−/− embryonic stem cells relative to wild-type controls. Supplementary Table 4. Read counts. This table reports raw sgRNA read counts from two biologically independent CRISPR knockout screens (E1 and E2). Each row corresponds to a single sgRNA and the gene it targets. Read counts are shown for three cell lines: A7 an [file 41556_2026_1912_MOESM1_ESM.xlsx]

## Sheet: Suppl_Table_1
Gene	TRF2_proficient	TRF2_deficient	Rank_neg
Hist1h3g	-0.492072	-19.7899	1
Acd	0.0795526	-15.5937	2
Tfap2c	1.36191	-14.1798	3
Ldha	0.657399	-14.7482	4
Rps11	-0.224449	-15.4988	5
Hist1h2bn	-0.325795	-14.1361	6
Gm2825	1.21806	-12.0607	7
Smg9	0.302267	-12.7298	8
Hist1h2ae	0.0253567	-11.9583	9
Rtf1	0.202382	-11.7618	10
Rpl19	-0.354347	-12.0817	11
Hist1h3h	-0.403175	-11.9927	12
Eral1	-0.521071	-11.5553	13
Pdp2	0.708922	-10.1464	14
Tinf2	-0.207122	-11.0616	15
Gmfb	0.768555	-9.87524	16
Helz	0.531831	-9.96759	17
Prpf6	-0.0142493	-10.4428	18
Yars	-0.712959	-11.0557	19
Gm14393	0.256352	-10.0574	20
Polr1d	-0.25659	-10.5654	21
Vmn1r131	0.925324	-9.08099	22
Smg5	0.329028	-9.63008	23
Smg7	0.676753	-9.23043	24
Kif18b	0.151216	-9.73167	25
Cdx2	0.978481	-8.90048	26
1110008L16Rik	0.0802066	-9.69724	27
Abt1	-0.122344	-9.83997	28
Kif4	0.571872	-9.14228	29
Ak2	0.844373	-8.86773	30
Hist1h2bp	-0.339706	-9.83158	31
Topaz1	0.919387	-8.55205	32
Ap3m2	0.785059	-8.68302	33
Prmt5	-0.455236	-9.88027	34
Ep300	-0.162724	-9.54948	35
Numa1	0.0435837	-9.29928	36
Polr2j	-0.325028	-9.63428	37
Gm12185	0.775268	-8.5193	38
Llph	0.4552	-8.83919	39
Topors	0.676972	-8.60578	40
Psg27	0.737446	-8.53777	41
Ttc22	0.812186	-8.45633	42
Carf	0.688161	-8.56716	43
Nufip2	0.548335	-8.60578	44
Sh3bgrl	0.812743	-8.30941	45
Ddx56	-0.355744	-9.46552	46
Grn	0.867152	-8.18825	47
Rpn1	-0.618207	-9.66702	48
Szrd1	0.372212	-8.60158	49
S100a6	0.817684	-8.0252	50
Wee1	0.11164	-8.71577	51
Sarnp	0.480235	-8.29152	52
Cog6	0.711598	-8.04141	53
Pfkp	1.07283	-7.67476	54
Gm4133	0.225444	-8.51343	55
Rraga	0.437462	-8.26079	56
Rpl5	-0.852538	-9.52513	57
Ppp2r3c	0.309775	-8.35819	58
Wnk3	0.760526	-7.82538	59
Hmgcs2	0.788384	-7.79633	60
Sf3b1	0.176242	-8.3691	61
Impdh1	0.698993	-7.81858	62
Bcorl1	0.83808	-7.6374	63
Klf14	0.636328	-7.83076	64
Tanc2	0.703652	-7.74487	65
Atrx	0.344263	-8.08851	66
Slitrk4	0.846391	-7.58593	67
Rps8	-0.767897	-9.18929	68
Zmpste24	0.706985	-7.68282	69
Vmn2r109	0.688636	-7.69709	70
Gins4	-0.0329686	-8.41183	71
Smg8	0.384862	-7.98642	72
Grm2	0.678964	-7.67761	73
Aar2	0.0786904	-8.25038	74
Nxt1	0.166076	-8.14728	75
Imp4	-0.274108	-8.57723	76
Ptpn1	0.697404	-7.59962	77
Snx22	0.910345	-7.37713	78
Olfr805	0.731135	-7.54941	79
Dsg1a	0.635004	-7.61137	80
Dhx29	-0.525053	-8.76782	81
Cep95	0.62429	-7.61423	82
Slco4a1	0.696664	-7.53589	83
Anapc4	-0.061417	-8.28472	84
Prmt1	-1.47644	-9.69892	85
Vbp1	0.527492	-7.66485	86
Cyp2b13	0.815538	-7.36621	87
Snap29	0.820425	-7.33288	88
Hist2h3b	-0.391265	-8.54197	89
Rab7	0.405285	-7.73731	90
Zfy1	0.710529	-7.43111	91
Rrn3	-0.184069	-8.28556	92
Ndel1	0.653152	-7.44203	93
Dynlt1a	0.278985	-7.79944	94
Ddx39	1.01922	-7.04834	95
Matn4	0.676671	-7.37108	96
Cd300e	0.511189	-7.51037	97
Olfr107	0.845167	-7.16471	98
Gpbp1	0.575389	-7.4244	99
Fam71e1	0.416848	-7.57963	100
Casc3	0.0447929	-7.92345	101
Slc25a26	-0.857845	-8.814	102
Krt19	0.564529	-7.39132	103
Serf1	0.749466	-7.2061	104
Smim20	0.822553	-7.12928	105
Ptges3	0.574411	-7.36033	106
Trappc11	0.151526	-7.77753	107
Ganab	0.49768	-7.42162	108
Gnb4	0.744607	-7.17445	109
Cnr1	0.740524	-7.1438	110
Rpl36al	-0.119312	-7.97584	111
Ncoa6	0.738789	-7.11425	112
Layn	0.610407	-7.23985	113
Nfxl1	0.683731	-7.15707	114
BC005537	0.951537	-6.86934	115
Nup160	-0.00335568	-7.8101	116
Ormdl1	0.696628	-7.10527	117
Pdap1	0.517226	-7.28141	118
Ccdc175	0.897886	-6.89915	119
Kif1b	0.728714	-7.06421	120
Ankrd32	0.775971	-7.00712	121
Aurka	-0.637607	-8.41519	122
Zfp689	0.75385	-7.01711	123
Vmn1r128	-0.493442	-8.25861	124
Mkks	0.853068	-6.90889	125
Oxsm	-0.292795	-8.0451	126
Tmsb15b2	0.990903	-6.75969	127
Ptgr2	0.686526	-6.98521	128
Actr3b	0.691751	-6.9737	129
Adgrf2	0.73361	-6.93055	130
Fkbp4	0.585253	-7.07605	131
Cpsf2	-0.12819	-7.78256	132
Glcci1	0.754635	-6.88823	133
Chgb	0.630099	-6.99385	134
Zfp345	0.727755	-6.8842	135
Mtr	0.748918	-6.85062	136
Doc2b	0.74742	-6.84928	137
A4gnt	0.483623	-7.11249	138
Ugt2b36	0.656997	-6.92618	139
Tmem144	0.734596	-6.8235	140
Smndc1	0.261531	-7.29317	141
Fam196b	0.695842	-6.85339	142
Clcn7	0.545001	-6.98705	143
2810403A07Rik	0.601538	-6.91342	144
Tm2d3	0.784219	-6.71889	145
Ticrr	0.349113	-7.15388	146
Olfr1132	0.484126	-7.00317	147
Ces1f	0.710849	-6.76078	148
Tmem196	0.489496	-6.97194	149
Gm4201	0.45224	-7.00519	150
Dnase1	0.595473	-6.84793	151
Eif4e2	0.472618	-6.96648	152
Zc2hc1b	0.725755	-6.70445	153
Defb9	0.632848	-6.79294	154
Lipo1	0.696089	-6.7267	155
Polr3k	-0.43464	-7.85309	156
Vsx1	0.459885	-6.95423	157
Prr16	0.790165	-6.61218	158
Trdn	0.767121	-6.61302	159
Paox	0.582568	-6.79705	160
Pogk	0.388716	-6.99075	161
Insig1	0.777433	-6.59471	162
Mad2l1bp	0.629277	-6.73938	163
Mlc1	0.613101	-6.74928	164
Tbccd1	0.440833	-6.9109	165
Exosc8	-0.21558	-7.56595	166
Cept1	-0.335239	-7.6803	167
Blvra	0.558181	-6.78463	168
Cdh5	0.60964	-6.71746	169
Cntn2	0.422894	-6.90049	170
Maats1	0.521099	-6.79428	171
9530077C05Rik	0.536726	-6.74542	172
Gfm2	-0.419615	-7.6986	173
Npm3	0.609165	-6.65449	174
Acsl1	0.388725	-6.87446	175
Disp2	0.704163	-6.54392	176
Cul2	-0.344784	-7.58333	177
Asb8	0.531474	-6.68631	178
Epc2	0.907522	-6.3085	179
Cbr2	0.51339	-6.69286	180
Mmp23	0.445308	-6.75793	181
Gm5941	0.376971	-6.82275	182
Gpatch3	0.6964	-6.49648	183
Ythdf2	0.753822	-6.43612	184
Mterf4	-0.0850328	-7.27293	185
Trim65	0.493396	-6.68715	186
Vmn2r74	0.494465	-6.68547	187
Olfr599	0.621404	-6.5545	188
Gm8300	-0.19017	-7.36344	189
Zcchc3	0.686846	-6.47994	190
Smpd3	0.509782	-6.65617	191
Asprv1	0.540307	-6.61931	192
Cacng6	0.688965	-6.46768	193
Apobec1	0.565104	-6.5911	194
Kcmf1	0.346912	-6.80537	195
Crx	0.607922	-6.5414	196
Zfp655	0.81257	-6.33495	197
Kdelr2	0.732523	-6.41227	198
Dph1	0.194253	-6.92912	199
Zfp146	0.666642	-6.45517	200
Rap1gap2	0.660431	-6.44644	201
Bpifb5	0.709022	-6.3954	202
Slc29a4	0.530132	-6.57163	203
Trank1	0.525547	-6.57498	204
Rbm8a	0.0774821	-7.01644	205
Tm7sf2	0.675959	-6.4111	206
Acer3	0.821036	-6.25653	207
Rufy3	0.530159	-6.54585	208
Mrps30	-0.0371006	-7.10099	209
Anxa9	0.539019	-6.52217	210
Usp39	-0.243054	-7.30408	211
Acp1	0.800221	-6.24385	212
2010107E04Rik	0.352995	-6.69051	213
Agrp	0.647608	-6.39422	214
F2rl1	0.601401	-6.43217	215
Olfr871	0.429443	-6.6016	216
Mfng	0.579398	-6.4498	217
Olfr437	0.729244	-6.29187	218
Tada3	-0.235656	-7.25639	219
Wdr38	0.624473	-6.38641	220
Cr2	0.548454	-6.45836	221
Ccdc62	0.66635	-6.3383	222
Olfr309	0.602652	-6.40077	223
Zmynd8	0.329512	-6.6508	224
Tuba3b	0.656979	-6.3221	225
Olfr472	0.605621	-6.37105	226
Olfr1303	0.492218	-6.47507	227
Gata3	0.643872	-6.32134	228
Rreb1	0.518331	-6.44451	229
Wdr19	0.814899	-6.14041	230
Rsl1d1	-0.331942	-7.28057	231
Efcab6	0.404837	-6.53225	232
Tubb5	-1.06214	-7.99775	233
Olfr951	0.771277	-6.15544	234
Psmc2	0.168926	-6.75424	235
Cyp39a1	0.610535	-6.3106	236
Pllp	0.673447	-6.2436	237
Vmn1r121	0.62513	-6.29087	238
Stxbp6	0.591436	-6.32092	239
2310007B03Rik	0.579782	-6.33058	240
Kif24	0.104991	-6.79705	241
Olfr835	0.762993	-6.13496	242
Ccrn4l	0.573799	-6.32084	243
Brwd1	0.463109	-6.41521	244
Vti1a	0.560912	-6.30976	245
Tmem164	0.606041	-6.26257	246
Grpr	0.559505	-6.30598	247
Akt2	0.549075	-6.31236	248
Hoxa13	0.517244	-6.34401	249
Mvk	0.608078	-6.25258	250
Bmp7	0.585746	-6.27374	251
Xlr4b	0.437983	-6.42016	252
Cnga2	0.88225	-5.9709	253
Gm4907	0.701396	-6.15015	254
Ifi204	0.642155	-6.20414	255
Olfr103	0.649115	-6.19347	256
Usp49	0.696518	-6.14369	257
Slc26a11	0.439545	-6.38918	258
Thap4	0.529629	-6.29045	259
Gzf1	0.653919	-6.16308	260
Dnajc9	-0.29475	-7.10216	261
Etnppl	0.754845	-6.05074	262
Mrpl49	-0.12851	-6.92862	263
Lnpep	0.775843	-6.02413	264
Ppap2a	0.692728	-6.10549	265
Pacsin3	0.690426	-6.09222	266
Olfr938	0.718658	-6.05981	267
Lalba	0.84957	-5.91952	268
Slc25a24	0.811775	-5.95646	269
Vmn1r55	0.564419	-6.20296	270
Actr8	0.103538	-6.65877	271
Mak16	-0.914637	-7.673	272
Exo1	-0.115001	-6.87027	273
Tacr3	0.588048	-6.15863	274
Sbspon	0.531602	-6.20859	275
Ankrd61	0.639525	-6.09919	276
Rps3	-0.818817	-7.54656	277
Drap1	-0.0250343	-6.74785	278
Vdac3	0.74921	-5.97241	279
Ctbs	0.818762	-5.89467	280
Zdhhc7	0.509654	-6.19843	281
Mcu	0.714384	-5.98962	282
Dcaf11	0.379446	-6.3174	283
Lpcat2	0.718896	-5.97669	284
Rasef	0.556071	-6.13067	285
Cand1	0.376039	-6.29817	286
Napa	-0.415368	-7.08772	287
Tas2r129	0.482701	-6.18684	288
Trhr	0.607137	-6.06183	289
Medag	0.589153	-6.07543	290
Stradb	0.785571	-5.87611	291
Arhgap40	0.558738	-6.09482	292
Yipf1	0.722375	-5.93102	293
BC005624	-0.179502	-6.8324	294
Dmrt2	0.66804	-5.98207	295
Det1	0.0860411	-6.56323	296
Acly	-0.211808	-6.86028	297
Rsph1	0.587134	-6.05998	298
Tmed5	0.672305	-5.97182	299
Pinx1	-0.245337	-6.88832	300
Rab6b	0.620938	-6.02203	301
Krt12	0.676406	-5.96544	302
Klk1b22	0.65623	-5.98542	303
Olfr314	0.66835	-5.96796	304
Elp2	-0.0956195	-6.72989	305
Adam26b	0.866083	-5.76764	306
Mcemp1	0.560839	-6.06099	307
Lsp1	0.497251	-6.11573	308
Gap43	0.623166	-5.98072	309
Capsl	0.645955	-5.95528	310
Pak4	0.704702	-5.89072	311
Cirh1a	-0.432192	-7.02131	312
Olfr429	0.701688	-5.88652	313
Arl9	0.617494	-5.97048	314
Nsg2	0.665866	-5.91095	315
Camkv	0.414144	-6.15838	316
Ube2v2	0.13494	-6.42209	317
Serf2	0.60437	-5.95226	318
Ctnnbl1	-0.0581061	-6.61419	319
H13	0.444678	-6.10439	320
Nfkbiz	0.600899	-5.94722	321
Vmn2r47	0.300057	-6.24612	322
Sdcbp2	0.459164	-6.08651	323
Pla2g2e	0.558921	-5.98601	324
Cryl1	0.765988	-5.77628	325
Olfr792	0.575955	-5.96427	326
Olfr1362	0.646969	-5.88232	327
Anapc10	-0.419716	-6.94659	328
Gabpa	0.128409	-6.39355	329
Zfp354b	0.808432	-5.71155	330
Sp110	0.681201	-5.8364	331
2610524H06Rik	0.292951	-6.22345	332
Olfr986	0.49568	-6.0175	333
Exoc3l4	0.501461	-6.01019	334
Gm3750	0.434202	-6.07358	335
Art1	0.53742	-5.96704	336
Psma5	-0.381894	-6.88202	337
Pxk	0.556628	-5.94109	338
Scamp4	0.711342	-5.78443	339
Atp5a1	-1.13649	-7.63211	340
Col4a1	0.572566	-5.92136	341
Cxcr6	0.511636	-5.98114	342
Ttll3	0.757659	-5.73019	343
Wdr33	-0.0707807	-6.55458	344
Stard4	0.692216	-5.78905	345
Ogdhl	0.781141	-5.70005	346
Wdtc1	0.493442	-5.98484	347
Drd4	0.472544	-6.00406	348
Gm17019	-0.366503	-6.8392	349
Hmgn1	0.574676	-5.89718	350
Olfr705	0.442897	-6.02682	351
Ankrd12	0.679329	-5.78653	352
Hip1	0.626692	-5.83606	353
Olfr594	0.481011	-5.98114	354
Polr3e	-0.418675	-6.87052	355
Sprr2i	0.50011	-5.95167	356
Foxo1	0.682772	-5.75672	357
Immt	0.30603	-6.13311	358
Pcf11	0.289918	-6.14696	359
4921507P07Rik	0.518815	-5.91532	360
Kcnh6	0.413094	-6.01985	361
F8a	0.565716	-5.86545	362
Kctd3	0.787754	-5.64195	363
Rad23a	0.472809	-5.9557	364
Ffar3	0.487469	-5.93849	365
Ptgr1	0.412738	-6.01028	366
Mtrr	0.172424	-6.24276	367
Gmnn	0.131798	-6.27794	368
Kif20a	0.547833	-5.8563	369
Nos3	0.608114	-5.78963	370
G6pc2	0.693888	-5.70038	371
Tnpo2	0.73298	-5.6553	372
Sms	0.567872	-5.81675	373
Dach2	0.62619	-5.75529	374
Cnot2	0.174726	-6.20624	375
Spryd4	0.552719	-5.82187	376
Tox	0.616892	-5.75496	377
Fam209	0.487368	-5.88291	378
Rasa1	0.550143	-5.81776	379
Actn1	0.703652	-5.65639	380
Gm14501	0.585271	-5.77032	381
Pou6f1	0.62429	-5.73002	382
Lrrc57	0.403933	-5.94873	383
Insm1	0.611804	-5.73632	384
Slc13a1	0.589062	-5.75135	385
Gsdma	0.500393	-5.83824	386
Hist1h4c	0.0781872	-6.25157	387
Zfp644	0.727792	-5.60156	388
Man2a2	0.682453	-5.6422	389
Hat1	0.522396	-5.80122	390
Olfr665	0.66118	-5.65891	391
Gtf2e1	-0.206675	-6.5252	392
Pih1d2	0.726696	-5.58704	393
Hamp	0.472234	-5.84076	394
Gpr85	0.535256	-5.76957	395
Bag6	0.528734	-5.7757	396
2010107G12Rik	0.526086	-5.77444	397
Grap	0.441499	-5.85739	398
Fam196a	0.808734	-5.48973	399
Gcfc2	0.494675	-5.79383	400
Suv420h2	0.339048	-5.93094	401
Ubxn4	0.578503	-5.6893	402
Oasl1	0.420218	-5.84261	403
Morf4l2	0.181667	-6.07996	404
Gemin2	-0.589564	-6.85087	405
Ppp1r10	-0.13357	-6.39271	406
Clcnka	0.690043	-5.56739	407
2510002D24Rik	0.596579	-5.65933	408
Mastl	-0.186106	-6.44099	409
Klra10	0.848967	-5.40199	410
Zfp59	0.630756	-5.6202	411
Phf19	0.549002	-5.69652	412
Col9a3	0.576905	-5.66798	413
Cars2	-0.763139	-7.0046	414
Dcpp2	0.564684	-5.67629	415
Dhx15	-0.198911	-6.43947	416
Osgepl1	0.577124	-5.66327	417
Scgb2b20	0.681512	-5.55446	418
Cntnap1	0.65707	-5.57596	419
Calm5	0.552893	-5.67746	420
C2cd2l	0.538799	-5.68939	421
Med14	-0.145909	-6.36181	422
Bcl9	0.562912	-5.65009	423
Ccdc181	0.734477	-5.47831	424
Pla1a	0.483633	-5.72347	425
Tnrc6c	0.524661	-5.67931	426
Mbtps1	-0.468991	-6.66079	427
Gm7073	0.50496	-5.68586	428
Tbca	-0.945966	-7.13667	429
Aqr	0.251996	-5.93497	430
Dntt	0.550299	-5.63347	431
1700020A23Rik	0.608032	-5.57361	432
Tldc2	0.582732	-5.5977	433
Gigyf2	0.538325	-5.64069	434
Akap5	0.540672	-5.63481	435
Syngr2	0.398763	-5.77603	436
Fam199x	0.544928	-5.62507	437
Slco1a4	0.33639	-5.83254	438
Fkbp6	0.531995	-5.63523	439
Ypel5	0.292348	-5.87317	440
Fam19a3	0.535639	-5.62936	441
Clec12b	0.453693	-5.70962	442
Usp38	0.406682	-5.75613	443
Mier1	0.574859	-5.58343	444
Sp100	0.597857	-5.5595	445
Gm9513	0.503096	-5.65421	446
Hif1a	0.754206	-5.40292	447
Gid4	0.626665	-5.52886	448
Lcn2	0.552272	-5.6024	449
Pdcd10	0.900901	-5.25322	450
Ing3	0.35589	-5.79652	451
Rpp14	-0.393712	-6.54459	452
Slc6a14	0.721051	-5.42634	453
Psmd4	-0.330572	-6.47423	454
Avil	0.668058	-5.4721	455
l7Rn6	-0.0624482	-6.20254	456
Capn3	0.653134	-5.47647	457
Gnat3	0.618636	-5.50963	458
Agps	0.301545	-5.82221	459
Pfn4	0.59277	-5.53028	460
Pja1	0.444623	-5.67486	461
Fhod1	0.557185	-5.55992	462
Gyg	0.708648	-5.40527	463
Prmt8	0.589948	-5.52038	464
Olfr1193	0.758864	-5.34809	465
Gprasp2	0.733025	-5.37227	466
Olfr919	0.504412	-5.59795	467
Dhtkd1	0.426977	-5.67444	468
Nt5c3	0.388433	-5.70895	469
Phlda3	0.537192	-5.55824	470
Scgb2b12	0.406518	-5.68485	471
Isy1	-0.164158	-6.25325	472
Fxr2	0.587573	-5.50056	473
Gm13298	0.492967	-5.58914	474
Traf2	0.543823	-5.53675	475
Kdm5c	0.28168	-5.79887	476
Serinc3	0.504247	-5.57344	477
Dhx8	-0.568264	-6.64098	478
Pcmtd2	0.531657	-5.53868	479
Metap2	-0.812725	-6.88177	480
Tmem38a	0.53173	-5.53431	481
Mki67	0.494629	-5.56949	482
Zswim3	0.252443	-5.80903	483
Eif2b5	-0.265879	-6.32655	484
1600002K03Rik	0.416875	-5.6417	485
Nsun4	-0.00275862	-6.06006	486
Tmem35	0.481039	-5.57411	487
Olfr39	0.519089	-5.53599	488
Olfr54	0.363078	-5.69157	489
Hexim2	0.479294	-5.56672	490
Hs3st6	0.480838	-5.56185	491
Exoc8	0.027356	-6.0138	492
Hk2	0.789955	-5.24869	493
Tprkb	-0.25775	-6.29238	494
Fam179b	0.48999	-5.54414	495
Tnpo1	-0.172497	-6.20573	496
Vps37c	0.455172	-5.5721	497
Hck	0.573306	-5.45355	498
BC035044	0.759403	-5.26623	499
N6amt1	-0.725152	-6.74702	500
Ift140	0.543814	-5.4763	501
Hnrnpll	0.395329	-5.62289	502
Mettl3	0.0909011	-5.92405	503
Fmo9	0.606735	-5.40493	504
Paxip1	0.149161	-5.86234	505
Vprbp	0.0026829	-6.00667	506
B4galnt1	0.244698	-5.75639	507
Crnkl1	-0.291517	-6.28835	508
Gm7157	0.725353	-5.27127	509
Hsd17b7	0.757777	-5.22912	510
Tmem247	0.697021	-5.2868	511
Cabp1	0.648037	-5.33466	512
Fam187b	0.402581	-5.57965	513
Ppp1r11	-0.049167	-6.03093	514
Atg4c	0.5292	-5.4522	515
Thra	0.496146	-5.48444	516
Tnf	0.590697	-5.38923	517
Pcdhb7	0.580156	-5.39897	518
Gsk3a	0.468517	-5.51047	519
Arhgap5	0.696993	-5.27908	520
Jmjd4	0.325558	-5.6438	521
Mmgt1	0.634519	-5.33231	522
Fis1	0.468818	-5.49779	523
Axl	0.558811	-5.40544	524
Hsp90aa1	0.207342	-5.74925	525
Lhx6	0.487396	-5.46706	526
Pdrg1	-0.531356	-6.48574	527
Nop56	-0.12935	-6.08055	528
Piezo1	0.506951	-5.44305	529
2410016O06Rik	0.355059	-5.59485	530
Adam17	0.656513	-5.29251	531
Cnpy1	0.709232	-5.23332	532
Pcdhb22	0.412464	-5.52777	533
Slc24a4	0.462223	-5.47579	534
Spata22	0.842226	-5.08925	535
Uvssa	0.458077	-5.47042	536
Jrk	0.714146	-5.21384	537
Dbx2	0.494556	-5.42676	538
Atad2b	0.57358	-5.347	539
Ten1	-0.454359	-6.37407	540
Klf17	0.589381	-5.32962	541
Sorbs3	0.606763	-5.30729	542
Atp1b3	0.571142	-5.34003	543
Avpi1	0.55018	-5.36035	544
P3h1	0.560848	-5.34935	545
Prickle1	0.523492	-5.38604	546
Oscp1	0.497717	-5.40905	547
Csde1	0.521373	-5.38487	548
Akt1	0.610699	-5.29209	549
Fstl5	0.54111	-5.36144	550
Sphkap	0.651654	-5.24911	551
Uhrf1bp1	0.594925	-5.30376	552
Clec11a	0.656312	-5.24222	553
Crybb3	0.576402	-5.32089	554
Gcnt1	0.488309	-5.40829	555
Grem2	0.434969	-5.45959	556
6430531B16Rik	0.612873	-5.27807	557
Gm5592	0.0241684	-5.86578	558
Supt4a	-0.738624	-6.62225	559
Knstrn	0.399951	-5.481	560
Tmem225	0.426	-5.45077	561
Klra3	0.611823	-5.26455	562
Hdac9	0.612699	-5.25775	563
Zbtb44	0.663665	-5.20259	564
Zbtb17	-0.167209	-6.03303	565
1700012A03Rik	0.636556	-5.2261	566
Ggta1	0.694609	-5.16792	567
Pcdhb20	0.510933	-5.35011	568
Ube2c	0.050801	-5.80743	569
Cox7b	0.00318799	-5.85269	570
Vmn2r103	0.598871	-5.25649	571
Trim61	0.484793	-5.36959	572
Galk2	0.69576	-5.15776	573
Mansc4	0.523729	-5.32668	574
Olfr444	0.632565	-5.21535	575
Tes	0.576119	-5.26917	576
Olfr525	0.59561	-5.24726	577
Defb23	0.403056	-5.4381	578
Cdc34	0.695998	-5.145	579
Xxylt1	0.683759	-5.15482	580
Gm4871	0.458588	-5.37991	581
Cbln4	0.504147	-5.33172	582
D5Ertd577e	0.223371	-5.61248	583
Cdr2	0.747009	-5.08799	584
Mpp5	0.50516	-5.32425	585
Papolg	0.371472	-5.45648	586
Ccdc53	0.435398	-5.38982	587
Tmem178b	0.732669	-5.0921	588
Eif3h	-0.147836	-5.97056	589
Mid1	0.340162	-5.48192	590
Kpna2	-0.386807	-6.20666	591
Phospho2	0.572959	-5.24592	592
Fam83f	0.664067	-5.14878	593
Fam193a	0.734505	-5.07817	594
Dfna5	0.57422	-5.23819	595
Pnrc2	0.583362	-5.22803	596
Inha	0.479778	-5.32861	597
Trim33	0.443207	-5.36497	598
Psen1	0.574841	-5.23164	599
4933402D24Rik	0.347414	-5.45699	600
Gorab	0.591747	-5.2125	601
Pkmyt1	-0.716576	-6.51991	602
Fut9	0.820278	-4.98245	603
Bcat2	0.506704	-5.29545	604
Parp4	0.503124	-5.29713	605
Zfp954	0.549942	-5.24701	606
Fcer1a	0.627907	-5.16859	607
Fem1a	0.417158	-5.37521	608
Htatsf1	-0.394324	-6.18651	609
Rab42	0.702537	-5.08958	610
Vmn2r75	0.723207	-5.06876	611
Pla2g3	0.532205	-5.25742	612
Plekhb1	0.440814	-5.34751	613
Mapk8	0.724339	-5.06314	614
Olfr855	0.551139	-5.23508	615
Gm6537	0.60521	-5.18085	616
1700001K19Rik	0.501991	-5.28244	617
Ccnt1	0.332289	-5.45153	618
Tgds	0.388689	-5.39368	619
Pou5f2	0.673867	-5.10738	620
Rgs5	0.537557	-5.23735	621
Olfr507	0.117056	-5.65748	622
Rnf103	0.378752	-5.39242	623
Ccbe1	0.499059	-5.26934	624
Zdhhc9	0.73856	-5.02787	625
Vmn1r44	0.617157	-5.145	626
Myh7b	0.477203	-5.28143	627
Lrrc56	0.505444	-5.25196	628
Astl	0.618764	-5.13853	629
Mup9	-0.133341	-5.89022	630
Angptl1	0.50959	-5.24029	631
Abca16	0.501416	-5.24634	632
Il17a	0.470087	-5.27765	633
Kif13b	0.496529	-5.24793	634
Krt33b	0.341733	-5.40216	635
Vmn2r30	0.350017	-5.39301	636
Mgst1	0.71147	-5.02972	637
Ttc39d	0.562035	-5.17875	638
Atoh7	0.537649	-5.20276	639
Shfm1	0.00397923	-5.73137	640
Malt1	0.648823	-5.08497	641
6430571L13Rik	0.50654	-5.2261	642
Olfr957	0.618508	-5.11402	643
Ccdc167	0.519025	-5.20729	644
Ppapdc1a	0.612553	-5.11301	645
Kcnb1	0.376112	-5.34843	646
Dnaja3	-0.709479	-6.43225	647
Defb38	0.557916	-5.16439	648
Erc2	0.686033	-5.03207	649
Pdcd6	0.538142	-5.17866	650
Gpr19	0.496191	-5.21955	651
Rassf6	0.654851	-5.06045	652
Vmn1r135	0.340756	-5.36975	653
Ccdc113	0.684846	-5.02468	654
Fam46d	0.480061	-5.22711	655
Cyp2d11	0.399138	-5.30746	656
Snx31	0.380679	-5.32207	657
Lrrn4cl	0.791763	-4.90605	658
Olfr1089	0.420218	-5.2774	659
Mrps14	0.0589801	-5.63607	660
Vmn1r137	0.543695	-5.14819	661
Serpine1	0.628026	-5.06053	662
9930111J21Rik1	0.61838	-5.0691	663
Ndufa10	0.0159801	-5.66806	664
Dnmt3b	0.51371	-5.16893	665
Dbndd2	0.405897	-5.27488	666
Zbtb21	0.429644	-5.24843	667
Dnajc5	0.779926	-4.89732	668
Mrpl10	-0.224686	-5.90163	669
Sh3glb1	0.638958	-5.03686	670
St13	0.687513	-4.98657	671
Cpsf1	-0.748781	-6.42025	672
Hist1h2ao	-0.363106	-6.03437	673
Phf11d	0.601474	-5.0675	674
Smox	0.497607	-5.16767	675
Ddx51	0.117129	-5.54733	676
Arid1b	0.81858	-4.8456	677
Cd248	0.642064	-5.02208	678
Mfap5	0.323375	-5.33626	679
Mst1	0.635844	-5.02133	680
Pebp4	0.401777	-5.25221	681
Erap1	0.62713	-5.02468	682
Bak1	0.618408	-5.03014	683
Cep55	0.722138	-4.92444	684
Spinkl	0.612471	-5.03333	685
Tdpoz2	0.326005	-5.31829	686
Tmppe	0.633022	-5.01033	687
Per3	0.548079	-5.09403	688
Krt1	0.374998	-5.26691	689
Bcan	0.543421	-5.09764	690
Cox6a1	0.278711	-5.36178	691
Mrgprb4	0.404024	-5.23525	692
Rgs9	0.41503	-5.224	693
Kdsr	0.0322224	-5.60618	694
Btnl4	0.391164	-5.2465	695
6430550D23Rik	0.521647	-5.1157	696
Pcnxl4	0.707524	-4.92931	697
Dnd1	0.31099	-5.32165	698
Cacng1	0.476362	-5.15448	699
Olfr868	0.62893	-5.0016	700
Hist1h2bh	0.0332052	-5.59602	701
Rimbp2	0.570447	-5.05718	702
D16Ertd472e	0.683019	-4.94316	703
1700056E22Rik	0.503361	-5.12208	704
Zfp605	0.53763	-5.08723	705
B4galt6	0.578467	-5.04416	706
1810013L24Rik	0.561734	-5.0602	707
Fbxo45	0.477431	-5.14105	708
Tlr12	0.571954	-5.03946	709
Pabpc4l	0.443874	-5.16683	710
Naip2	0.735583	-4.86676	711
Napsa	0.496566	-5.10503	712
Mdn1	-0.226321	-5.82683	713
P2ry1	0.492848	-5.1057	714
Prss58	0.569507	-5.022	715
Itgb1	0.341368	-5.24827	716
Rgs8	0.713141	-4.87146	717
Six3	0.607311	-4.97649	718
4930447C04Rik	0.628163	-4.95399	719
Vmn2r29	0.201569	-5.37865	720
Lnp	0.586322	-4.99354	721
Dpagt1	-1.14462	-6.72393	722
Gm20865	0.59214	-4.98422	723
Slc12a2	0.467503	-5.10596	724
Mafb	0.401924	-5.17102	725
Rars2	-0.48387	-6.05519	726
Ccm2l	0.46163	-5.10839	727
Trim46	0.53953	-5.02863	728
Slc44a2	0.558172	-5.00756	729
Tfeb	0.349826	-5.2104	730
Rsc1a1	0.514979	-5.04458	731
Cycs	-0.268107	-5.82422	732
Ier3	0.421159	-5.13316	733
Tarbp2	0.463036	-5.08967	734
Olfr498	0.481961	-5.06969	735
Zcchc13	0.669273	-4.88162	736
Defb14	0.501525	-5.04903	737
Ccdc42	0.558574	-4.99009	738
Mzt2	0.16403	-5.38193	739
Zfp938	0.550984	-4.99228	740
Zfp869	0.508942	-5.03367	741
Diap2	0.518998	-5.02342	742
Atp5s	0.47027	-5.07137	743
Snrpg	-0.3678	-5.906	744
Figla	0.587637	-4.94988	745
1810009A15Rik	0.144512	-5.392	746
Gbp4	0.593985	-4.94073	747
Slco6c1	0.434229	-5.0968	748
Zswim4	0.524515	-5.00369	749
1700013G24Rik	0.5837	-4.94358	750
Etaa1	0.139634	-5.38101	751
Arl8a	0.521053	-4.9995	752
Alg8	0.411824	-5.10772	753
Spatc1l	0.440531	-5.078	754
Cga	0.517144	-5.00109	755
Vmn2r86	0.681457	-4.83443	756
Frmpd3	0.650476	-4.86491	757
Ralgapa1	0.436293	-5.07565	758
Npw	0.334472	-5.17556	759
Tomm20l	0.497653	-5.01175	760
Gltscr1	0.419378	-5.08824	761
Klhdc10	0.492858	-5.01318	762
Lbr	0.671474	-4.83158	763
Tmem87a	0.629048	-4.86953	764
Ccdc12	0.080213	-5.41644	765
Mtcl1	0.441993	-5.05315	766
Zfp780b	0.495324	-4.9995	767
Onecut1	0.641351	-4.8529	768
Chst8	0.38404	-5.10898	769
Kcnj13	0.417076	-5.07548	770
Ssfa2	0.710182	-4.78112	771
Olfr63	0.361325	-5.12997	772
Cmtr2	-0.137378	-5.62826	773
Cox7b2	0.435736	-5.05499	774
Diras1	0.566072	-4.92351	775
Coil	0.461274	-5.02821	776
Kir3dl2	0.557724	-4.92964	777
Jade3	0.574302	-4.90639	778
Gm21951	0.255101	-5.22409	779
Nop9	-0.261906	-5.74052	780
C030039L03Rik	0.46468	-5.01234	781
Npb	0.404682	-5.07195	782
Zfp746	0.486701	-4.98606	783
Amer2	0.582851	-4.88875	784
Gm684	0.527657	-4.94266	785
Olfr146	0.488729	-4.98136	786
Rilpl1	0.475193	-4.99421	787
Slc25a44	0.287818	-5.17875	788
Tigd5	0.521181	-4.94408	789
Masp2	0.583837	-4.88086	790
Apbb1	0.662048	-4.80186	791
Ubtfl1	0.385894	-5.07724	792
Mnat1	-0.222019	-5.68443	793
Ski	0.467886	-4.99446	794
Col6a4	0.552399	-4.90907	795
Il17ra	0.439938	-5.02057	796
Tcf3	0.624637	-4.83561	797
Elof1	0.0459392	-5.41299	798
Olfr1151	0.500018	-4.95777	799
Scd2	-0.0938019	-5.55085	800
Olfr1054	0.481322	-4.97221	801
Tmem145	0.365672	-5.0874	802
Pgpep1	0.678927	-4.77398	803
Olfr1162	0.471467	-4.98052	804
Fam26f	0.371591	-5.07766	805
Lrrc40	0.692847	-4.7561	806
Muc1	0.580714	-4.86718	807
Otud5	0.529328	-4.91613	808
Krt33a	0.417743	-5.02494	809
Nfya	0.267285	-5.17363	810
Bloc1s6	0.50559	-4.93208	811
Ripk4	0.330389	-5.10654	812
Slc26a2	0.403303	-5.0335	813
C77080	0.535584	-4.89984	814
Slc18a2	0.583983	-4.85097	815
Polr2m	0.366166	-5.06759	816
Rgs10	0.560373	-4.87305	817
Fam69a	0.392635	-5.03879	818
Zhx2	0.600068	-4.83057	819
Pcdhb4	0.585089	-4.84275	820
Thap1	0.26502	-5.16145	821
Hist1h3c	0.137278	-5.2821	822
Mageb18	0.677794	-4.74015	823
Mageb4	0.702583	-4.71488	824
Fbxw19	0.623048	-4.79254	825
Stx7	0.640648	-4.77465	826
Omd	0.678863	-4.73536	827
Gm766	0.471658	-4.94224	828
Rpl8	-1.19687	-6.60764	829
Smc1a	-0.0838272	-5.4946	830
Olfr136	0.379939	-5.02779	831
Ttc25	0.402024	-5.00495	832
Rbm45	0.50127	-4.90471	833
Fam206a	0.406098	-4.99933	834
Zfp691	0.630263	-4.77398	835
Rbm19	-0.185284	-5.58822	836
Olfr826	0.542435	-4.86046	837
Parn	-0.355023	-5.75722	838
Plau	0.613503	-4.78792	839
Ccnb1ip1	0.673849	-4.72126	840
Fbl	-0.525784	-5.91943	841
Slc7a7	0.437645	-4.95483	842
Wsb2	0.314533	-5.07766	843
1700021F05Rik	0.542352	-4.843	844
Ccdc40	0.340272	-5.04366	845
Hoxb7	0.579088	-4.80412	846
Rps28	-0.533676	-5.91582	847
4930452B06Rik	0.508997	-4.87096	848
Rhbdl3	0.622728	-4.75224	849
Dnal4	0.499653	-4.87515	850
Rgmb	0.521601	-4.84997	851
Olfr8	0.354219	-5.01217	852
Agtr2	0.679895	-4.68549	853
Ttl	0.531438	-4.83334	854
Lyrm2	0.572201	-4.78943	855
Ubqln3	0.614462	-4.74678	856
Met	0.378834	-4.97985	857
Micu3	0.577489	-4.78028	858
Als2cl	0.639525	-4.71739	859
Tmed6	0.556272	-4.798	860
Dicer1	0.06654	-5.28689	861
Lmtk3	0.389237	-4.96029	862
Clcc1	0.0319648	-5.31703	863
Ppp2r4	-0.51022	-5.85898	864
Tagln	0.380889	-4.96776	865
Plcb1	0.531922	-4.81663	866
Pou2f1	0.437389	-4.91092	867
Klk1b9	0.345852	-5.00109	868
Tmtc3	0.5427	-4.80354	869
Chac2	0.460369	-4.88137	870
Ddx54	-0.134921	-5.47403	871
Plekha4	0.562008	-4.77608	872
Bnip1	-0.200172	-5.53566	873
Atn1	0.533703	-4.79825	874
Gm14744	0.279579	-5.0518	875
Olfr71	0.455401	-4.87524	876
Krtap4-9	0.110361	-5.21955	877
Lyzl1	0.555213	-4.77449	878
Tefm	-0.94487	-6.2734	879
Mug2	0.329485	-4.99899	880
Ly6d	0.66003	-4.66668	881
Arf4	0.504667	-4.82125	882
Neil3	0.40101	-4.92452	883
Zfp711	0.584184	-4.74065	884
Bcl2l12	0.388963	-4.93586	885
Dusp7	0.700592	-4.62151	886
Ppib	0.456625	-4.86348	887
Cyp2g1	0.37571	-4.94081	888
Arhgap39	0.517308	-4.79858	889
Rhoh	0.518386	-4.79598	890
Tsc22d2	0.228075	-5.08597	891
Ucn2	0.59308	-4.71891	892
Ms4a8a	0.433736	-4.87238	893
Mybl1	0.545394	-4.75988	894
Tmem45a2	0.453081	-4.84997	895
She	0.414208	-4.8885	896
Naca	-0.650595	-5.95184	897
Pgm2	0.558455	-4.74258	898
Gtpbp3	0.28115	-5.01662	899
Il1rl2	0.511408	-4.78515	900
Endov	0.492465	-4.80102	901
Cd84	0.416026	-4.87616	902
Lzts2	0.413605	-4.87473	903
Dnajc13	0.290229	-4.99731	904
Il34	0.489478	-4.79287	905
Ugt2b35	0.316168	-4.966	906
Cd2bp2	-0.326845	-5.60492	907
Krt72	0.491296	-4.78624	908
Tbl1x	0.375208	-4.90101	909
Stk32c	0.535703	-4.73754	910
Rragb	0.582851	-4.69002	911
Gpx8	0.289051	-4.98254	912
Hoxc8	0.400983	-4.87028	913
Vmn2r91	0.338463	-4.92922	914
Slc35f4	0.773761	-4.49272	915
Rasa2	0.725134	-4.53797	916
Lrp2bp	0.324498	-4.93745	917
Tmco5	0.374093	-4.88506	918
Olfr1052	0.509417	-4.74863	919
Dnmt3a	0.361836	-4.89614	920
Tex264	0.603073	-4.65451	921
Scmh1	0.414446	-4.84224	922
Osbpl2	0.463868	-4.79279	923
Ctrl	0.457666	-4.79883	924
Uchl5	-0.214904	-5.47118	925
Cym	0.410865	-4.84367	926
Slc7a4	0.420008	-4.83443	927
Fam184b	0.642046	-4.61186	928
Ckmt1	0.250416	-5.00336	929
Hoxd4	0.408381	-4.84451	930
Krtap4-1	0.488629	-4.75921	931
Olfr175-ps1	0.55155	-4.69599	932
Sln	0.347423	-4.89975	933
Rcbtb1	0.507499	-4.73545	934
Ovca2	0.495479	-4.74695	935
Zfp330	0.537137	-4.70169	936
Il4	0.587189	-4.64712	937
Erich4	0.424118	-4.80967	938
Ddb1	-0.466379	-5.69921	939
Manbal	0.440586	-4.79052	940
Nt5c	0.643014	-4.58558	941
Mepe	0.534826	-4.68885	942
Ccdc112	0.680324	-4.54133	943
Pcyt1a	0.268582	-4.95265	944
Rhox3c	0.437307	-4.78179	945
Tssk1	0.70894	-4.50985	946
Limd1	0.750699	-4.46753	947
Zc3h12c	0.664587	-4.55023	948
Kynu	0.277488	-4.93544	949
Olfr1024	0.456908	-4.75501	950
Hemt1	0.145051	-5.0654	951
Gm7714	0.547869	-4.66207	952
Blm	-0.203177	-5.41005	953
Olfr55	0.509042	-4.69422	954
Lcorl	0.540571	-4.66005	955
Ndufa7	0.445637	-4.75467	956
Cyb5a	0.565451	-4.63377	957
Hmcn1	0.60067	-4.59683	958
Arl16	0.262289	-4.92914	959
Adamts5	0.189111	-5.00202	960
AU040320	0.342473	-4.8477	961
Csn2	0.670031	-4.5195	962
N4bp1	0.458059	-4.73125	963
Coro6	0.392744	-4.79514	964
Spry2	0.54649	-4.63931	965
Csrnp1	0.506366	-4.67928	966
Cdk2	0.431635	-4.75383	967
Cdkn2a	0.664377	-4.51858	968
Olfr1061	0.597665	-4.58491	969
Prg2	0.513582	-4.66736	970
Tmem219	0.460744	-4.72	971
5430435G22Rik	0.221051	-4.95894	972
Gabrg1	0.593866	-4.58457	973
Fer1l4	0.462397	-4.71412	974
Arhgap44	0.28727	-4.88842	975
Nrep	0.62186	-4.55376	976
Asf1b	0.479897	-4.69422	977
Tdrd12	0.626053	-4.54746	978
Morn3	0.268126	-4.90471	979
Prss29	0.757211	-4.41481	980
Stox1	0.507407	-4.66173	981
A1bg	0.620837	-4.54805	982
Scel	0.530543	-4.63805	983
Gramd1a	0.406152	-4.76214	984
Olfr1354	0.681877	-4.48374	985
Rell2	0.441125	-4.72218	986
1700125H20Rik	0.422355	-4.73981	987
Agpat1	0.405276	-4.75635	988
Skint7	0.483998	-4.67676	989
Tm2d2	0.17605	-4.98388	990
Dhrs11	0.500356	-4.65652	991
Themis2	0.417953	-4.73847	992
Ctsh	0.621331	-4.53403	993
Cish	0.522889	-4.63209	994
Arhgap9	0.402453	-4.75249	995
Kcng4	0.44307	-4.71001	996
Rbmxl2	0.71294	-4.43907	997
Lrguk	0.430411	-4.72151	998
Rab18	0.521327	-4.62899	999
Ttll12	0.460579	-4.68902	1000
Col7a1	0.438339	-4.70875	1001
Rnf121	0.333367	-4.81311	1002
Clspn	-0.277387	-5.41971	1003
Ppip5k1	0.436549	-4.70472	1004
Tctex1d1	0.51117	-4.62957	1005
Rfwd2	0.397494	-4.74149	1006
Akr1c14	0.527045	-4.60942	1007
6030498E09Rik	0.481057	-4.65476	1008
Ednrb	0.439664	-4.69498	1009
Polr1a	-0.600387	-5.7291	1010
B230219D22Rik	0.54501	-4.58356	1011
Tfap4	0.790503	-4.33572	1012
Sntn	0.420008	-4.70514	1013
Foxj2	0.523565	-4.60061	1014
Gfral	0.36116	-4.76256	1015
Zfp354a	0.486263	-4.63705	1016
Htr5a	0.573315	-4.54906	1017
Ints6	0.202327	-4.91906	1018
Fgf23	0.363882	-4.75736	1019
Jam3	0.629131	-4.49146	1020
Hist1h3f	-0.910747	-6.0295	1021
Dgkg	0.620618	-4.49692	1022
Clec4n	0.256133	-4.86046	1023
Glul	0.741373	-4.37425	1024
Olfr46	0.440412	-4.67483	1025
Zgpat	0.440732	-4.67441	1026
Dynlt1c	0.236341	-4.8786	1027
Arl13b	0.596085	-4.5185	1028
F2rl3	0.399741	-4.7142	1029
Pgam5	0.26133	-4.85164	1030
Vmn2r76	0.524916	-4.58692	1031
Il1f10	0.76102	-4.34974	1032
Gm17296	0.400216	-4.70908	1033
Eif4h	0.492675	-4.61505	1034
Gnat2	0.415861	-4.69095	1035
Tomm20	-0.358283	-5.46253	1036
Retnla	0.550162	-4.55292	1037
Ostm1	0.583527	-4.51934	1038
Serpinb9c	0.6906	-4.41061	1039
Rangrf	0.231829	-4.86911	1040
Yipf5	0.175474	-4.92293	1041
Rab9	0.32616	-4.77205	1042
Mgst2	0.436613	-4.65661	1043
Psmd3	-0.15497	-5.24768	1044
Ndufa4	0.20999	-4.88212	1045
Gm3696	0.590532	-4.50078	1046
Lrrk1	0.650083	-4.43714	1047
Dbh	0.712456	-4.374	1048
Cacna1b	0.398188	-4.68818	1049
Olfr574	0.527099	-4.55863	1050
Olfr1301	0.461803	-4.6237	1051
Ccdc84	-0.142868	-5.22593	1052
C1s2	0.601565	-4.47962	1053
Ugt2a2	0.526341	-4.55418	1054
Scn3b	0.436156	-4.64175	1055
Slc12a6	0.655152	-4.42169	1056
Adam6b	0.55819	-4.51665	1057
Slc26a10	0.592057	-4.47954	1058
Fbxw17	0.493305	-4.5771	1059
Gm5936	0.47597	-4.59288	1060
1700034E13Rik	0.446632	-4.61782	1061
Mios	0.335815	-4.72621	1062
Svs1	0.377674	-4.68331	1063
H2-M10.5	0.561606	-4.49767	1064
Slc8a2	0.48914	-4.56988	1065
Ndc80	-0.105612	-5.16322	1066
Relb	0.538343	-4.51673	1067
Pdlim1	0.500301	-4.55477	1068
1700011L22Rik	0.432576	-4.6221	1069
Uts2b	0.625797	-4.42665	1070
Maz	0.129587	-4.92225	1071
Cacna1s	0.553587	-4.49742	1072
Mpc2	0.443764	-4.60665	1073
Haus1	-0.198436	-5.24726	1074
Vps13b	0.440175	-4.60858	1075
Adcy4	0.451866	-4.59675	1076
Idh3g	0.737903	-4.30977	1077
Tmem131	0.555139	-4.49247	1078
Lpp	0.534434	-4.51262	1079
Olfr376	0.626144	-4.41976	1080
Wbscr28	0.477449	-4.56719	1081
Zcchc17	0.279451	-4.7634	1082
Itgax	0.528743	-4.51312	1083
Cox8b	0.614882	-4.42354	1084
Naip6	0.384232	-4.65291	1085
Sntg2	0.356694	-4.67861	1086
Armt1	0.672515	-4.36183	1087
Bcl7b	0.287361	-4.74602	1088
Sv2a	0.472051	-4.56132	1089
Tead1	0.224869	-4.80589	1090
Gabarapl2	0.601328	-4.42832	1091
Usp19	0.366558	-4.6624	1092
S100g	0.456743	-4.57215	1093
Pld3	0.482363	-4.54637	1094
Usp26	0.632245	-4.39449	1095
Zfyve21	0.601565	-4.42438	1096
Farp1	0.568383	-4.45486	1097
Nfrkb	0.232477	-4.78708	1098
Mettl7a3	0.309245	-4.70665	1099
Tacc3	-0.158349	-5.17421	1100
Fam228a	0.52477	-4.49071	1101
Olfr204	0.40312	-4.61211	1102
Cd1d1	0.445801	-4.56912	1103
AI837181	0.450578	-4.56383	1104
Fgf8	0.266345	-4.74745	1105
Smpd1	0.428566	-4.58306	1106
Tmem132a	0.425908	-4.58398	1107
Rnf180	0.704757	-4.30432	1108
Ccdc146	0.419944	-4.58692	1109
Ces5a	0.440951	-4.56425	1110
Ltb	0.528871	-4.47551	1111
Galt	0.502466	-4.50137	1112
Cnot3	-0.429187	-5.43172	1113
Mtx3	0.553194	-4.44772	1114
Olfr556	0.416026	-4.5839	1115
Grhl2	0.527611	-4.47215	1116
Azi2	0.268728	-4.72898	1117
Alkbh2	0.522131	-4.47551	1118
Olfr1302	0.36907	-4.62731	1119
Plekhg4	0.462223	-4.53252	1120
Map4k3	0.640803	-4.3536	1121
1700011H14Rik	0.573334	-4.42102	1122
Nfatc3	0.597565	-4.39516	1123
Plekho1	0.481915	-4.5106	1124
Gnmt	0.57706	-4.41531	1125
Vmn2r5	0.52878	-4.46308	1126
Chrm4	0.398188	-4.59297	1127
Polr2k	-0.236405	-5.22392	1128
Carm1	0.386186	-4.60086	1129
Timeless	-0.61954	-5.60635	1130
Flt3l	0.636127	-4.3494	1131
Cpq	0.409221	-4.57458	1132
Mmp13	0.477787	-4.50573	1133
Dpysl2	0.427434	-4.55426	1134
Carkd	0.383766	-4.59792	1135
Rplp2	-1.36721	-6.34871	1136
Atl3	0.673547	-4.30684	1137
Ssxb1	0.145178	-4.83326	1138
Hmgb1	-0.560245	-5.53868	1139
Olfr1418	0.613403	-4.36384	1140
Hspb9	0.505151	-4.47207	1141
Klf13	0.563177	-4.41304	1142
B4galt7	0.344912	-4.63058	1143
Myh7	0.502265	-4.47198	1144
Mboat7	0.498959	-4.474	1145
Krtap13	0.551979	-4.42068	1146
Cd5l	0.520021	-4.45141	1147
Cx3cl1	0.390552	-4.58054	1148
Sla2	0.328398	-4.64133	1149
Rnf141	0.434814	-4.53428	1150
Arid2	0.0387027	-4.92989	1151
Olfr111	0.506576	-4.46191	1152
Gstcd	0.546947	-4.42085	1153
Cyp2r1	0.581097	-4.38534	1154
Ncf2	0.403549	-4.56274	1155
Gm4567	-0.0584824	-5.02435	1156
Adgrg1	0.50748	-4.45813	1157
Ino80d	0.299655	-4.66526	1158
Pno1	-0.43401	-5.39755	1159
Kmt2b	-0.127852	-5.08883	1160
Cars	-0.132556	-5.09152	1161
Mccc2	0.677767	-4.28114	1162
Phip	0.57643	-4.38114	1163
Rhox2d	0.226568	-4.73058	1164
Pgrmc2	-0.343624	-5.30032	1165
Gm8994	0.125377	-4.82797	1166
Sipa1	0.356274	-4.59322	1167
Tet1	0.774574	-4.16763	1168
Itfg2	0.284265	-4.65619	1169
Fnip1	0.704921	-4.23362	1170
Tmem28	0.484948	-4.4515	1171
Fam189b	0.511591	-4.42421	1172
Fndc3a	0.472627	-4.46292	1173
Dclre1a	0.525912	-4.40885	1174
Zfp418	0.497269	-4.43748	1175
Slc30a4	0.516504	-4.418	1176
Pcdhgb2	0.470444	-4.46392	1177
Esp6Esp5	0.421652	-4.5127	1178
Defa-rs7	0.0911322	-4.84308	1179
9130409I23Rik	0.55408	-4.37946	1180
Olfr768	0.421917	-4.5096	1181
Igll1	0.429352	-4.5012	1182
Cyct	0.622326	-4.30793	1183
Inmt	0.319237	-4.60942	1184
Mn1	0.410993	-4.5148	1185
Vwde	0.484729	-4.43916	1186
1810041L15Rik	0.528899	-4.39315	1187
Clptm1	0.534689	-4.38702	1188
Sncg	0.55418	-4.36695	1189
Slc38a4	0.223143	-4.69783	1190
Dnajc18	0.508924	-4.41002	1191
Aqp1	0.646649	-4.2704	1192
Adora2a	0.285772	-4.62773	1193
Dctn3	-0.0445737	-4.95651	1194
Dazap1	0.127441	-4.78431	1195
Alas2	0.447902	-4.46241	1196
Odf3l2	0.341633	-4.56837	1197
Ifng	0.556756	-4.35276	1198
Nmrk1	0.550162	-4.35897	1199
Lctl	0.359471	-4.54864	1200
Il20ra	0.448194	-4.45897	1201
Psg23	0.383702	-4.52328	1202
Apba1	0.575042	-4.33051	1203
Lcmt2	0.546408	-4.35805	1204
Samd7	0.439134	-4.46527	1205
Prpf4b	-0.111466	-5.01528	1206
Kif18a	0.53278	-4.37081	1207
Mroh8	0.47871	-4.42245	1208
Acat3	0.409066	-4.49054	1209
Ube2e3	0.416336	-4.48265	1210
Ttc30a1	0.359754	-4.53915	1211
Hic1	0.228011	-4.66954	1212
Spryd3	0.480792	-4.41665	1213
Ccdc103	0.38309	-4.51388	1214
Abcc4	0.562428	-4.33429	1215
Brd7	0.403705	-4.48919	1216
Rasd2	0.605849	-4.28685	1217
Mybpc2	0.524624	-4.36586	1218
Zfp956	0.32216	-4.5682	1219
Ftsj1	0.23055	-4.65963	1220
Cyp2c29	0.702793	-4.18526	1221
Slc4a1	0.341249	-4.54637	1222
Hspg2	0.488309	-4.39927	1223
Mrgprb8	0.520341	-4.36687	1224
Atp7a	0.44023	-4.44696	1225
Tsga8	0.492136	-4.39432	1226
Oas1g	0.290823	-4.59557	1227
Aass	0.470005	-4.41472	1228
N4bp2l2	0.466352	-4.41817	1229
Ssbp1	-1.00068	-5.88451	1230
Rell1	0.268765	-4.61488	1231
Atg10	0.290905	-4.59154	1232
Fam81a	0.475166	-4.40666	1233
Abtb1	0.441545	-4.43999	1234
Ssxb3	0.167336	-4.71294	1235
Stk31	0.424136	-4.45611	1236
Khsrp	0.0842491	-4.79531	1237
Ttbk1	0.461054	-4.41749	1238
Cabp4	0.569543	-4.30751	1239
Atp9b	0.444833	-4.42774	1240
Tspan7	0.612416	-4.25999	1241
Ermap	0.582924	-4.28878	1242
Olfr639	0.339249	-4.5279	1243
Pmm1	0.736204	-4.13044	1244
Fbxo4	0.222841	-4.64326	1245
Ttc5	0.259467	-4.60632	1246
Dcaf6	0.326992	-4.53797	1247
Zfp472	0.31025	-4.55284	1248
Pln	0.583198	-4.27989	1249
Pan2	0.365946	-4.49683	1250
Zc3h7a	0.432841	-4.42992	1251
Taar7d	0.232066	-4.62747	1252
Mast1	0.290923	-4.56845	1253
Stk35	0.166423	-4.68809	1254
Hspa1a	0.234989	-4.6195	1255
Gm10104	-0.0118983	-4.86541	1256
Mmel1	0.404919	-4.44831	1257
Rp1	0.526478	-4.32623	1258
Fbxl2	0.329019	-4.52353	1259
Zfp467	0.64242	-4.20953	1260
Ccdc80	0.404033	-4.44722	1261
Elf3	0.397092	-4.45402	1262
Fez1	0.393429	-4.45746	1263
Olfr1337	0.398343	-4.44873	1264
8430408G22Rik	0.555404	-4.29046	1265
Rpl3	-0.565506	-5.41089	1266
Chuk	0.489094	-4.35368	1267
Gpr153	0.409285	-4.43319	1268
Vmn1r114	-0.226193	-5.06675	1269
Papd7	0.267039	-4.57215	1270
Rsbn1l	0.516249	-4.32287	1271
Nme8	0.314049	-4.52463	1272
Rarg	0.157107	-4.68112	1273
Palmd	0.53974	-4.29684	1274
Cic	0.280967	-4.55435	1275
Cdh2	0.630007	-4.19996	1276
Ms4a7	0.448404	-4.38072	1277
Rps3a1	-0.694427	-5.52332	1278
Wnt2	0.548947	-4.27871	1279
Fyco1	0.473385	-4.35385	1280
4933402N03Rik	0.555697	-4.27141	1281
Meis2	0.610361	-4.21633	1282
Rpl29	-1.01648	-5.84093	1283
Ift172	0.308724	-4.51573	1284
Phka1	0.525254	-4.2976	1285
Gm10406	-0.596195	-5.41778	1286
Srcap	-0.438787	-5.26036	1287
1700015E13Rik	0.600387	-4.22053	1288
Cd52	0.560382	-4.26024	1289
Pdk3	0.701259	-4.1186	1290
Glud1	0.599666	-4.21708	1291
Pus7l	0.600862	-4.21205	1292
Zfp72	0.606918	-4.20315	1293
Set	0.30698	-4.50187	1294
Clec16a	0.434037	-4.37392	1295
Olfr418	0.504539	-4.30331	1296
3110035E14Rik	0.432585	-4.37392	1297
Mtpn	0.334335	-4.47182	1298
Lix1	0.493853	-4.31162	1299
Ankib1	0.402992	-4.40095	1300
1700123I01Rik	0.535566	-4.2683	1301
Slco1a1	0.604096	-4.19912	1302
Azgp1	0.361535	-4.44159	1303
Krt25	0.497735	-4.3049	1304
Pon2	0.460525	-4.34168	1305
Tsks	0.545376	-4.25654	1306
Gmps	-0.189796	-4.99034	1307
Rnf17	0.540316	-4.25906	1308
Zfx	0.216694	-4.58121	1309
Commd2	0.344775	-4.45309	1310
Rbp1	0.483094	-4.31364	1311
Olfr115	0.446815	-4.34965	1312
Stk25	0.48756	-4.30877	1313
Add1	0.525528	-4.26981	1314
Wfdc11	0.3093	-4.48391	1315
Itga6	0.420611	-4.37073	1316
Gpr183	0.21421	-4.57668	1317
Olfr1208	0.421597	-4.36871	1318
Thumpd2	0.39153	-4.3986	1319
Fev	0.570676	-4.21935	1320
Zfp30	0.451747	-4.33815	1321
Got1	0.342199	-4.44671	1322
Pofut2	0.412153	-4.37509	1323
Asz1	0.504457	-4.28207	1324
Tmem33	0.569278	-4.21717	1325
Zmym6	0.46099	-4.32464	1326
Fbxl20	0.586778	-4.19878	1327
Emp2	0.423753	-4.36158	1328
Tead4	0.454551	-4.32791	1329
Grid2	0.517345	-4.26259	1330
Olfr1217	0.447655	-4.33219	1331
Vmn2r63	0.489204	-4.29063	1332
Atp5g3	0.421259	-4.35654	1333
Hsf2bp	0.386406	-4.3892	1334
Olfr746	0.381948	-4.38962	1335
Adprhl2	0.269614	-4.50128	1336
Rdm1	0.183576	-4.58726	1337
Gm6710	-0.0181804	-4.78842	1338
Itpr3	0.439947	-4.33018	1339
Vmn1r233	0.477604	-4.28543	1340
Dph7	0.182535	-4.58046	1341
Ppih	-0.205752	-4.96574	1342
Agtr1b	0.416236	-4.34369	1343
Il6ra	0.526314	-4.23295	1344
Olfr836	0.752352	-4.00668	1345
Vmn1r49	0.704428	-4.05387	1346
Ces2f	0.581417	-4.17544	1347
Pde1c	0.577946	-4.17771	1348
Adat3	-1.07393	-5.82859	1349
Smarcd1	0.273341	-4.47803	1350
Krt7	0.623778	-4.12758	1351
Ptdss1	-0.151334	-4.90194	1352
Dok5	0.580905	-4.16755	1353
Wdr83	-0.110891	-4.85845	1354
4930474N05Rik	0.373765	-4.37249	1355
Bcl2a1a	0.275926	-4.4698	1356
Olfr1241	0.396005	-4.34798	1357
Mmachc	0.1421	-4.60145	1358
Dlg3	0.445116	-4.29794	1359
Lax1	0.445564	-4.29701	1360
BC024139	0.495296	-4.24261	1361
Il2rg	0.599739	-4.13766	1362
Zfp185	0.372075	-4.3641	1363
Olfr135	0.367791	-4.36737	1364
Cct7	-0.655965	-5.39074	1365
Sema4f	0.545248	-4.18719	1366
Kng2	0.356959	-4.37501	1367
Lsm14b	0.543284	-4.18686	1368
Nol6	-0.594249	-5.32383	1369
Rps6ka6	0.685384	-4.04262	1370
Cst13	0.546673	-4.18014	1371
Neto1	0.688992	-4.03615	1372
Asl	0.227856	-4.49625	1373
Mob3c	0.538827	-4.18409	1374
Dnajc30	0.538224	-4.184	1375
Caly	0.500877	-4.22111	1376
Gm4763	0.36917	-4.35259	1377
Olfr455	0.348839	-4.36981	1378
Olfr259	0.496484	-4.2217	1379
Nploc4	-0.179557	-4.89639	1380
Tpst2	0.42209	-4.29449	1381
Tas2r118	0.555514	-4.16058	1382
Gm13040	0.260791	-4.45125	1383
Snx13	0.573242	-4.13875	1384
Pde6d	0.475248	-4.23656	1385
Unc5cl	0.0612864	-4.64964	1386
A830018L16Rik	0.645151	-4.06361	1387
A830010M20Rik	0.647663	-4.06	1388
Nasp	0.488154	-4.21943	1389
Slc22a3	0.538544	-4.16637	1390
Psmd12	0.0817484	-4.62135	1391
Fbxw7	0.393219	-4.30952	1392
Tnfsf9	0.507946	-4.19299	1393
Cspg5	0.432439	-4.26838	1394
Olfr9	0.253631	-4.44688	1395
Vps16	0.247045	-4.45217	1396
Ppef1	0.468544	-4.23018	1397
Pkig	0.401522	-4.29651	1398
Atp6ap1l	0.587975	-4.10827	1399
Cdpf1	0.49947	-4.19593	1400
Zfp2	0.537192	-4.15579	1401
Oprk1	0.392406	-4.29684	1402
Il16	0.584294	-4.1034	1403
Mapk13	0.473887	-4.21314	1404
Cnga1	0.612371	-4.0741	1405
Tmem231	0.347277	-4.33899	1406
Ly96	0.423917	-4.26125	1407
Gm8677	0.351077	-4.33387	1408
2010107G23Rik	0.487935	-4.19668	1409
Arrdc4	0.625413	-4.05731	1410
Prb1	0.381099	-4.29726	1411
Lyz2	0.518203	-4.15798	1412
Rab27a	0.526387	-4.14967	1413
Olfr164	0.625952	-4.04933	1414
Csgalnact1	0.633296	-4.04178	1415
Atp8a2	0.540617	-4.13363	1416
Cmtm5	0.427552	-4.24664	1417
Trak1	0.451418	-4.22237	1418
Akr1c12	0.454981	-4.21784	1419
Olfr605	0.568383	-4.10441	1420
AI607873	0.43707	-4.2353	1421
Il27ra	0.464845	-4.20701	1422
Gspt1	-0.0556016	-4.72579	1423
Dock11	0.513034	-4.15453	1424
Lrrn2	0.434494	-4.23194	1425
Fam109b	0.502475	-4.1631	1426
Dmrtb1	0.412464	-4.25193	1427
Sdcbp	0.454195	-4.20995	1428
Lrrc51	0.618024	-4.0443	1429
Acer1	0.124326	-4.53722	1430
Tbck	0.435617	-4.22514	1431
Dusp21	0.699624	-3.96084	1432
Olfr815	0.292001	-4.36645	1433
Nacad	0.390616	-4.26771	1434
Bank1	0.44634	-4.21154	1435
Nme1	0.48819	-4.16948	1436
Xpnpep1	0.56188	-4.09492	1437
Necap2	0.393612	-4.26284	1438
Acbd5	0.637808	-4.01793	1439
Vps25	-1.00396	-5.65941	1440
Iqsec3	0.43127	-4.22397	1441
Mettl4	0.389538	-4.26536	1442
Zfp935	0.485587	-4.16931	1443
Ajuba	0.494374	-4.15798	1444
P2rx2	0.426201	-4.22489	1445
Dnttip1	0.217946	-4.43311	1446
Pigm	0.28389	-4.36712	1447
Tmem201	0.410747	-4.24017	1448
Btn2a2	0.578129	-4.07217	1449
Slc16a14	0.319612	-4.33051	1450
Cenpk	-0.461383	-5.11007	1451
Adprm	0.516696	-4.13178	1452
Letm1	-0.348373	-4.99505	1453
Kcnh8	0.611612	-4.03422	1454
Gm1993	-0.178562	-4.82251	1455
Acot6	0.397759	-4.24563	1456
Cass4	0.468462	-4.17452	1457
Gdf6	0.391758	-4.25008	1458
Hddc3	0.414701	-4.22582	1459
Slc35f6	0.465466	-4.17376	1460
Gm15292	0.0954003	-4.5431	1461
Nol10	-0.200902	-4.83838	1462
8030411F24Rik	0.559186	-4.07704	1463
Mup10	0.331832	-4.30415	1464
Phactr1	0.569808	-4.06604	1465
Acot8	0.450414	-4.18442	1466
Hils1	0.486217	-4.14757	1467
Henmt1	0.359745	-4.27367	1468
4930468A15Rik	0.617613	-4.01533	1469
Vmn1r20	0.315556	-4.31624	1470
Zp2	0.484254	-4.14513	1471
Slc41a1	0.409596	-4.21918	1472
Psmb3	-0.733171	-5.36136	1473
Gpr55	0.498274	-4.12901	1474
Urm1	0.0588441	-4.56719	1475
Ctnnb1	-0.0358228	-4.65938	1476
Olfr651	0.5933	-4.02952	1477
Xkrx	0.580841	-4.04195	1478
Nap1l2	0.361133	-4.2615	1479
Smco3	0.295654	-4.32648	1480
Slc25a33	0.556984	-4.06336	1481
Qrich1	0.253247	-4.36678	1482
Lmo2	0.365672	-4.25167	1483
Nphp3	0.554811	-4.06252	1484
Tmem135	0.497717	-4.11961	1485
Cnpy4	0.394644	-4.22237	1486
Abca3	0.560099	-4.05664	1487
Cthrc1	0.507709	-4.10886	1488
Tab2	0.540754	-4.0757	1489
Fgf16	0.298111	-4.318	1490
Lhx9	0.598752	-4.01642	1491
Ppif	0.337742	-4.27569	1492
Sap130	-0.184398	-4.79497	1493
Echdc3	0.262709	-4.34663	1494
Pip4k2a	0.560455	-4.04791	1495
Srrm4	0.620088	-3.98771	1496
Tmem255a	0.509179	-4.09568	1497
2700060E02Rik	0.212383	-4.39147	1498
Gdap2	0.487414	-4.11482	1499
Car14	0.416391	-4.18493	1500
Psmg3	-0.472024	-5.07128	1501
Mettl11b	0.618444	-3.9778	1502
Ada	0.328042	-4.26813	1503
3110007F17Rik	0.689842	-3.90493	1504
Pqlc1	0.526643	-4.06739	1505
Olfr2	0.64927	-3.94338	1506
Mageb16	0.481952	-4.11012	1507
Fut11	0.418209	-4.17217	1508
Ing2	0.459931	-4.13027	1509
Snrnp27	0.118125	-4.46955	1510
Aurkb	0.014527	-4.57307	1511
Sar1a	0.56357	-4.0228	1512
Cldn2	0.54217	-4.04404	1513
Timm17b	0.569854	-4.01609	1514
Cyp2d9	0.540361	-4.04556	1515
Mrpl38	-0.580549	-5.16582	1516
Atp10b	0.400855	-4.18384	1517
Ttc38	0.276063	-4.30784	1518
Utp14a	0.345058	-4.23665	1519
Mkrn2os	0.498639	-4.08225	1520
Prss56	0.557551	-4.02297	1521
Mup1	0.0788658	-4.50162	1522
Dhx35	0.295462	-4.2803	1523
Csl	0.429763	-4.14547	1524
Daam2	0.421515	-4.15361	1525
Olfr1037	0.53616	-4.03876	1526
Pdzd11	0.285479	-4.28929	1527
Ppp4r4	0.675876	-3.8988	1528
Homez	0.661911	-3.91173	1529
Pdgfc	0.462607	-4.11071	1530
Syndig1	0.504749	-4.06705	1531
Nipal1	0.648978	-3.92281	1532
Prss54	0.222586	-4.34848	1533
Gltpd2	0.467649	-4.10021	1534
Cdc14b	0.244643	-4.32321	1535
Gdi1	0.337696	-4.22976	1536
Hrasls5	0.385346	-4.18098	1537
Aida	0.419213	-4.14631	1538
Phykpl	0.208045	-4.35738	1539
Gm15085	0.206081	-4.35755	1540
Hgfac	0.348757	-4.21482	1541
Slc25a22	0.440257	-4.12255	1542
Serpinb3a	0.459246	-4.10223	1543
Cyp2w1	0.487916	-4.07242	1544
Adcy6	0.51402	-4.04438	1545
Klf1	0.373354	-4.18442	1546
Colq	0.500055	-4.05639	1547
Myl6b	0.499753	-4.05588	1548
Prss1	0.371198	-4.18426	1549
Prrg2	0.394343	-4.15924	1550
4930415L06Rik	0.526707	-4.02364	1551
Tacc1	0.439764	-4.10777	1552
Nmb	0.543558	-4.00383	1553
C2cd5	0.369253	-4.17804	1554
Vmn1r126	0.126555	-4.41749	1555
Cdc42	0.487259	-4.05622	1556
Tmf1	0.444212	-4.09811	1557
Abca8a	0.549906	-3.99165	1558
Srsf1	-0.93327	-5.47386	1559
Dcaf15	0.137862	-4.40045	1560
Chd3	0.365179	-4.17208	1561
Upf2	-0.0835778	-4.62076	1562
Olfr1254	0.454816	-4.08199	1563
Scgb1c1	0.580988	-3.95412	1564
Gm1587	0.580668	-3.95077	1565
Nsmce2	-0.14369	-4.67407	1566
Cdh19	0.617842	-3.91105	1567
Eme1	0.570858	-3.9579	1568
Arpp21	0.440458	-4.08745	1569
Sdccag3	0.493625	-4.03405	1570
Vmn1r26	0.380414	-4.14673	1571
Scnn1g	0.566045	-3.95824	1572
Olfr832	0.317584	-4.2039	1573
Mageb3	0.424191	-4.09669	1574
Lsm12	-0.601182	-5.12199	1575
Vcam1	0.19081	-4.32892	1576
Nuf2	0.265075	-4.25428	1577
Pnldc1	0.42969	-4.0893	1578
Tmem185b	0.372924	-4.14589	1579
Nrgn	0.433946	-4.08468	1580
Tecpr2	0.415204	-4.10307	1581
Helz2	0.43865	-4.07922	1582
Mfsd7c	0.194527	-4.32186	1583
Pde4a	0.382615	-4.1322	1584
Taf6l	0.0971083	-4.41724	1585
Osm	0.562136	-3.95211	1586
Gm906	0.32743	-4.18636	1587
Tmem251	0.451766	-4.06151	1588
Zkscan1	0.559414	-3.9506	1589
Ehd1	0.371801	-4.13816	1590
Gzma	0.59561	-3.91307	1591
Bpifa1	0.457154	-4.05127	1592
Olfr532	0.20715	-4.30104	1593
Olfr690	0.460415	-4.04774	1594
Trim34b	0.502073	-4.00207	1595
Cebpzos	0.492291	-4.01155	1596
Pramel7	0.497534	-4.00626	1597
Cwc15	-0.00709945	-4.50985	1598
Bfsp1	0.506795	-3.99501	1599
Gldc	0.51876	-3.98275	1600
Cpxcr1	0.636136	-3.86471	1601
Coa7	-0.354675	-4.854	1602
Dppa3	0.274747	-4.21918	1603
Flii	0.0721069	-4.42001	1604
Chic2	0.423771	-4.06797	1605
Birc2	0.691513	-3.79914	1606
Zfp874b	0.576037	-3.91458	1607
Svil	0.300294	-4.1903	1608
Trim36	0.298577	-4.1908	1609
Slc2a2	0.51139	-3.9773	1610
H2-M9	0.315721	-4.17217	1611
Dnajc5b	0.462963	-4.02465	1612
Gdi2	0.258654	-4.22867	1613
Vldlr	0.533968	-3.95295	1614
Srd5a1	0.271213	-4.21415	1615
Vmn2r45	0.325622	-4.15747	1616
Kcnk16	0.511545	-3.9715	1617
Cep131	0.51423	-3.96815	1618
Olfr5	0.495862	-3.98603	1619
Olfr1036	0.326334	-4.15277	1620
Zfp85	0.375308	-4.10366	1621
Plin2	0.312186	-4.16595	1622
Gngt1	0.390918	-4.08695	1623
Tpra1	0.297289	-4.18039	1624
Ptpn14	0.477897	-3.99904	1625
Zfp593	-0.271131	-4.74644	1626
Stac	0.505818	-3.96899	1627
Olfr1020	0.451428	-4.02247	1628
Slc30a8	0.476755	-3.99661	1629
Tstd3	0.262508	-4.2107	1630
Yeats2	-0.229344	-4.70253	1631
Msh2	-0.132738	-4.6038	1632
Olfr1128	0.313346	-4.15647	1633
Nmral1	0.215772	-4.25319	1634
Vmn1r42	0.256836	-4.21179	1635
Olfr1251	0.521089	-3.94716	1636
Slc9a7	0.677393	-3.78789	1637
Ptafr	0.566072	-3.89896	1638
Plp1	0.577307	-3.88771	1639
Selplg	0.479851	-3.98427	1640
Ssxb10	0.678534	-3.78436	1641
Papola	0.42948	-4.03204	1642
Epn3	0.464005	-3.99543	1643
Tex10	-0.456981	-4.91369	1644
1810024B03Rik	0.567579	-3.88746	1645
Gm13288	0.0348264	-4.41968	1646
Atp8b4	0.38088	-4.07016	1647
Timm8a2	0.349926	-4.10013	1648
C4b	0.477833	-3.97134	1649
Epb4.2	0.674324	-3.77009	1650
Rrp7a	-0.906207	-5.35044	1651
Gm14124	0.404271	-4.0364	1652
Gm5168	0.315931	-4.1212	1653
Ywhaz	0.446276	-3.99073	1654
Dlk2	0.422684	-4.01038	1655
Rce1	0.0858	-4.34646	1656
Tnrc18	0.416135	-4.01567	1657
Zfp704	0.459182	-3.97108	1658
Tas2r109	0.563488	-3.86588	1659
Plekha5	0.420337	-4.00416	1660
Lmbrd2	0.36232	-4.06193	1661
Sdr42e1	0.470371	-3.95387	1662
Olfr895	0.606644	-3.81492	1663
Lelp1	0.532324	-3.88578	1664
9130023H24Rik	0.330225	-4.08712	1665
Slu7	-0.3929	-4.80983	1666
Tmem42	0.597757	-3.81794	1667
Tle1	0.504768	-3.91089	1668
Wasf2	0.488556	-3.92558	1669
B020031M17Rik	0.2394	-4.17468	1670
Lppr1	0.491451	-3.9218	1671
Il24	0.286831	-4.12574	1672
Lyrm7	0.463849	-3.94858	1673
Dsp	0.445262	-3.96487	1674
Map9	0.478545	-3.93104	1675
Utp14b	0.477878	-3.93112	1676
Cysltr1	0.467347	-3.94027	1677
Aspa	0.466964	-3.94027	1678
Gm3417	0.47354	-3.92986	1679
Dnajb8	0.409541	-3.99384	1680
Dcp2	-0.104105	-4.50615	1681
Myo1b	0.391749	-4.00996	1682
Lrrc6	0.363654	-4.038	1683
Fat3	0.322927	-4.07754	1684
Prdm9	0.405184	-3.99207	1685
Gm525	0.487085	-3.9087	1686
Cyth3	0.39079	-4.00249	1687
Krt8	0.499653	-3.893	1688
Chka	0.450423	-3.94178	1689
Ubr5	-0.178233	-4.56963	1690
Srpr	-0.0286091	-4.41984	1691
Pik3r3	0.443107	-3.9417	1692
Taf4b	0.2646	-4.11944	1693
Wnt10a	0.456999	-3.92642	1694
Sh2d3c	0.525044	-3.85732	1695
Mief2	0.526414	-3.85573	1696
Cdr1	0.407047	-3.97478	1697
Lsg1	-0.196025	-4.57777	1698
Ogfod2	0.286091	-4.09501	1699
Selp	0.454533	-3.92499	1700
Gm648	0.59583	-3.78344	1701
Tbcel	0.673438	-3.70418	1702
Myo18a	0.382716	-3.99476	1703
Cald1	0.428603	-3.94816	1704
Olfr693	0.456259	-3.92004	1705
Ppfia4	0.454433	-3.92138	1706
Mib1	0.272172	-4.10198	1707
B4galnt4	0.0609685	-4.31263	1708
Ifi35	0.471056	-3.90241	1709
Ephb3	0.303244	-4.06604	1710
C330018D20Rik	0.347122	-4.02037	1711
Nck1	0.546097	-3.82139	1712
Cdkn1c	0.2801	-4.08653	1713
Rcvrn	0.4863	-3.87982	1714
Aes	0.272208	-4.09366	1715
Slc17a2	0.278748	-4.08703	1716
Gpr135	0.490264	-3.87537	1717
Olfr1198	0.305126	-4.05672	1718
Socs4	0.457374	-3.90358	1719
Lgi4	0.315447	-4.04514	1720
Gngt2	0.583152	-3.77613	1721
Trappc9	0.349661	-4.00937	1722
Shoc2	-0.389739	-4.74804	1723
4930562C15Rik	0.495872	-3.86211	1724
Sgce	0.623934	-3.7334	1725
Tmx4	0.528734	-3.82852	1726
Six4	0.312615	-4.04379	1727
Tmem206	0.398334	-3.95807	1728
Fam110c	0.676424	-3.67983	1729
Acp6	0.344702	-4.00962	1730
Zfp513	0.359261	-3.9935	1731
Rragc	0.570922	-3.78075	1732
Agrn	0.471065	-3.88041	1733
Ccdc90b	0.101931	-4.24907	1734
Il15ra	0.432603	-3.9176	1735
Nr1h2	0.395521	-3.95412	1736
Cfap221	0.362722	-3.98452	1737
Dym	0.49104	-3.85606	1738
Olfr1497	0.449811	-3.89519	1739
Tspan11	0.419423	-3.92541	1740
Amz2	0.372139	-3.97125	1741
Impg2	0.700701	-3.64255	1742
Arsb	0.325064	-4.01735	1743
Dmrta2	0.643836	-3.69729	1744
Olfr1002	0.263367	-4.07771	1745
Ece2	0.443755	-3.8967	1746
Cend1	0.549787	-3.78965	1747
Ptrh1	0.53563	-3.803	1748
Clca2	0.368805	-3.96966	1749
Gpr12	0.509691	-3.82844	1750
Olfr1014	0.445189	-3.89267	1751
Chaf1b	-0.801491	-5.13853	1752
Lpin1	0.307327	-4.02969	1753
Epyc	0.47723	-3.85967	1754
2310061N02Rik	0.693568	-3.64297	1755
Ocm	0.480491	-3.85497	1756
Srd5a2	0.216859	-4.11852	1757
Tia1	0.257996	-4.07679	1758
Rnf24	0.538535	-3.79603	1759
Vamp8	0.313437	-4.02045	1760
Rln3	0.40523	-3.9286	1761
C130079G13Rik	0.642685	-3.69016	1762
Ftmt	0.634446	-3.69839	1763
Tbc1d4	0.537092	-3.79469	1764
Zfp661	0.338847	-3.99207	1765
Eef2kmt	0.402965	-3.92692	1766
Pcdh18	0.545759	-3.78117	1767
Wash1	0.283032	-4.04295	1768
Map2k3	0.445527	-3.88024	1769
Adss	0.0986976	-4.22632	1770
Wnt5a	0.539165	-3.78545	1771
Ugt1a5	0.376459	-3.94749	1772
Wfikkn1	0.433571	-3.88587	1773
Thbd	0.466306	-3.85304	1774
Apol10b	0.336025	-3.98292	1775
Ica1	0.339687	-3.97646	1776
Gm5134	0.552034	-3.76194	1777
4921539E11Rik	0.50379	-3.8098	1778
Ntrk3	0.474216	-3.83893	1779
Setmar	0.539658	-3.77286	1780
Ttyh2	0.445646	-3.86622	1781
Sfrp5	0.422008	-3.88931	1782
Vpreb3	0.38267	-3.92793	1783
Cfap58	0.430411	-3.87965	1784
Foxp3	0.479851	-3.82911	1785
Cep68	0.637077	-3.6706	1786
Traf3ip3	0.34577	-3.95883	1787
Mup19	0.424977	-3.87957	1788
Prrt4	0.552162	-3.75128	1789
Adcy9	0.460707	-3.84229	1790
Syt6	0.264098	-4.03792	1791
Adi1	0.503836	-3.79813	1792
Rnf182	0.48008	-3.82105	1793
Maoa	0.592697	-3.70787	1794
Olfr464	0.324553	-3.97511	1795
Mocs2	0.624546	-3.6737	1796
Olfr521	0.363499	-3.93339	1797
Plaa	0.359279	-3.93624	1798
Btnl2	0.446651	-3.84758	1799
Cabp5	0.506768	-3.7873	1800
Atp6v1f	-0.125039	-4.41909	1801
Serping1	0.508321	-3.78092	1802
Prr5l	0.359315	-3.92877	1803
Aebp2	0.510513	-3.77588	1804
Cbln3	0.448514	-3.83633	1805
Senp1	0.205908	-4.0788	1806
Lurap1l	0.573096	-3.71081	1807
Lim2	0.546006	-3.73634	1808
Ackr1	0.554144	-3.72676	1809
Klra8	0.30867	-3.96974	1810
Wibg	0.364832	-3.91215	1811
Kcnab1	0.418072	-3.85883	1812
Daxx	-0.719654	-4.99605	1813
Ptk2	0.324663	-3.95169	1814
Dnaaf3	0.448012	-3.82693	1815
Glod5	0.333011	-3.94052	1816
Slc37a1	0.558217	-3.71501	1817
Olfr606	0.411806	-3.86118	1818
Tdpoz4	0.216347	-4.05639	1819
Olfr1222	0.419423	-3.85329	1820
Ssh3	0.55777	-3.71451	1821
Lipm	0.386853	-3.88494	1822
Krtap4-13	0.238852	-4.03246	1823
Vmn1r58	0.224531	-4.04614	1824
Slc22a4	0.395585	-3.87462	1825
Iqcf4	0.40017	-3.86916	1826
Gzmb	0.404764	-3.8637	1827
Otc	0.397667	-3.8705	1828
Cdc20b	0.447409	-3.82071	1829
Dnase1l1	0.600762	-3.66715	1830
Kcns2	0.490145	-3.77731	1831
Ago4	0.309884	-3.95723	1832
Tas2r123	0.620088	-3.64113	1833
1110007C09Rik	0.434403	-3.82676	1834
Phb2	-1.19358	-5.45355	1835
4930407I10Rik	0.35368	-3.90434	1836
Ppil6	0.531465	-3.72206	1837
Pof1b	0.488145	-3.76396	1838
Olfr1058	0.292101	-3.95849	1839
Itpkc	0.25153	-3.99837	1840
Clstn2	0.424831	-3.82432	1841
Zfp398	0.446249	-3.80283	1842
Asns	0.5215	-3.72592	1843
Aox2	0.287936	-3.95891	1844
Tmem17	0.442522	-3.80426	1845
Snrnp40	-0.674954	-4.9215	1846
Dnajc10	0.268582	-3.97688	1847
Gabrd	0.675785	-3.56842	1848
Sim1	0.436914	-3.80644	1849
Pianp	0.640438	-3.60225	1850
Ftcd	0.260517	-3.98183	1851
Ptp4a3	0.282776	-3.95807	1852
Ccdc178	0.64938	-3.5889	1853
Smg1	-0.317191	-4.55527	1854
Skor2	0.509846	-3.72702	1855
Lonp2	0.708712	-3.52736	1856
Adnp2	0.596076	-3.6392	1857
Oas1a	0.374395	-3.86001	1858
Krtap27-1	0.459438	-3.77328	1859
Cd300ld	0.327147	-3.90459	1860
Ergic3	0.321731	-3.90979	1861
Uqcrc1	-0.57748	-4.80883	1862
Mylk4	0.508905	-3.72164	1863
Ikzf1	0.12239	-4.10769	1864
Atpaf1	0.298367	-3.93154	1865
Rgcc	0.325055	-3.90383	1866
4930402H24Rik	0.55788	-3.67009	1867
Rabgap1l	0.345889	-3.88016	1868
Fbxo46	0.38762	-3.83809	1869
Maged1	0.398398	-3.826	1870
Olfr773	0.450295	-3.77328	1871
Sync	0.130738	-4.09274	1872
Sly	0.516559	-3.70594	1873
Apmap	0.428064	-3.79435	1874
Dda1	-0.131487	-4.35285	1875
Dusp2	0.53352	-3.68739	1876
Lemd1	0.436385	-3.78428	1877
Olfr685	0.555888	-3.66338	1878
Erv3	0.244177	-3.97428	1879
Gm5640	0.126975	-4.0914	1880
Hnmt	0.478929	-3.73944	1881
Tmem80	0.468982	-3.74893	1882
Vrk3	0.502585	-3.71459	1883
Uba6	0.186709	-4.03011	1884
Lca5	0.539165	-3.67496	1885
Olfr177	0.416592	-3.79637	1886
Spin1	0.172022	-4.04085	1887
Pmpcb	-0.266454	-4.47778	1888
Chchd5	0.370358	-3.84086	1889
Blcap	0.232833	-3.97469	1890
Prl	0.561506	-3.64532	1891
Manba	0.581344	-3.62534	1892
Mbl2	0.464151	-3.74053	1893
Olfr243	0.474992	-3.72937	1894
Cetn2	0.579754	-3.6224	1895
Pcm1	0.34535	-3.85614	1896
Olfr215	0.469923	-3.73071	1897
Tmem95	0.475257	-3.72525	1898
Aplp1	0.446313	-3.75321	1899
Aard	0.466973	-3.73071	1900
Ankar	0.354886	-3.84221	1901
Tspan4	0.319082	-3.8773	1902
Rnasel	0.476801	-3.71761	1903
Phex	0.477157	-3.71703	1904
Scn1a	0.387209	-3.80644	1905
Tyw3	0.449875	-3.74297	1906
Cacnb4	0.540069	-3.65254	1907
Gadd45b	0.298522	-3.89376	1908
Evi2a	0.653965	-3.53819	1909
Syce2	0.274985	-3.9166	1910
Mier3	0.375683	-3.81568	1911
Kremen2	0.515034	-3.67547	1912
Cnot7	0.481185	-3.70771	1913
Ctsf	0.264975	-3.9239	1914
Lrrc29	0.468389	-3.72022	1915
Jph4	0.353333	-3.83516	1916
Olfr741	0.375646	-3.81249	1917
Whsc1	0.543421	-3.64415	1918
Mpv17l	0.34367	-3.84338	1919
Tas2r139	0.315776	-3.87067	1920
Zkscan4	0.468453	-3.71744	1921
Gpx2	0.438211	-3.74524	1922
Nexn	0.716219	-3.46607	1923
Atad2	0.203926	-3.9778	1924
Stam2	0.512824	-3.66866	1925
4933428G20Rik	0.673191	-3.50772	1926
Cox19	-0.110544	-4.28954	1927
Trap1a	0.480719	-3.69822	1928
Fcgr2b	0.325558	-3.85337	1929
Hmgcr	0.42494	-3.75288	1930
Zfp949	0.440696	-3.73583	1931
Qprt	0.42441	-3.75136	1932
Btbd11	0.570192	-3.60486	1933
Wdfy2	0.476545	-3.69612	1934
Depdc1a	0.533164	-3.63903	1935
Asb7	0.376569	-3.79511	1936
Cant1	0.300815	-3.87042	1937
Cyp2b10	0.558683	-3.61115	1938
Slc16a8	0.590651	-3.579	1939
Prss33	0.421698	-3.74733	1940
Thop1	0.26428	-3.90434	1941
Asic2	0.428384	-3.73793	1942
Cd200r1	0.225463	-3.94027	1943
Nat9	0.226961	-3.93851	1944
Olfr360	0.447865	-3.71719	1945
Grm4	0.495305	-3.669	1946
Gm16513	0.242077	-3.92214	1947
Tle6	0.226467	-3.93591	1948
Lrrc42	0.38562	-3.77638	1949
Camkmt	0.358649	-3.803	1950
Prkag2	0.429799	-3.7318	1951
Sirt6	0.116061	-4.0453	1952
Kcnh7	0.447518	-3.7135	1953
Rfx1	0.461118	-3.69948	1954
Olfr1320	0.44339	-3.71644	1955
Sult5a1	0.370732	-3.78856	1956
Slc9a3r1	0.280447	-3.87823	1957
Mgat4a	0.478335	-3.68008	1958
Dph3	-1.32994	-5.48822	1959
Mgat2	0.342318	-3.81542	1960
Ifi203	0.363425	-3.79418	1961
Sec62	0.047765	-4.1092	1962
Gm13275	0.376158	-3.77966	1963
Abhd14b	0.395813	-3.75976	1964
Sprtn	-0.732477	-4.88758	1965
Zfp383	0.289754	-3.8632	1966
Atp6v1b1	0.278538	-3.87403	1967
Olfr1124	0.497607	-3.65414	1968
Mfrp	0.320388	-3.83079	1969
Kcnq3	0.409897	-3.74087	1970
Cplx3	0.402371	-3.74801	1971
AI467606	0.321274	-3.82668	1972
Lrrc9	0.603904	-3.54357	1973
Doc2g	0.414555	-3.73222	1974
Cstf2t	0.578211	-3.56842	1975
Olfr49	0.268317	-3.87797	1976
Zswim2	0.405677	-3.74053	1977
Ccny	0.457958	-3.68823	1978
Vmn1r181	0.267559	-3.87671	1979
Olfr1186	0.496959	-3.64516	1980
Rcor1	0.545641	-3.59646	1981
Ttll13	0.544152	-3.59554	1982
Frmpd1	0.483185	-3.65616	1983
Olfr291	0.455127	-3.68411	1984
Eif2ak2	0.505517	-3.63181	1985
Rev1	-0.570055	-4.70648	1986
Rprd1a	0.418355	-3.71753	1987
Akirin2	0.104607	-4.03028	1988
Ms4a13	0.523629	-3.61082	1989
4932411N23Rik	0.523181	-3.61107	1990
Peg3	0.311264	-3.82265	1991
Fbxo9	0.387958	-3.74574	1992
Fyb	0.534196	-3.59931	1993
H2afy	0.350355	-3.7826	1994
Grm5	0.793526	-3.33837	1995
Stxbp1	0.230541	-3.9009	1996
Olfr1346	0.423479	-3.70762	1997
Olfr1141	0.53785	-3.59319	1998
Ilk	0.236898	-3.89401	1999
[truncated: 17,588 more rows]

## Sheet: Suppl_Table_2
transcript_id	Smg5_L2FC	Smg5_FDR	Smg5_AveExpr	Smg5_Pvalue	Smg6_L2FC	Smg6_FDR	Smg6_AveExpr	Smg6_Pvalue	Upf1_L2FC	Upf1_FDR	Upf1_AveExpr	Upf1_Pvalue	gene_id	gene_name	strand	width	novel	cds	nmd	stop_to_lastEJ	num_of_downEJs	X3.UTR_length	is_NMD	PTC_coord
MSTRG.10423.1	6.08829	3.22123e-06	8.36776	2.78e-10	2.13596	0.000581061	4.70801	3.19e-07	2.10176	0.00443368	4.64101	1.17829e-05	ENSMUSG00000086290.11	Snhg12	+	639	yes	no	no	NA	NA	NA	NA	NA
MSTRG.2885.1	7.73161	3.22123e-06	7.27141	3.11e-10	4.56395	0.000218677	4.17425	4.23e-08	3.2616	0.00240091	2.92427	3.90286e-06	ENSMUSG00000034120.19	Srsf2	-	1731	yes	yes	yes	220	3	668	TRUE	chr11:116742854
MSTRG.6692.8	4.48135	1.27813e-05	6.65027	1.85e-09	1.61256	0.00207347	4.14598	5.78604e-06	1.22308	0.0108778	3.82395	0.000141557	ENSMUSG00000024097.12	Srsf7	-	1792	yes	yes	yes	702	5	1283	TRUE	chr17:80512483
MSTRG.14800.1	6.32443	1.39449e-05	7.322	3.33e-09	4.27561	0.000359971	5.34452	9.16e-08	3.91776	0.00202761	4.96754	2.07729e-06	ENSMUSG00000031939.17	Taf1d	+	1344	yes	yes	yes	220	5	310	TRUE	chr9:15224078
MSTRG.2439.3	3.96225	1.39449e-05	5.99277	3.61e-09	1.7826	0.00833558	4.10873	7.61332e-05	1.64225	0.00721141	3.96523	4.82266e-05	ENSMUSG00000020680.16	Taf15	+	1887	yes	yes	yes	825	8	1149	TRUE	chr11:83388751
MSTRG.7321.1	4.67382	1.39449e-05	7.08656	4.04e-09	2.31962	0.00195052	4.95856	4.80725e-06	2.01836	0.00353791	4.67246	7.42942e-06	ENSMUSG00000108414.3	Snhg1	+	608	yes	no	no	NA	NA	NA	NA	NA
MSTRG.10325.2	4.67869	1.47746e-05	6.95077	5e-09	2.66453	0.000472362	5.10917	2.05e-07	2.38726	0.00154472	4.83557	1.36508e-06	ENSMUSG00000043962.17	Thrap3	-	4584	yes	yes	yes	676	4	2217	TRUE	chr4:126067075
MSTRG.11043.2	4.03497	1.61677e-05	6.00204	9.37e-09	3.47792	0.000149696	5.49896	1.16e-08	3.12397	0.000483422	5.14076	6.27e-08	ENSMUSG00000029169.12	Dhx15	-	2753	yes	yes	yes	438	3	779	TRUE	chr5:52314871
MSTRG.13270.1	4.80056	1.61677e-05	5.44095	9.26e-09	3.60142	0.000359971	4.32161	1.13e-07	2.33949	0.00483254	3.17149	1.48251e-05	ENSMUSG00000101970.10	Chaserr	-	2998	yes	no	no	NA	NA	NA	NA	NA
MSTRG.16302.15	4.95661	1.61677e-05	7.70251	7.95e-09	0.0321601	0.920437	3.73944	0.85852	0.858313	0.0225819	4.17393	0.00078274	ENSMUSG00000096768.9	Gm47283	+	712	yes	no	no	NA	NA	NA	NA	NA
MSTRG.3563.3	3.99811	1.61677e-05	6.2563	7.5e-09	2.43524	0.000536527	4.8674	2.59e-07	2.67605	0.00147778	5.03475	8.11e-07	ENSMUSG00000021282.18	Eif5	+	7714	yes	yes	yes	1057	8	7225	TRUE	chr12:111506111
MSTRG.6247.2	4.11621	1.61677e-05	7.88994	6.74e-09	1.58663	0.00206074	5.7117	5.57684e-06	1.20379	0.0112709	5.39478	0.000155404	ENSMUSG00000071172.14	Srsf3	+	2585	yes	yes	yes	551	3	2083	TRUE	chr17:29258459
MSTRG.1788.1	4.50972	1.69406e-05	6.86893	1.14e-08	1.31035	0.00510423	4.11569	3.18197e-05	1.67017	0.00483385	4.34083	1.64895e-05	ENSMUSG00000085156.10	Snhg15	-	809	yes	no	no	NA	NA	NA	NA	NA
MSTRG.6458.2	4.97902	1.69406e-05	5.53188	1.15e-08	2.72944	0.00191858	3.46261	4.55976e-06	1.18951	0.0530004	2.21562	0.00528511	ENSMUSG00000023932.10	Cdc5l	-	3045	yes	yes	yes	1169	7	1589	TRUE	chr17:45723554
MSTRG.8478.4	3.86125	2.20214e-05	6.88296	1.6e-08	1.35737	0.00469552	4.77501	2.74686e-05	0.947372	0.0533872	4.45333	0.00538065	ENSMUSG00000027405.17	Nop56	+	1938	yes	yes	yes	1478	9	1889	TRUE	chr2:130116424
MSTRG.714.5	4.16496	2.35067e-05	7.1637	1.82e-08	1.93714	0.00205806	5.2107	5.47011e-06	2.28685	0.0015076	5.45414	9.71e-07	ENSMUSG00000042699.12	Dhx9	-	4751	yes	yes	yes	2934	22	3929	TRUE	chr1:153352266
MSTRG.13270.2	4.7474	2.47605e-05	4.45094	2.18e-08	3.52311	0.000966287	3.31165	9.81e-07	2.14159	0.00892364	2.0758	9.02802e-05	ENSMUSG00000101970.10	Chaserr	-	698	yes	no	no	NA	NA	NA	NA	NA
MSTRG.14142.1	3.92929	2.47605e-05	6.15779	2.15e-08	2.47395	0.00152918	4.86465	2.23558e-06	1.07446	0.0152241	3.75279	0.000326441	ENSMUSG00000031862.12	Atp13a1	+	3792	yes	yes	yes	1613	12	1941	TRUE	chr8:70252487
MSTRG.2879.3	4.73464	2.47605e-05	4.89988	2.27e-08	0.714509	0.182336	1.55628	0.0559605	0.991771	0.112124	1.68424	0.0228929	ENSMUSG00000020812.20	Snhg16	+	864	yes	no	no	NA	NA	NA	NA	NA
MSTRG.11218.5	3.8938	2.63841e-05	5.84887	2.55e-08	2.04608	0.00207347	4.2383	6.61055e-06	1.46612	0.00846785	3.75388	8.17932e-05	ENSMUSG00000029328.16	Hnrnpdl	-	2441	yes	yes	yes	797	7	1743	TRUE	chr5:100186452
MSTRG.2110.3	5.23905	2.75689e-05	4.4659	2.95e-08	0.711736	0.186411	0.641071	0.0583285	0.37828	0.569832	0.400457	0.366672	ENSMUSG00000019373.12	Cops3	-	2148	yes	yes	yes	873	5	1186	TRUE	chr11:59716616
MSTRG.2885.3	-3.85394	2.75689e-05	7.54924	3.06e-08	-0.466237	0.0897401	8.25183	0.0148837	0.0863988	0.708732	8.47362	0.532674	ENSMUSG00000034120.19	Srsf2	-	2110	yes	yes	no	10	1	1047	FALSE	NA
MSTRG.6188.2	5.18794	2.75689e-05	6.11912	2.97e-08	2.9226	0.00166542	4.01059	2.9699e-06	3.34154	0.00353791	4.35004	7.25102e-06	ENSMUSG00000024188.17	Luc7l	+	6033	yes	yes	yes	808	7	5675	TRUE	chr17:26476910
MSTRG.2110.2	3.9634	2.89099e-05	4.45436	3.35e-08	1.14078	0.0254625	2.11155	0.00100777	1.6346	0.0149261	2.4236	0.000297492	ENSMUSG00000019373.12	Cops3	-	1687	yes	yes	yes	938	7	1251	TRUE	chr11:59723707
MSTRG.12036.6	-2.61889	2.92081e-05	7.73343	3.95e-08	-1.06378	0.00173039	8.09539	3.67937e-06	-0.658437	0.0230673	8.20059	0.000857779	ENSMUSG00000004980.17	Hnrnpa2b1	-	2657	yes	yes	yes	1359	2	1564	TRUE	chr6:51440412
MSTRG.5676.6	3.74949	2.92081e-05	7.36945	3.94e-08	2.76858	0.000359971	6.49908	1.39e-07	2.3119	0.00147778	6.07051	4.38e-07	ENSMUSG00000022884.17	Eif4a2	+	2227	yes	yes	yes	758	7	1616	TRUE	chr16:22928815
MSTRG.6369.1	5.86184	2.92081e-05	7.83785	3.94e-08	3.07204	0.00157678	5.20417	2.66696e-06	2.10289	0.00902236	4.33649	9.16662e-05	ENSMUSG00000092203.9	1110038B12Rik	-	1257	yes	no	no	NA	NA	NA	NA	NA
MSTRG.6765.1	3.21018	2.92081e-05	7.68623	3.59e-08	1.15871	0.00551312	6.03777	3.67666e-05	0.923286	0.0445534	5.8405	0.00373661	ENSMUSG00000073647.5	Gm10557	-	4388	yes	no	no	NA	NA	NA	NA	NA
MSTRG.10984.2	5.08586	3.17355e-05	5.0203	4.6e-08	2.96614	0.00207347	3.05444	6.81371e-06	1.80769	0.0269309	2.05995	0.00117088	ENSMUSG00000036693.13	Nop14	-	2656	yes	yes	yes	508	4	625	TRUE	chr5:34798749
MSTRG.8428.1	4.57382	3.17355e-05	4.70505	4.5e-08	3.61757	0.000812416	3.82037	5.5e-07	3.57887	0.00147778	3.74519	7.75e-07	ENSMUSG00000118663.1	Spata5l1	+	2206	yes	yes	yes	227	2	475	TRUE	chr2:122472644
MSTRG.11430.1	4.77628	3.56222e-05	5.23965	5.59e-08	3.02041	0.00131124	3.6161	1.65777e-06	2.1035	0.00745043	2.80104	5.66365e-05	ENSMUSG00000042719.18	Naa25	+	7354	yes	yes	yes	1155	9	4962	TRUE	chr5:121567438
MSTRG.12613.1	2.75848	3.56222e-05	6.49528	6.02e-08	1.03622	0.00703943	5.16409	5.59133e-05	1.05539	0.0103843	5.13804	0.000127665	ENSMUSG00000006333.15	Rps9	+	1190	yes	yes	yes	164	1	408	TRUE	chr7:3709017
MSTRG.13530.2	4.61565	3.56222e-05	6.56794	5.91e-08	2.34026	0.00235822	4.50918	9.11846e-06	2.77716	0.00237964	4.84676	2.84556e-06	ENSMUSG00000046364.15	Rpl27a	+	3202	yes	yes	yes	448	4	3065	TRUE	chr7:109118550
MSTRG.14291.2	4.397	3.56222e-05	5.7691	5.45e-08	1.13867	0.0310527	3.011	0.00151114	1.00972	0.0707549	2.88294	0.00930159	ENSMUSG00000005481.19	Ddx39a	+	1990	yes	yes	yes	1079	5	1272	TRUE	chr8:84448106
MSTRG.1753.7	6.22538	3.56222e-05	5.78449	5.96e-08	2.98929	0.00864938	2.7252	8.31792e-05	2.15417	0.0270278	1.97719	0.0011838	ENSMUSG00000009079.17	Ewsr1	-	2226	yes	yes	yes	656	6	841	TRUE	chr11:5028940
MSTRG.11219.2	3.58395	3.56768e-05	4.38961	6.62e-08	0.997567	0.0904492	2.30551	0.0151324	1.30333	0.02215	2.46849	0.000748862	ENSMUSG00000029326.14	Enoph1	+	1767	yes	yes	yes	395	3	1362	TRUE	chr5:100208889
MSTRG.4566.11	3.2823	3.56768e-05	6.34132	6.21e-08	1.23959	0.00270721	4.68394	1.1382e-05	1.44602	0.00387816	4.79336	8.77411e-06	ENSMUSG00000060373.16	Hnrnpc	-	2646	yes	yes	no	-78	0	387	FALSE	NA
MSTRG.5368.2	4.41735	3.56768e-05	5.27559	6.72e-08	0.526963	0.383968	2.11955	0.195855	1.66942	0.018658	2.84565	0.000521433	ENSMUSG00000033075.18	Senp1	-	8566	yes	yes	yes	1601	13	7195	TRUE	chr15:97974549
MSTRG.6234.2	3.76982	3.56768e-05	7.62411	6.41e-08	0.531926	0.0823044	5.06187	0.0125936	1.07112	0.0159729	5.36347	0.00037706	ENSMUSG00000037805.16	Rpl10a	+	1078	yes	yes	yes	542	3	825	TRUE	chr17:28548035
MSTRG.11218.2	2.22809	3.82615e-05	6.39117	7.88e-08	1.96888	0.000359971	6.1966	1.29e-07	1.80202	0.0015076	6.02692	1.00264e-06	ENSMUSG00000029328.16	Hnrnpdl	-	4544	yes	yes	yes	129	2	3153	TRUE	chr5:100183984
MSTRG.3454.10	3.54886	3.82615e-05	5.1355	7.57e-08	0.55492	0.192476	2.79479	0.0615659	0.692139	0.154626	2.83467	0.0405939	ENSMUSG00000079036.11	Alkbh1	-	2616	yes	yes	yes	683	6	2130	TRUE	chr12:87488438
MSTRG.3949.1	4.19957	3.82615e-05	4.62195	7.75e-08	2.09522	0.00600705	2.76959	4.20926e-05	1.77686	0.00745043	2.47826	5.75973e-05	ENSMUSG00000025872.6	Thoc3	-	4379	yes	yes	yes	664	4	4159	TRUE	chr13:54615761
MSTRG.9166.5	3.15244	3.82615e-05	5.43707	7.95e-08	1.3264	0.00703943	3.96116	5.61304e-05	1.34435	0.00790633	3.93429	6.66749e-05	ENSMUSG00000027829.16	Ccnl1	-	2398	yes	yes	yes	1039	10	1836	TRUE	chr3:65865031
MSTRG.15302.3	5.06499	4.14037e-05	4.10131	8.8e-08	3.16805	0.00517548	2.33521	3.36752e-05	2.81511	0.00693894	1.99197	4.45562e-05	ENSMUSG00000032342.14	Mto1	+	2292	yes	yes	yes	556	4	930	TRUE	chr9:78368119
MSTRG.13927.14	2.99632	4.17956e-05	8.09411	9.16e-08	1.63212	0.00157246	6.97856	2.46699e-06	1.20433	0.0137036	6.62919	0.000250748	ENSMUSG00000121345.1	2610005L07Rik	+	5010	yes	no	no	NA	NA	NA	NA	NA
MSTRG.4000.3	2.48391	4.17956e-05	6.12686	9.29e-08	0.463068	0.0503235	4.67332	0.00444588	0.663915	0.0310867	4.7538	0.00164683	ENSMUSG00000021546.19	Hnrnpk	-	3110	yes	yes	yes	1086	10	2363	TRUE	chr13:58544693
MSTRG.1373.2	4.52998	4.23773e-05	3.66298	1.02e-07	3.06946	0.00191858	2.32958	4.30516e-06	2.9614	0.00355582	2.19578	7.74127e-06	ENSMUSG00000045193.14	Cirbp	+	832	yes	yes	yes	97	1	245	TRUE	chr10:80008250
MSTRG.16302.5	5.24511	4.23773e-05	7.32624	1.02e-07	0.417287	0.338509	3.29484	0.159333	0.704845	0.109221	3.426	0.0217686	ENSMUSG00000096768.9	Gm47283	+	3447	yes	no	no	NA	NA	NA	NA	NA
MSTRG.6369.3	3.81279	4.23773e-05	5.37724	9.67e-08	2.21918	0.00173039	3.98319	3.66699e-06	2.04313	0.00483385	3.80117	1.61867e-05	ENSMUSG00000092203.9	1110038B12Rik	-	569	yes	no	no	NA	NA	NA	NA	NA
MSTRG.9247.2	3.2788	4.23773e-05	5.19238	1.02e-07	0.537335	0.105179	3.08379	0.0202468	0.532892	0.0858567	3.04525	0.013689	ENSMUSG00000001415.11	Smg5	+	6267	yes	yes	yes	2415	16	4005	TRUE	chr3:88253794
MSTRG.6803.2	4.54704	4.39092e-05	3.91201	1.08e-07	1.97168	0.0139657	1.63891	0.000237458	2.32998	0.00996723	1.89175	0.000114693	ENSMUSG00000024404.8	Riok3	+	3251	yes	yes	yes	767	6	2248	TRUE	chr18:12276122
MSTRG.12263.1	-2.46918	4.59239e-05	7.19296	1.26e-07	-1.30476	0.00242481	7.45855	9.60878e-06	-0.800289	0.140319	7.58485	0.0345786	ENSMUSG00000005892.5	Trh	-	1393	yes	yes	no	-560	0	505	FALSE	NA
MSTRG.14706.2	4.53041	4.59239e-05	4.7427	1.26e-07	2.70882	0.00207347	3.08306	6.38927e-06	2.48345	0.00484381	2.85328	1.70909e-05	ENSMUSG00000019478.18	Rab4a	+	3122	yes	yes	yes	231	3	2601	TRUE	chr8:124557125
MSTRG.15917.2	-3.78431	4.59239e-05	4.84012	1.17e-07	-1.29175	0.00883338	5.24899	9.03797e-05	-1.37703	0.00566615	5.18474	2.66381e-05	ENSMUSG00000002010.18	Idh3g	-	1319	yes	yes	no	-99	0	110	FALSE	NA
MSTRG.16253.1	5.32647	4.59239e-05	7.08973	1.26e-07	-0.121704	0.81694	2.70688	0.694866	1.13631	0.0442718	3.39272	0.00366065	ENSMUSG00000095562.9	Gm55594	+	1715	yes	no	no	NA	NA	NA	NA	NA
MSTRG.5288.1	3.70495	4.59239e-05	4.40988	1.2e-07	2.20021	0.00421703	3.09983	2.34359e-05	2.02773	0.0052133	2.92541	2.20318e-05	ENSMUSG00000016624.16	Phf21b	-	3504	yes	yes	yes	337	3	2269	TRUE	chr15:84676138
MSTRG.7894.2	4.73358	4.59239e-05	8.63334	1.25e-07	1.19086	0.0298344	5.58219	0.00139419	1.10044	0.0230673	5.478	0.000858897	ENSMUSG00000038900.18	Rpl12	+	2065	yes	yes	yes	361	4	1737	TRUE	chr2:32852606
MSTRG.9970.2	4.49012	4.60716e-05	4.24974	1.29e-07	1.90253	0.0172787	1.97588	0.000393177	1.49274	0.0323252	1.6291	0.00179247	ENSMUSG00000070972.14	Dnajc25	+	2497	yes	yes	yes	719	3	1969	TRUE	chr4:59013761
MSTRG.6689.2	4.85043	4.65039e-05	4.23826	1.33e-07	2.47203	0.00738259	2.07729	6.13641e-05	1.23537	0.103634	1.09298	0.0197084	ENSMUSG00000024095.16	Hnrnpll	-	2834	yes	yes	yes	810	7	1503	TRUE	chr17:80352405
MSTRG.1998.3	4.65982	4.75737e-05	6.49513	1.38e-07	2.16615	0.00292262	4.25282	1.28526e-05	2.02526	0.00483254	4.10115	1.45498e-05	ENSMUSG00000007850.17	Hnrnph1	+	4313	yes	yes	yes	659	8	3721	TRUE	chr11:50273519
MSTRG.14510.2	4.12494	5.04908e-05	4.88123	1.49e-07	3.32132	0.000581061	4.15036	3.65e-07	3.12673	0.00240091	3.93886	3.39228e-06	ENSMUSG00000033106.7	Slc7a6os	-	1536	yes	yes	yes	120	1	831	TRUE	chr8:106928980
MSTRG.10137.2	4.76786	5.35969e-05	4.27777	1.64e-07	3.43159	0.00173039	3.0388	3.61919e-06	3.40988	0.00446727	2.9818	1.23158e-05	ENSMUSG00000028614.15	Ndc1	+	5767	yes	yes	yes	2891	21	5378	TRUE	chr4:107198219
MSTRG.13927.44	5.14626	5.35969e-05	4.38273	1.62e-07	2.8504	0.0253008	2.24933	0.000996097	1.8803	0.0308462	1.42331	0.0016196	ENSMUSG00000121492.1	6820431F20Rik	+	6137	yes	no	no	NA	NA	NA	NA	NA
MSTRG.5152.2	4.43552	5.35969e-05	4.10919	1.66e-07	3.12544	0.00173039	2.91143	3.36737e-06	2.82089	0.00693894	2.6023	4.12523e-05	ENSMUSG00000022554.8	Hgh1	+	3001	yes	yes	yes	322	4	2270	TRUE	chr15:76253945
MSTRG.10818.2	4.50143	5.41151e-05	4.17667	1.7e-07	2.2745	0.00672977	2.18349	5.20351e-05	2.70048	0.00483385	2.50524	1.62873e-05	ENSMUSG00000042508.17	Dmtf1	-	3802	yes	yes	yes	972	5	2279	TRUE	chr5:9176744
MSTRG.1864.2	3.99468	5.44039e-05	4.87003	1.73e-07	3.33395	0.000814768	4.27403	6.3e-07	2.85426	0.00240091	3.80807	4.17028e-06	ENSMUSG00000007739.11	Cct4	+	5177	yes	yes	yes	208	2	3613	TRUE	chr11:22952308
MSTRG.11519.4	4.7305	5.55963e-05	4.22103	1.8e-07	3.71975	0.0014056	3.28126	1.90194e-06	2.8443	0.00610713	2.45665	3.18053e-05	ENSMUSG00000029416.18	Slc15a4	-	2660	yes	yes	yes	630	5	1738	TRUE	chr5:127681667
MSTRG.8558.1	3.71251	5.58654e-05	4.3135	1.84e-07	1.53388	0.0172787	2.47714	0.000391658	1.28408	0.0317742	2.26157	0.00172936	ENSMUSG00000027438.15	Napb	-	4102	yes	yes	yes	394	6	3714	TRUE	chr2:148548891
MSTRG.2612.3	5.14044	6.09512e-05	4.94335	2.03e-07	3.72728	0.00167496	3.61492	3.07584e-06	3.30127	0.00566615	3.18931	2.79049e-05	ENSMUSG00000003119.15	Cdk12	+	10436	yes	yes	yes	299	3	5306	TRUE	chr11:98154319
MSTRG.2879.2	5.08882	6.10154e-05	4.43758	2.06e-07	1.68857	0.0321145	1.42981	0.00160833	1.30985	0.0463935	1.10791	0.00406384	ENSMUSG00000020812.20	Snhg16	+	663	yes	no	no	NA	NA	NA	NA	NA
MSTRG.12119.2	2.42761	6.20301e-05	4.8106	2.16e-07	1.55228	0.00207347	4.12834	6.42789e-06	1.88695	0.00693894	4.34819	4.3805e-05	ENSMUSG00000053470.14	Kdm3a	-	4895	yes	yes	yes	2843	16	3520	TRUE	chr6:71588957
MSTRG.5666.2	3.7245	6.20301e-05	7.12774	2.15e-07	0.500044	0.128635	4.58456	0.0300002	1.21431	0.0140509	5.0068	0.000264512	ENSMUSG00000022858.17	Tra2b	-	2159	yes	yes	yes	1018	8	1875	TRUE	chr16:22077931
MSTRG.7813.9	2.79752	6.20309e-05	6.67552	2.19e-07	1.9739	0.00101719	5.99966	1.08506e-06	2.21095	0.00240091	6.15511	4.50951e-06	ENSMUSG00000043535.14	Setx	+	11539	yes	yes	yes	515	4	4154	TRUE	chr2:29062258
MSTRG.3507.2	4.38672	6.24081e-05	3.71161	2.26e-07	0.505279	0.541881	0.603049	0.349586	-1.22888	0.101796	-0.190458	0.0189939	ENSMUSG00000079012.12	Serpina3m	+	1290	yes	yes	no	-192	0	419	FALSE	NA
MSTRG.7793.2	5.38428	6.24081e-05	5.06393	2.25e-07	3.47649	0.00233243	3.26619	8.22034e-06	2.81986	0.010349	2.6396	0.000126789	ENSMUSG00000052406.15	Rexo4	-	2054	yes	yes	yes	229	3	1263	TRUE	chr2:26848567
MSTRG.182.2	3.57392	6.25553e-05	3.81017	2.3e-07	1.57781	0.0154024	2.13763	0.000296987	2.23089	0.0124978	2.60932	0.000195795	ENSMUSG00000010453.13	Kansl3	-	4756	yes	yes	yes	2363	19	4285	TRUE	chr1:36406846
MSTRG.6116.4	4.66451	6.35028e-05	4.36141	2.36e-07	2.58537	0.0241409	2.47596	0.000864928	2.59398	0.0124939	2.44472	0.000195201	ENSMUSG00000072082.8	Ccnf	-	7813	yes	yes	yes	6838	26	7629	TRUE	chr17:24470237
MSTRG.6922.1	4.03448	6.35662e-05	4.01235	2.4e-07	2.81573	0.00781989	2.91416	7.00792e-05	2.37596	0.00566615	2.50729	2.76623e-05	ENSMUSG00000042660.9	Wdr55	+	1860	yes	yes	yes	144	1	1088	TRUE	chr18:36895928
MSTRG.10645.2	3.10883	6.43705e-05	4.80082	2.46e-07	0.351711	0.286176	2.73977	0.120829	-0.0993138	0.872413	2.47092	0.769366	ENSMUSG00000078502.11	Zfp268	+	2654	yes	no	no	NA	NA	NA	NA	NA
MSTRG.7983.9	2.77687	6.59934e-05	4.65209	2.55e-07	1.18494	0.0151434	3.40531	0.00028687	1.4204	0.0239659	3.53456	0.000936639	ENSMUSG00000036202.17	Rif1	+	27381	yes	yes	yes	5061	17	23065	TRUE	chr2:51987939
MSTRG.13927.13	2.89887	6.70692e-05	7.87057	2.72e-07	1.10176	0.0124984	6.46107	0.000191989	0.761496	0.0834953	6.19845	0.0129424	ENSMUSG00000121345.1	2610005L07Rik	+	7883	yes	no	no	NA	NA	NA	NA	NA
MSTRG.13927.22	4.14195	6.70692e-05	3.80914	2.79e-07	2.48519	0.0217737	2.332	0.000689226	2.01494	0.0347492	1.92022	0.00209896	ENSMUSG00000121345.1	2610005L07Rik	+	4996	yes	no	no	NA	NA	NA	NA	NA
MSTRG.13927.26	3.62725	6.70692e-05	4.68877	2.73e-07	0.871478	0.0396335	2.47304	0.0025646	1.69923	0.00738212	3.01896	5.14921e-05	ENSMUSG00000121345.1	2610005L07Rik	+	19707	yes	no	no	NA	NA	NA	NA	NA
MSTRG.14155.2	2.19832	6.70692e-05	6.04675	2.76e-07	1.68094	0.00106163	5.65183	1.23129e-06	1.62657	0.0015076	5.57224	1.15841e-06	ENSMUSG00000036054.16	Sugp2	+	3829	yes	yes	yes	390	3	531	TRUE	chr8:70713237
MSTRG.1777.2	5.27439	6.70692e-05	4.34037	2.77e-07	3.82039	0.00205806	2.96643	5.39428e-06	3.14771	0.00661841	2.31786	3.61394e-05	ENSMUSG00000053838.15	Nudcd3	-	3809	yes	yes	yes	273	2	2644	TRUE	chr11:6069415
MSTRG.8709.2	4.19753	6.70692e-05	6.21585	2.72e-07	1.08363	0.0476772	3.6074	0.00399596	1.55255	0.0163759	3.89808	0.000399355	ENSMUSG00000016921.15	Srsf6	+	2951	yes	yes	yes	537	4	2393	TRUE	chr2:162774884
MSTRG.7205.6	2.10997	6.72719e-05	5.94281	2.83e-07	0.415566	0.112562	4.77117	0.0230041	0.559461	0.039921	4.81736	0.00285613	ENSMUSG00000096370.9	Gm21992	-	2161	yes	yes	yes	1282	3	1703	TRUE	chr19:4844018
MSTRG.10531.11	3.40074	6.98642e-05	5.51556	2.97e-07	2.33151	0.00157246	4.59235	2.50766e-06	1.82167	0.00693894	4.14512	4.50528e-05	ENSMUSG00000043411.16	Usp48	+	7588	yes	yes	yes	644	7	4939	TRUE	chr4:137365128
MSTRG.4263.2	2.43255	6.98642e-05	4.6829	3e-07	0.842725	0.0271367	3.50546	0.00114236	2.04528	0.00147778	4.34062	7.34e-07	ENSMUSG00000021694.19	Ercc8	+	6280	yes	yes	yes	852	9	6051	TRUE	chr13:108297263
MSTRG.10668.2	2.23019	7.13907e-05	5.9184	3.1e-07	0.947809	0.00849879	4.97517	8.04989e-05	0.466341	0.0929179	4.63944	0.0158817	ENSMUSG00000029007.9	Agtrap	-	5632	yes	yes	yes	343	4	4739	TRUE	chr4:148172140
MSTRG.5956.2	3.68405	7.30808e-05	4.14988	3.21e-07	3.70518	0.000866939	4.18255	7.54e-07	2.78245	0.0032986	3.31668	6.47722e-06	ENSMUSG00000039456.11	Morc3	+	4295	yes	yes	yes	1346	6	2924	TRUE	chr16:93659390
MSTRG.3507.3	4.4719	7.34449e-05	4.70105	3.26e-07	0.692891	0.205999	1.60175	0.0695721	-2.66299	0.0496077	0.418601	0.00462934	ENSMUSG00000079012.12	Serpina3m	+	9089	yes	yes	no	-192	0	6610	FALSE	NA
MSTRG.14476.2	4.58929	7.51712e-05	3.86641	3.38e-07	2.47561	0.00758193	1.96016	6.41202e-05	2.75401	0.00546913	2.16051	2.38133e-05	ENSMUSG00000014856.13	Tmem208	+	803	yes	yes	yes	110	2	394	TRUE	chr8:106055092
MSTRG.6877.1	4.55879	7.68569e-05	6.93704	3.49e-07	1.52353	0.0189283	4.29564	0.000509499	1.46561	0.0278969	4.21041	0.00124769	ENSMUSG00000087590.4	Epb41l4aos	+	510	yes	no	no	NA	NA	NA	NA	NA
MSTRG.10409.1	3.12263	7.75267e-05	4.30785	3.56e-07	0.889845	0.0495863	2.55979	0.00432529	1.70998	0.0102258	3.1053	0.00012159	ENSMUSG00000028911.17	Srsf4	+	4107	yes	yes	yes	1014	7	2496	TRUE	chr4:131611699
MSTRG.8692.7	3.52373	7.83601e-05	5.06597	3.63e-07	1.05784	0.0421735	3.0669	0.00296887	1.11572	0.0342071	3.06661	0.00205015	ENSMUSG00000085385.9	Snhg17	-	3180	yes	no	no	NA	NA	NA	NA	NA
MSTRG.10496.3	3.58874	8.36711e-05	5.68769	3.92e-07	0.680211	0.116102	3.38046	0.0246356	0.975927	0.0448843	3.53157	0.00381093	ENSMUSG00000028809.17	Srrm1	-	3876	yes	yes	yes	2557	15	3467	TRUE	chr4:135073751
MSTRG.10645.119	1.97119	8.79371e-05	6.25451	4.29e-07	0.553093	0.0317068	5.27399	0.00157055	0.286056	0.169369	5.08365	0.047762	ENSMUSG00000067916.10	Zfp991	+	2659	yes	yes	no	-176	0	1037	FALSE	NA
MSTRG.14550.3	4.50212	8.79371e-05	4.52429	4.26e-07	2.57021	0.00604415	2.77598	4.35452e-05	1.63457	0.0198739	1.99153	0.00060737	ENSMUSG00000037993.9	Dhx38	-	4444	yes	yes	yes	964	7	1437	TRUE	chr8:110280148
MSTRG.3235.1	2.77884	8.79371e-05	4.06789	4.29e-07	2.04519	0.00207347	3.46942	6.42786e-06	1.57508	0.00952879	3.06748	0.000104944	ENSMUSG00000112690.3	Gm2446	-	1341	yes	no	no	NA	NA	NA	NA	NA
MSTRG.5228.1	4.29833	8.79371e-05	7.80129	4.17e-07	1.31033	0.0211871	5.25141	0.000648114	1.38922	0.0686274	5.26514	0.0086959	ENSMUSG00000060036.15	Rpl3	-	4252	yes	yes	yes	807	6	3645	TRUE	chr15:79965235
MSTRG.961.1	4.64995	8.94556e-05	4.35426	4.41e-07	2.21773	0.0165765	2.16501	0.000353453	2.46058	0.00859851	2.33546	8.58897e-05	ENSMUSG00000062510.13	Nsl1	+	4406	yes	yes	yes	316	4	3924	TRUE	chr1:190801554
MSTRG.2515.3	3.8989	9.03507e-05	3.85097	4.5e-07	1.13909	0.303485	1.5824	0.132977	0.993541	0.0916077	1.44051	0.0153766	ENSMUSG00000020859.17	Spag9	+	7441	yes	yes	yes	3451	27	6814	TRUE	chr11:93915757
MSTRG.10645.140	3.9182	9.18019e-05	3.61676	4.61e-07	1.35823	0.10732	1.46768	0.0211172	0.62769	0.270607	0.964004	0.106415	ENSMUSG00000078497.10	Zfp978	+	17799	yes	yes	no	-947	0	14246	FALSE	NA
MSTRG.13927.15	3.53272	9.39579e-05	6.67995	4.86e-07	1.39995	0.0103724	4.91053	0.000124241	0.990524	0.109271	4.58774	0.0217893	ENSMUSG00000121345.1	2610005L07Rik	+	13408	yes	no	no	NA	NA	NA	NA	NA
MSTRG.15462.1	3.4511	9.39579e-05	5.41162	4.84e-07	2.33414	0.00173039	4.44399	3.42921e-06	1.24587	0.0169202	3.56652	0.000431924	ENSMUSG00000010067.14	Rassf1	+	2471	yes	yes	yes	1134	4	1997	TRUE	chr9:107431510
MSTRG.7569.4	5.27392	9.39579e-05	6.34224	4.84e-07	4.65327	0.000966287	5.75402	9.53e-07	4.49784	0.00154472	5.56937	1.35511e-06	ENSMUSG00000025220.9	Oga	-	5427	yes	yes	yes	530	4	2757	TRUE	chr19:45749631
MSTRG.3550.5	3.96749	9.47306e-05	3.41474	4.94e-07	0.656587	0.149098	0.768206	0.0393047	1.04282	0.0766736	0.973495	0.0110268	ENSMUSG00000056458.17	Mok	-	1483	yes	yes	yes	528	4	852	TRUE	chr12:110778285
MSTRG.11766.2	2.59606	9.67473e-05	4.5395	5.31e-07	1.92061	0.0247594	3.99719	0.000927296	2.29732	0.00154472	4.26537	1.51663e-06	ENSMUSG00000029647.16	Pan3	+	5171	yes	yes	yes	1706	14	3839	TRUE	chr5:147439960
MSTRG.14570.2	2.93122	9.67473e-05	4.26115	5.13e-07	0.928986	0.0550121	2.71039	0.00546585	0.499772	0.293814	2.41204	0.121626	ENSMUSG00000031753.17	Cog4	+	2673	yes	yes	yes	863	8	1394	TRUE	chr8:111593213
MSTRG.15345.1	3.83156	9.67473e-05	7.08974	5.25e-07	1.34801	0.0139351	5	0.000233999	2.12571	0.00483254	5.56138	1.49334e-05	ENSMUSG00000097195.12	Snhg5	-	3832	yes	no	no	NA	NA	NA	NA	NA
MSTRG.15629.2	4.42531	9.67473e-05	4.08374	5.27e-07	1.4827	0.025593	1.54414	0.00102036	2.86046	0.00483385	2.62117	1.60368e-05	ENSMUSG00000025794.10	Rpl14	+	1162	yes	yes	yes	70	2	516	TRUE	chr9:120402726
MSTRG.5676.9	3.12096	9.67473e-05	8.06263	5.15e-07	3.21437	0.000149696	8.16248	1.45e-08	2.61087	0.000630763	7.59129	1.35e-07	ENSMUSG00000022884.17	Eif4a2	+	2238	yes	yes	yes	104	1	962	TRUE	chr16:22931108
MSTRG.8220.2	4.39026	9.67473e-05	3.91918	5.33e-07	3.77538	0.000814768	3.35484	6.27e-07	3.4746	0.00846785	3.04275	8.15508e-05	ENSMUSG00000008200.16	Fnbp4	+	5993	yes	yes	yes	1007	5	3749	TRUE	chr2:90605162
MSTRG.3290.3	4.49161	9.81911e-05	3.55895	5.45e-07	3.64092	0.00173039	2.7781	3.29122e-06	3.28056	0.00446727	2.41298	1.23953e-05	ENSMUSG00000049882.11	Vcpkmt	-	1083	yes	yes	yes	292	3	632	TRUE	chr12:69629114
MSTRG.12021.3	3.09813	9.87195e-05	6.36043	5.61e-07	1.00004	0.0206597	4.70462	0.000607424	1.24351	0.0115863	4.83297	0.000164699	ENSMUSG00000029817.12	Tra2a	-	2484	yes	yes	yes	970	7	2139	TRUE	chr6:49229899
MSTRG.15737.1	4.74423	9.87195e-05	4.95102	5.63e-07	2.21418	0.0138203	2.67048	0.000229874	2.50047	0.00872108	2.87056	8.78291e-05	ENSMUSG00000025038.8	Efhc2	-	2455	yes	yes	no	-105	0	229	FALSE	NA
MSTRG.485.2	4.44211	9.87195e-05	4.6011	5.57e-07	1.57377	0.0433764	2.11161	0.00319786	1.4117	0.0380338	1.95555	0.00258635	ENSMUSG00000026275.14	Ppp1r7	+	4911	yes	yes	yes	717	5	4281	TRUE	chr1:93279114
MSTRG.16252.1	3.48275	9.93361e-05	10.0109	5.71e-07	-0.785051	0.0361495	7.08313	0.00203704	-0.450908	0.181025	7.17386	0.0537312	ENSMUSG00000087263.2	Gm15726	-	34666	yes	no	no	NA	NA	NA	NA	NA
MSTRG.1233.5	3.44635	9.94998e-05	3.55863	5.82e-07	0.16566	0.72484	1.11225	0.56679	1.09007	0.0657342	1.62735	0.00805451	ENSMUSG00000020076.8	Ddx50	-	2711	yes	yes	yes	1385	11	1888	TRUE	chr10:62479145
MSTRG.14433.1	4.03065	9.94998e-05	3.97385	5.8e-07	1.8131	0.0139688	2.05948	0.000238967	2.45514	0.00693894	2.53397	4.32936e-05	ENSMUSG00000031671.12	Setd6	+	1572	yes	yes	yes	239	2	768	TRUE	chr8:96444634
MSTRG.13927.17	3.41848	0.000100578	4.31038	5.93e-07	1.53048	0.0151156	2.74432	0.00027997	1.36067	0.0583155	2.5854	0.00638766	ENSMUSG00000121345.1	2610005L07Rik	+	4221	yes	no	no	NA	NA	NA	NA	NA
MSTRG.2444.2	4.00819	0.000104522	3.22231	6.21e-07	1.84447	0.0164654	1.36021	0.000344537	2.09761	0.0137036	1.51741	0.000250384	ENSMUSG00000018651.15	Tada2a	-	2117	yes	yes	yes	773	9	1647	TRUE	chr11:83995097
MSTRG.10645.43	2.15115	0.000104662	5.63807	6.27e-07	1.00281	0.00763471	4.79826	6.53044e-05	0.652447	0.103086	4.53654	0.0195318	ENSMUSG00000084350.2	Znf41-ps	+	11206	yes	no	no	NA	NA	NA	NA	NA
MSTRG.4645.1	2.87675	0.000110387	5.67922	6.69e-07	1.66738	0.00446854	4.698	2.54695e-05	1.47569	0.00741502	4.51616	5.39455e-05	ENSMUSG00000000365.10	Rnf17	+	5224	yes	yes	no	4	1	222	FALSE	NA
MSTRG.6435.1	4.26808	0.000110387	6.08895	6.72e-07	2.40099	0.00450185	4.41839	2.61065e-05	1.78369	0.0198739	3.88281	0.000606668	ENSMUSG00000024462.18	Gabbr1	+	8247	yes	yes	yes	1965	16	7262	TRUE	chr17:37361991
MSTRG.4791.3	4.23147	0.000112989	3.84013	6.99e-07	2.52931	0.00738259	2.32041	6.0678e-05	2.25319	0.0157784	2.05879	0.00036306	ENSMUSG00000022020.16	Naa16	-	6342	yes	yes	yes	1280	9	5352	TRUE	chr14:79593944
MSTRG.685.4	3.06845	0.000112989	4.25031	6.93e-07	2.95665	0.000581061	4.16485	3.49e-07	2.97373	0.00147778	4.14288	7.3e-07	ENSMUSG00000018189.13	Uchl5	+	1627	yes	yes	yes	123	1	582	TRUE	chr1:143678693
MSTRG.8478.2	4.30145	0.00011368	7.43193	7.08e-07	2.15015	0.00221674	5.51602	7.49875e-06	1.67797	0.00566615	5.10709	2.64344e-05	ENSMUSG00000027405.17	Nop56	+	2054	yes	yes	yes	581	4	992	TRUE	chr2:130119060
MSTRG.16069.1	-2.22624	0.00011521	9.27117	7.23e-07	-0.772956	0.0437263	9.67261	0.00325237	-0.78832	0.0218555	9.62755	0.000721177	ENSMUSG00000062070.13	Pgk1	+	1800	yes	yes	no	-38	0	419	FALSE	NA
MSTRG.4645.3	5.03358	0.000117332	5.04359	7.45e-07	2.48355	0.0167894	2.70899	0.000365933	2.69265	0.0109074	2.85165	0.000143638	ENSMUSG00000000365.10	Rnf17	+	3428	yes	yes	yes	628	5	751	TRUE	chr14:56719501
MSTRG.5523.1	1.70337	0.000117332	5.92894	7.48e-07	0.660012	0.0154773	5.22261	0.000302864	1.08694	0.0108155	5.46034	0.000138044	ENSMUSG00000022710.18	Usp7	-	7210	yes	yes	yes	3188	29	5419	TRUE	chr16:8533776
MSTRG.10238.1	1.53209	0.000119965	6.08817	7.76e-07	0.754851	0.00902365	5.56924	9.39701e-05	0.444487	0.0444256	5.34463	0.00368556	ENSMUSG00000033253.19	Szt2	-	10976	yes	yes	no	-141	0	588	FALSE	NA
MSTRG.6617.1	3.40886	0.000119965	4.15333	7.77e-07	1.98294	0.00591089	2.94053	4.08475e-05	0.922821	0.0684607	2.1321	0.00865038	ENSMUSG00000035842.11	Ddx11	+	4256	yes	yes	yes	437	4	1567	TRUE	chr17:66456191
MSTRG.8102.1	-2.11951	0.000122256	6.09733	7.97e-07	-0.0664613	0.751789	6.78064	0.601671	-0.115286	0.580689	6.71856	0.378417	ENSMUSG00000006494.12	Pdk1	+	5140	yes	yes	no	-138	0	3750	FALSE	NA
MSTRG.5326.4	3.88778	0.000122503	4.26182	8.05e-07	0.216728	0.706009	1.43318	0.541515	0.640236	0.380778	1.63105	0.185505	ENSMUSG00000008690.16	Ncaph2	+	3055	yes	yes	yes	595	7	1890	TRUE	chr15:89254232
MSTRG.16302.26	4.56945	0.000122925	3.88958	8.21e-07	NA	NA	NA	NA	0.794858	0.275732	0.737066	0.109735	ENSMUSG00000096768.9	Gm47283	+	1277	yes	no	no	NA	NA	NA	NA	NA
MSTRG.3454.8	3.42318	0.000122925	4.78499	8.25e-07	1.66201	0.014462	3.31247	0.000252997	1.4186	0.0192051	3.0959	0.000559399	ENSMUSG00000079036.11	Alkbh1	-	4117	yes	yes	yes	530	5	3631	TRUE	chr12:87488438
MSTRG.4995.4	5.08599	0.000122925	5.6212	8.25e-07	4.56754	0.00119087	5.13528	1.43874e-06	3.93768	0.00478487	4.50285	1.38893e-05	ENSMUSG00000037487.8	Ubr5	-	9404	yes	yes	yes	5404	37	6016	TRUE	chr15:38012147
MSTRG.993.2	4.57847	0.000127396	3.26938	8.62e-07	1.67538	0.0298956	0.748369	0.00140506	1.85341	0.0286119	0.84348	0.00133252	ENSMUSG00000019774.9	Mtrf1l	-	1320	yes	yes	yes	365	3	713	TRUE	chr10:5767556
MSTRG.8722.3	3.42513	0.000134133	3.95348	9.14e-07	1.31146	0.0273051	2.22761	0.00116647	1.2147	0.0337343	2.12343	0.00196421	ENSMUSG00000018322.11	Tomm34	-	2341	yes	yes	yes	1010	6	1978	TRUE	chr2:163912696
MSTRG.2632.4	5.52264	0.000135793	6.18247	9.31e-07	2.41549	0.0156628	3.30667	0.000312235	2.98815	0.0159729	3.76874	0.000372257	ENSMUSG00000020914.18	Top2a	-	4977	yes	yes	yes	4127	30	4507	TRUE	chr11:98907329
MSTRG.630.4	4.10383	0.000135831	4.24778	9.38e-07	1.5143	0.0297965	2.04677	0.00139066	1.84195	0.0163759	2.25159	0.000402568	ENSMUSG00000042305.13	Tmem183a	-	3101	yes	yes	yes	400	3	1512	TRUE	chr1:134282396
MSTRG.14047.1	3.79553	0.000142097	5.35257	9.88e-07	2.68509	0.00323854	4.36826	1.52554e-05	2.10319	0.00790633	3.8426	6.52375e-05	ENSMUSG00000091490.4	Triml2	+	1822	yes	yes	yes	98	1	1021	TRUE	chr8:43643309
MSTRG.3507.1	4.82125	0.000143033	5.23893	1.00182e-06	1.43966	0.104549	2.30091	0.0200024	-2.61305	0.0380338	0.618533	0.00258364	ENSMUSG00000079012.12	Serpina3m	+	1526	yes	yes	no	-192	0	419	FALSE	NA
MSTRG.3854.1	4.81089	0.000143904	4.22949	1.01488e-06	3.90646	0.00191858	3.38343	4.3866e-06	2.52259	0.0125784	2.10574	0.000207259	ENSMUSG00000021413.10	Prpf4b	+	4249	yes	yes	yes	466	6	1011	TRUE	chr13:35085577
MSTRG.10676.3	3.90085	0.000144275	4.48727	1.02446e-06	2.23094	0.0188243	3.0203	0.000502013	1.72726	0.0240524	2.58599	0.000948436	ENSMUSG00000017264.17	Exosc10	+	2825	yes	yes	yes	839	10	953	TRUE	chr4:148657481
MSTRG.12521.1	-3.28477	0.000145505	3.72584	1.04023e-06	1.32317	0.00191858	5.40516	4.55978e-06	-2.46076	0.00147778	3.8027	8.2e-07	ENSMUSG00000030208.16	Emp1	+	2923	yes	yes	no	-164	0	2034	FALSE	NA
MSTRG.10921.1	-3.59557	0.000147752	3.68953	1.06756e-06	-1.48331	0.00517548	4.03053	3.40147e-05	-1.08224	0.0149941	4.10718	0.000308817	ENSMUSG00000029168.15	Dpysl5	+	4730	yes	yes	no	-83	0	2764	FALSE	NA
MSTRG.11300.2	3.87876	0.000147752	3.92661	1.07475e-06	0.624175	0.313702	1.31809	0.140638	0.310753	0.841899	1.10733	0.724021	ENSMUSG00000007080.15	Pole	+	7113	yes	yes	yes	5617	37	6005	TRUE	chr5:110443399
MSTRG.4446.2	2.70726	0.000147752	4.89682	1.0777e-06	1.74538	0.00207347	4.12218	5.92461e-06	1.54644	0.00693894	3.93439	3.97449e-05	ENSMUSG00000042354.8	Gnl3	-	1848	yes	yes	yes	1078	10	1280	TRUE	chr14:30738775
MSTRG.14660.2	4.47143	0.000148835	4.03719	1.09279e-06	0.59645	0.392502	0.885803	0.203582	0.851103	0.251145	1.0064	0.0939246	ENSMUSG00000040263.17	Klhdc4	-	2045	yes	yes	yes	1277	8	1711	TRUE	chr8:122546946
MSTRG.11242.1	3.37283	0.000151626	3.59992	1.12793e-06	3.07448	0.00207347	3.34851	5.99229e-06	2.50172	0.00715249	2.8106	4.70197e-05	ENSMUSG00000097392.5	Thoc2l	+	9393	yes	yes	yes	814	6	4139	TRUE	chr5:104670247
MSTRG.5241.2	3.89745	0.000151626	4.30255	1.12501e-06	1.34732	0.0362727	2.16096	0.00205253	1.44769	0.0239659	2.19727	0.00094102	ENSMUSG00000022401.13	Xpnpep3	+	6408	yes	yes	yes	1124	7	5875	TRUE	chr15:81311526
MSTRG.13104.3	4.01841	0.000155042	3.2707	1.16832e-06	1.48282	0.0318408	1.13612	0.00158181	2.18436	0.0189199	1.63801	0.000535024	ENSMUSG00000109324.3	Prmt1	-	1483	yes	yes	yes	972	9	1132	TRUE	chr7:44633222
MSTRG.4392.1	4.4722	0.000155042	4.27835	1.16218e-06	2.28741	0.0165765	2.31616	0.000352161	2.27896	0.0149941	2.27566	0.000307781	ENSMUSG00000021824.14	Ap3m1	-	4750	yes	yes	yes	553	3	3579	TRUE	chr14:21089192
MSTRG.5632.1	3.61899	0.0001575	4.22464	1.20206e-06	1.25333	0.0524972	2.27818	0.00495901	0.178005	0.729615	1.57305	0.562364	ENSMUSG00000033918.17	Parl	-	1387	yes	yes	yes	565	6	830	TRUE	chr16:20112093
MSTRG.6711.7	3.18286	0.0001575	3.64422	1.19495e-06	0.321397	0.517142	1.51796	0.321612	0.517169	0.391691	1.58186	0.194157	ENSMUSG00000024251.11	Thada	-	13210	yes	yes	yes	744	6	9801	TRUE	chr17:84705747
MSTRG.13927.25	3.32472	0.000159793	7.85826	1.22728e-06	0.178414	0.616862	5.50813	0.435405	0.432373	0.344637	5.60761	0.157842	ENSMUSG00000121345.1	2610005L07Rik	+	5094	yes	no	no	NA	NA	NA	NA	NA
MSTRG.13248.2	4.11609	0.000164657	3.63169	1.28449e-06	2.77664	0.00474566	2.42806	2.84378e-05	2.15648	0.0279824	1.86488	0.00126208	ENSMUSG00000030512.14	Snrpa1	+	960	yes	yes	yes	167	2	426	TRUE	chr7:65720341
MSTRG.13727.2	5.19586	0.000164657	4.03703	1.29645e-06	2.6225	0.0199451	1.68165	0.000568207	2.60142	0.0193408	1.62796	0.000568848	ENSMUSG00000066979.7	Bub3	+	2126	yes	yes	yes	736	5	1749	TRUE	chr7:131164062
MSTRG.3789.1	4.77845	0.000164657	3.45255	1.29478e-06	2.07706	0.0275117	1.05014	0.00118992	1.75045	0.041423	0.753733	0.00311954	ENSMUSG00000053216.16	Btn2a2	-	4724	yes	yes	yes	621	3	4017	TRUE	chr13:23667195
MSTRG.9702.2	4.07646	0.000164657	4.64598	1.29191e-06	1.08394	0.0974074	2.16538	0.0175204	-1.38661	0.102208	0.977924	0.0191637	ENSMUSG00000055436.19	Srsf11	-	2766	yes	yes	yes	990	10	2291	TRUE	chr3:157728947
MSTRG.8764.3	5.69842	0.000165891	6.4897	1.31418e-06	3.2441	0.00235822	4.17441	9.1023e-06	2.63846	0.00745043	3.59927	5.66338e-05	ENSMUSG00000074578.16	Zfas1	+	434	yes	no	no	NA	NA	NA	NA	NA
MSTRG.14351.2	1.45103	0.000167155	6.64281	1.33643e-06	0.704057	0.00883338	6.15238	8.83036e-05	0.583282	0.0154912	6.04002	0.000342635	ENSMUSG00000031691.15	Tnpo2	+	2294	yes	yes	no	-138	0	9	FALSE	NA
MSTRG.3967.14	2.82829	0.000167155	6.16217	1.34034e-06	1.69457	0.00323854	5.2417	1.50719e-05	1.43179	0.00421342	5.00803	1.02521e-05	ENSMUSG00000021488.9	Nsd1	+	13887	yes	yes	yes	5778	22	13733	TRUE	chr13:55361876
MSTRG.2971.2	4.1648	0.000167624	5.17948	1.35917e-06	3.13335	0.00235822	4.24286	8.92787e-06	2.26036	0.00944379	3.45373	0.000102396	ENSMUSG00000025134.3	Alyref	-	3668	yes	yes	yes	530	5	2884	TRUE	chr11:120486494
MSTRG.8393.2	4.48275	0.000167624	3.10971	1.3603e-06	1.84907	0.0335142	0.80604	0.0017524	0.654502	0.410923	-0.0494061	0.211303	ENSMUSG00000027272.6	Ubr1	-	7638	yes	yes	yes	3937	36	6453	TRUE	chr2:120773049
MSTRG.4791.4	2.58958	0.000169355	5.72941	1.38253e-06	1.37514	0.00844718	4.77797	7.83878e-05	1.10668	0.0198159	4.55363	0.000599712	ENSMUSG00000022020.16	Naa16	-	6211	yes	yes	yes	949	7	4486	TRUE	chr14:79588217
MSTRG.13888.9	1.61588	0.000178249	6.01807	1.46735e-06	0.57077	0.0273884	5.32361	0.00117929	1.18922	0.0137651	5.68559	0.000254685	ENSMUSG00000031508.15	Ankrd10	-	2277	yes	yes	no	-461	0	904	FALSE	NA
MSTRG.16302.23	3.98041	0.000178249	5.60114	1.47399e-06	-0.474094	0.348564	2.34388	0.167115	-0.0424581	0.947863	2.49842	0.895991	ENSMUSG00000096768.9	Gm47283	+	1198	yes	no	no	NA	NA	NA	NA	NA
MSTRG.7452.1	3.01017	0.000178249	4.71586	1.48096e-06	1.52142	0.00855118	3.51062	8.14083e-05	1.07842	0.0294725	3.15989	0.00145834	ENSMUSG00000024817.14	Uhrf2	+	3336	yes	yes	yes	1585	12	2590	TRUE	chr19:30048676
MSTRG.6292.3	3.94918	0.000180221	4.92447	1.50605e-06	1.94304	0.0145218	3.17682	0.000259656	1.96165	0.0137207	3.15639	0.000252438	ENSMUSG00000061613.14	U2af1	-	1032	yes	yes	yes	417	5	692	TRUE	chr17:31870658
MSTRG.13221.13	3.00522	0.00018118	4.35383	1.52282e-06	0.834785	0.084096	2.67057	0.0131594	1.88752	0.00693894	3.39007	4.16593e-05	ENSMUSG00000000948.17	Gm38393	-	4230	yes	yes	yes	1568	4	2528	TRUE	chr7:59632988
MSTRG.8574.2	2.62202	0.000183588	4.68632	1.56029e-06	0.182058	0.606121	2.96477	0.423344	-0.920274	0.0707549	2.4501	0.00930128	ENSMUSG00000086563.2	Platr15	-	2673	yes	no	no	NA	NA	NA	NA	NA
MSTRG.8733.1	3.85611	0.000183588	2.99956	1.56079e-06	1.7935	0.0207903	1.24123	0.000617891	1.50125	0.0554236	0.977948	0.00576334	ENSMUSG00000017307.17	Acot8	-	1012	yes	yes	yes	368	3	614	TRUE	chr2:164641652
MSTRG.10645.126	2.25847	0.00018374	5.07332	1.57096e-06	0.851638	0.0273051	4.04561	0.00116526	0.241306	0.529809	3.64766	0.322846	ENSMUSG00000067916.10	Zfp991	+	9724	yes	no	no	NA	NA	NA	NA	NA
MSTRG.1108.1	-2.06552	0.000192889	5.59953	1.67713e-06	-0.659081	0.0146542	6.01388	0.000266131	-0.461264	0.0498799	6.05468	0.0046829	ENSMUSG00000069662.6	Marcks	-	3201	yes	yes	no	-825	0	1889	FALSE	NA
MSTRG.15023.1	3.65131	0.000192889	3.6703	1.67644e-06	1.12182	0.31859	1.60858	0.144384	1.14976	0.263709	1.60113	0.101798	ENSMUSG00000032267.9	Usp28	+	4190	yes	yes	yes	2402	18	3515	TRUE	chr9:48919435
MSTRG.16302.13	4.82941	0.000192889	4.83028	1.67061e-06	0.690563	0.261706	1.36729	0.103924	1.63529	0.032091	1.97397	0.00176258	ENSMUSG00000096768.9	Gm47283	+	1839	yes	no	no	NA	NA	NA	NA	NA
MSTRG.14401.1	2.94547	0.000193283	3.97823	1.6899e-06	0.935554	0.10066	2.43061	0.0185918	0.200011	0.677346	1.9526	0.491225	ENSMUSG00000033009.16	Ogfod1	+	5288	yes	yes	yes	1174	10	4912	TRUE	chr8:94773902
MSTRG.4770.1	3.16573	0.000193751	3.30674	1.70334e-06	1.51462	0.019721	1.96155	0.000559428	1.94583	0.00926564	2.24962	9.79243e-05	ENSMUSG00000034893.10	Cog3	-	4515	yes	yes	yes	2024	19	3986	TRUE	chr14:75979894
MSTRG.15126.1	5.08776	0.000194987	3.65696	1.72363e-06	2.77685	0.0175649	1.54069	0.000409133	2.64081	0.0261546	1.38567	0.00111648	ENSMUSG00000025232.9	Hexa	+	1866	yes	yes	yes	334	3	620	TRUE	chr9:59470196
MSTRG.5133.3	3.79889	0.000195775	2.76032	1.74005e-06	1.6419	0.0268001	0.940408	0.00111999	1.3945	0.046747	0.725614	0.00412865	ENSMUSG00000022570.8	Gfus	-	1677	yes	yes	yes	793	6	1116	TRUE	chr15:75798922
MSTRG.11577.1	3.16099	0.000197827	3.81885	1.77741e-06	2.60782	0.00203779	3.34713	5.12082e-06	2.26258	0.00495633	3.01923	1.84069e-05	ENSMUSG00000007207.11	Stx1a	+	2182	yes	yes	yes	104	1	1376	TRUE	chr5:135077855
MSTRG.2597.2	2.86874	0.000197827	4.24158	1.77069e-06	0.516045	0.203384	2.48425	0.0678527	1.5373	0.0173593	3.13094	0.000456374	ENSMUSG00000071415.7	Rpl23	-	801	yes	yes	no	-80	0	53	FALSE	NA
MSTRG.14391.13	3.18296	0.000200893	4.00005	1.81465e-06	2.29225	0.098699	3.23979	0.0178895	0.909458	0.13475	2.1751	0.0322409	ENSMUSG00000056608.15	Chd9	+	14093	yes	yes	yes	6407	37	12390	TRUE	chr8:91681890
MSTRG.12756.2	4.30767	0.000202346	4.10557	1.83977e-06	2.79464	0.00980319	2.73952	0.000111401	1.90727	0.0281131	1.97083	0.00127934	ENSMUSG00000061028.8	Clasrp	-	2164	yes	yes	yes	204	4	321	TRUE	chr7:19318255
MSTRG.8220.1	4.73722	0.000202346	6.55847	1.84733e-06	4.04471	0.00205806	5.91441	5.36042e-06	3.13666	0.00583947	5.0399	2.95688e-05	ENSMUSG00000008200.16	Fnbp4	+	6092	yes	yes	yes	1242	6	3984	TRUE	chr2:90598219
MSTRG.13462.1	1.48111	0.00020945	6.49137	1.94008e-06	0.991456	0.00398131	6.16362	2.17411e-05	0.662821	0.0277594	5.91502	0.00123475	ENSMUSG00000047248.21	C2cd3	+	7843	yes	yes	no	-147	0	625	FALSE	NA
MSTRG.3663.1	3.52223	0.00020945	3.4082	1.94254e-06	1.31781	0.0398712	1.60902	0.00259347	0.574119	0.30169	1.08996	0.126748	ENSMUSG00000052374.17	Actn2	-	2811	yes	yes	yes	1815	13	2043	TRUE	chr13:12315890
MSTRG.944.1	4.43947	0.00020945	5.52299	1.92577e-06	0.762959	0.218366	2.4828	0.0773194	0.915692	0.207189	2.53831	0.0672004	ENSMUSG00000026615.15	Eprs	+	4822	yes	yes	yes	3562	24	3920	TRUE	chr1:185111818
MSTRG.6898.1	2.59055	0.000210808	4.28485	1.96532e-06	2.06505	0.00738259	3.85992	6.13559e-05	1.37733	0.0227233	3.30064	0.000815698	ENSMUSG00000117694.2	Snhg4	+	3616	yes	yes	no	-48	0	1744	FALSE	NA
MSTRG.4039.2	3.70009	0.000212902	2.64984	1.99512e-06	2.69593	0.00469552	1.76836	2.76834e-05	1.94999	0.0189063	1.11955	0.000533469	ENSMUSG00000110393.4	Gm36445	+	1835	yes	no	no	NA	NA	NA	NA	NA
MSTRG.13680.6	4.3236	0.000214305	3.16569	2.01862e-06	2.47519	0.0136096	1.52721	0.000223614	2.97904	0.00693894	1.91218	4.19037e-05	ENSMUSG00000030815.12	Phkg2	+	1662	yes	yes	yes	580	5	1197	TRUE	chr7:127178860
MSTRG.1244.3	4.63581	0.000216358	4.40736	2.09369e-06	2.62264	0.0139657	2.57402	0.000237565	2.37147	0.032091	2.32915	0.0017667	ENSMUSG00000020064.10	Herc4	+	3875	yes	yes	yes	1492	12	2321	TRUE	chr10:63123303
MSTRG.13847.6	3.21649	0.000216358	3.69784	2.06347e-06	1.67399	0.0157771	2.4283	0.000317174	2.01893	0.0108778	2.65503	0.000141524	ENSMUSG00000004565.16	Pnpla6	+	5492	yes	yes	yes	4834	33	5143	TRUE	chr8:3565048
MSTRG.13927.47	3.73129	0.000216358	3.46913	2.11112e-06	1.42412	0.0351979	1.53947	0.00190867	1.10291	0.102229	1.2823	0.0192274	ENSMUSG00000096401.3	Gm21811	+	2544	yes	no	no	NA	NA	NA	NA	NA
MSTRG.4816.4	4.15475	0.000216358	5.91845	2.10048e-06	0.999101	0.100548	3.2827	0.0185323	1.19407	0.0779293	3.37824	0.0112983	ENSMUSG00000033166.12	Dis3	-	2994	yes	yes	yes	2428	18	2571	TRUE	chr14:99336222
MSTRG.6982.2	3.40201	0.000216358	3.32455	2.08557e-06	2.71881	0.00716343	2.73061	5.74653e-05	2.80532	0.00483385	2.7701	1.6714e-05	ENSMUSG00000024505.17	Dtwd2	-	2149	yes	yes	yes	122	1	1694	TRUE	chr18:49833445
MSTRG.7011.1	-2.05298	0.000216358	4.92446	2.10442e-06	-0.782762	0.0177608	5.28983	0.000427434	-0.486304	0.0407198	5.36695	0.00300924	ENSMUSG00000024601.10	Isoc1	+	3173	yes	yes	no	-144	0	2270	FALSE	NA
MSTRG.8659.1	1.60181	0.000216358	7.24716	2.10358e-06	0.612811	0.0189833	6.58787	0.000517182	1.0689	0.00566615	6.84291	2.60402e-05	ENSMUSG00000027620.17	Rbm39	-	3134	yes	yes	yes	1427	15	2377	TRUE	chr2:156020801
MSTRG.15032.3	2.60763	0.000222321	4.30527	2.19077e-06	0.74039	0.0542124	2.91973	0.00533138	1.10604	0.0305386	3.11954	0.0015865	ENSMUSG00000059820.15	Nkapd1	-	2994	yes	yes	yes	1490	1	1543	TRUE	chr9:50518732
MSTRG.630.2	2.64343	0.000222321	4.55016	2.18471e-06	1.37039	0.0124984	3.5537	0.000193882	1.91452	0.0129793	3.9256	0.000216636	ENSMUSG00000042305.13	Tmem183a	-	4167	yes	yes	yes	367	3	2548	TRUE	chr1:134280840
MSTRG.12036.4	1.94785	0.000225063	7.80407	2.26128e-06	1.58451	0.00234747	7.53771	8.62165e-06	0.986276	0.0123598	7.07651	0.000190995	ENSMUSG00000004980.17	Hnrnpa2b1	-	1692	yes	yes	yes	160	2	479	TRUE	chr6:51440412
MSTRG.1931.5	3.46873	0.000225063	5.35298	2.26004e-06	2.55109	0.00738259	4.55233	6.08202e-05	1.69085	0.0208945	3.82189	0.000667679	ENSMUSG00000040594.20	Ranbp17	-	6418	yes	yes	yes	1664	15	3817	TRUE	chr11:33354179
MSTRG.5623.1	3.2338	0.000225063	3.15948	2.24408e-06	1.20588	0.0629989	1.54663	0.00734829	1.25283	0.0338028	1.53441	0.00198737	ENSMUSG00000005262.14	Ufd1	+	2181	yes	yes	yes	649	8	1667	TRUE	chr16:18636684
MSTRG.6787.1	3.58032	0.000225063	5.09318	2.25842e-06	0.87238	0.0532118	2.92088	0.00512544	-1.54274	0.0350732	1.81469	0.0021305	ENSMUSG00000036103.10	Colec12	+	5084	yes	yes	no	-17	0	2706	FALSE	NA
MSTRG.2699.7	2.11617	0.000231864	4.72616	2.34082e-06	0.662618	0.0538169	3.69923	0.00525347	0.718252	0.0401696	3.6933	0.00290634	ENSMUSG00000010362.10	Rdm1	+	1067	yes	yes	no	-99	0	243	FALSE	NA
MSTRG.1052.2	4.04609	0.000236596	3.79484	2.41576e-06	1.06187	0.0757761	1.34131	0.0106882	1.4207	0.0409663	1.5442	0.00304283	ENSMUSG00000061983.8	Rps12	-	6984	yes	yes	yes	363	5	6866	TRUE	chr10:23662915
MSTRG.10531.10	6.89398	0.000236596	4.64722	2.42287e-06	4.12744	0.0172147	1.9792	0.000387209	2.73926	0.109323	0.703063	0.0218076	ENSMUSG00000043411.16	Usp48	+	7720	yes	yes	yes	1370	14	5665	TRUE	chr4:137350779
MSTRG.14149.2	2.75592	0.000236596	5.17125	2.40462e-06	0.906272	0.0536365	3.75261	0.00520995	0.730825	0.0936422	3.60441	0.0161428	ENSMUSG00000011306.8	Sugp1	+	3262	yes	yes	yes	1215	7	2216	TRUE	chr8:70513125
MSTRG.15921.3	3.51675	0.000239446	2.99344	2.46362e-06	0.854611	0.108575	0.883109	0.0215403	1.3407	0.101006	1.17773	0.0186955	ENSMUSG00000031387.15	Renbp	-	2670	yes	yes	yes	1581	14	2025	TRUE	chrX:72973394
MSTRG.7666.2	3.79836	0.000248132	3.6481	2.56498e-06	2.29843	0.00957259	2.33753	0.000105935	1.09743	0.0980432	1.39568	0.0176784	ENSMUSG00000025816.16	Sec61a2	-	2288	yes	yes	yes	608	4	1639	TRUE	chr2:5881786
MSTRG.10660.1	3.13457	0.000250786	3.22286	2.60453e-06	0.724653	0.255797	1.35788	0.0999924	0.780142	0.152263	1.36388	0.0396116	ENSMUSG00000029022.19	Miip	-	1797	yes	yes	yes	233	2	747	TRUE	chr4:147946795
MSTRG.13646.2	4.0707	0.000252029	3.18547	2.62962e-06	0.971809	0.132714	0.658581	0.0317787	1.50573	0.0524716	0.985277	0.00520805	ENSMUSG00000030697.8	Ppp4c	-	1199	yes	yes	yes	507	4	706	TRUE	chr7:126387130
MSTRG.10889.5	3.7299	0.000254392	4.27809	2.66656e-06	1.37928	0.118645	2.30879	0.0257294	1.83637	0.0240524	2.62209	0.000948611	ENSMUSG00000028954.12	Nub1	+	3176	yes	yes	yes	1273	9	2660	TRUE	chr5:24901978
MSTRG.10923.2	4.48713	0.000259681	3.28334	2.77218e-06	2.429	0.0172787	1.45275	0.000394956	1.52611	0.101368	0.711126	0.0188522	ENSMUSG00000038828.14	Tmem214	+	4637	yes	yes	yes	1164	10	4030	TRUE	chr5:31030114
MSTRG.11009.1	-2.32622	0.000259681	3.87108	2.76465e-06	-1.07215	0.0116704	4.18437	0.000161096	-2.24509	0.00240091	3.86092	4.14546e-06	ENSMUSG00000050248.12	Evc2	+	4087	yes	yes	no	-265	0	379	FALSE	NA
MSTRG.4550.3	3.53486	0.000259681	2.86845	2.75407e-06	0.870695	0.12217	0.759252	0.0274474	1.01289	0.136361	0.809582	0.0329496	ENSMUSG00000036023.7	Parp2	+	1988	yes	yes	yes	1606	14	1871	TRUE	chr14:51047474
MSTRG.742.1	4.35574	0.000259681	3.74243	2.77215e-06	1.73794	0.0593475	1.46726	0.00646209	2.86645	0.0192051	2.35733	0.000560757	ENSMUSG00000040782.13	Cop1	+	4571	yes	yes	yes	2055	15	2757	TRUE	chr1:159086238
MSTRG.13927.1	3.65573	0.000260265	4.63598	2.80633e-06	0.833053	0.14656	2.38155	0.0381398	0.799035	0.175274	2.32304	0.0505199	ENSMUSG00000121345.1	2610005L07Rik	+	11466	yes	no	no	NA	NA	NA	NA	NA
MSTRG.1741.2	3.30101	0.000260265	3.11409	2.82959e-06	1.11432	0.085335	1.37812	0.0134519	0.890192	0.110476	1.18935	0.0222264	ENSMUSG00000020412.17	Ascc2	+	5279	yes	yes	yes	1548	14	4604	TRUE	chr11:4607897
MSTRG.4068.1	2.55168	0.000260265	3.70637	2.83194e-06	1.43971	0.0115209	2.83852	0.000154778	1.0894	0.0481811	2.55792	0.00434779	ENSMUSG00000100235.9	Gm28557	-	4341	yes	yes	yes	597	3	3097	TRUE	chr13:67246228
MSTRG.8415.5	4.27844	0.000260265	3.23231	2.84127e-06	3.03214	0.00235822	2.1033	9.23093e-06	2.39006	0.0376831	1.52538	0.0025255	ENSMUSG00000033411.17	Ctdspl2	+	8213	yes	yes	yes	901	6	6949	TRUE	chr2:121828003
MSTRG.9690.1	2.61628	0.000260265	5.53263	2.80487e-06	1.03485	0.0188243	4.32629	0.000503062	1.14629	0.0226187	4.3613	0.00079609	ENSMUSG00000038975.15	Rabggtb	-	1552	yes	yes	yes	518	5	972	TRUE	chr3:153615776
MSTRG.12303.1	-3.37794	0.000261327	5.82243	2.8781e-06	-0.966857	0.0550896	6.30379	0.00551717	-2.14625	0.00911328	5.96075	9.41439e-05	ENSMUSG00000030103.12	Bhlhe40	+	3030	yes	yes	no	-851	0	1490	FALSE	NA
MSTRG.3268.6	3.20033	0.000261327	3.72605	2.87188e-06	2.43098	0.00339984	3.07039	1.6586e-05	2.62674	0.00661841	3.20201	3.61631e-05	ENSMUSG00000055884.9	Fancm	+	10137	yes	yes	yes	6058	22	9512	TRUE	chr12:65123002
MSTRG.11308.3	5.11288	0.000264756	3.68834	2.93368e-06	2.25816	0.124156	1.12678	0.0281275	1.88864	0.0819716	0.777687	0.0124046	ENSMUSG00000029521.8	Chek2	+	2175	yes	yes	yes	79	1	739	TRUE	chr5:111019895
MSTRG.2397.3	4.20747	0.000264756	4.19113	2.94145e-06	2.49284	0.00995834	2.6628	0.000114188	2.60901	0.0081572	2.72262	7.24279e-05	ENSMUSG00000017677.12	Wsb1	-	3468	yes	yes	yes	550	4	2460	TRUE	chr11:79134378
MSTRG.1241.5	2.34467	0.000265036	4.38562	2.95736e-06	0.548429	0.129243	3.10109	0.0302617	1.10035	0.0189199	3.4142	0.000541918	ENSMUSG00000020069.17	Hnrnph3	-	1498	yes	yes	yes	612	6	997	TRUE	chr10:62853901
MSTRG.8605.1	2.11578	0.000271324	4.02378	3.04277e-06	1.19758	0.0112748	3.34528	0.000149292	1.23067	0.0115374	3.32959	0.000161232	ENSMUSG00000027472.15	Pdrg1	-	1226	yes	yes	no	-80	0	746	FALSE	NA
MSTRG.9489.6	4.4416	0.000271324	4.16345	3.05374e-06	1.82322	0.0579104	1.85869	0.00614354	1.25855	0.143673	1.40746	0.0359661	ENSMUSG00000002227.16	Mov10	-	4185	yes	yes	yes	3270	18	3678	TRUE	chr3:104714280
MSTRG.12385.7	3.58767	0.000278164	3.20161	3.18446e-06	2.44487	0.0931135	2.20091	0.0160056	2.13253	0.0150707	1.91108	0.000314042	ENSMUSG00000045962.17	Wnk1	-	10053	yes	yes	yes	4892	21	7612	TRUE	chr6:119947977
MSTRG.13581.1	2.86973	0.000278164	3.33327	3.18335e-06	1.23752	0.0313656	2.05003	0.00153546	1.76179	0.0101594	2.3971	0.000118829	ENSMUSG00000033917.16	Gde1	-	2267	yes	yes	yes	520	4	1124	TRUE	chr7:118297884
MSTRG.1771.2	4.65664	0.000278164	4.13802	3.16034e-06	2.51743	0.0175649	2.20418	0.000407527	2.38348	0.0264846	2.05557	0.00114074	ENSMUSG00000020474.12	Polm	-	2943	yes	yes	yes	886	8	2141	TRUE	chr11:5785650
MSTRG.4148.6	4.33591	0.000278164	3.62219	3.15016e-06	3.48625	0.00339984	2.84654	1.65942e-05	3.13377	0.00846785	2.49191	7.83452e-05	ENSMUSG00000035762.12	Tmem161b	+	3850	yes	yes	yes	445	4	2924	TRUE	chr13:84432246
MSTRG.6005.1	2.81271	0.000279922	3.9161	3.21812e-06	1.67419	0.012747	2.99924	0.000202666	0.661944	0.169039	2.26841	0.0476031	ENSMUSG00000121395.1	ENSMUSG00000121395	-	5306	yes	no	no	NA	NA	NA	NA	NA
MSTRG.11158.8	1.90956	0.000280285	4.8674	3.25569e-06	1.00002	0.0252074	4.21683	0.000986162	0.969403	0.0222644	4.15894	0.000759134	ENSMUSG00000035851.15	Ythdc1	+	4276	yes	yes	yes	1691	6	2677	TRUE	chr5:86976030
MSTRG.14433.3	-1.74301	0.000280285	4.92927	3.26216e-06	-0.901639	0.00883338	5.18575	8.99345e-05	-0.515301	0.0418666	5.29348	0.00320442	ENSMUSG00000031671.12	Setd6	+	1687	yes	yes	no	-303	0	226	FALSE	NA
MSTRG.401.1	3.27743	0.000280285	3.26725	3.2629e-06	0.2674	0.571073	1.01961	0.383844	0.22289	0.723743	0.962844	0.554234	ENSMUSG00000026245.17	Farsb	-	2360	yes	yes	yes	686	6	1318	TRUE	chr1:78439936
MSTRG.2230.2	3.0433	0.000281874	3.20433	3.3014e-06	1.47141	0.0251444	1.93236	0.000967378	1.86832	0.0108778	2.19683	0.00014209	ENSMUSG00000018761.15	Mpdu1	-	1225	yes	yes	yes	293	3	814	TRUE	chr11:69548822
MSTRG.4650.1	6.73424	0.000281874	6.37122	3.30864e-06	4.78293	0.00474566	4.47465	2.83902e-05	3.51693	0.0141019	3.24271	0.000266676	ENSMUSG00000021938.13	Pspc1	-	4061	yes	yes	yes	398	2	2157	TRUE	chr14:56938446
MSTRG.13528.1	2.4667	0.000285436	3.88066	3.36423e-06	0.998755	0.0357751	2.77709	0.00198484	0.526314	0.238563	2.44814	0.0858179	ENSMUSG00000048330.15	Ric3	-	5317	yes	yes	yes	341	3	4899	TRUE	chr7:108656049
MSTRG.10938.2	3.55283	0.00028719	2.93903	3.40004e-06	0.463116	0.498803	0.55403	0.302949	0.530211	0.63884	0.57281	0.447101	ENSMUSG00000029146.15	Snx17	+	2035	yes	yes	yes	1112	12	1651	TRUE	chr5:31352555
MSTRG.14569.2	3.41097	0.00028719	6.18722	3.42653e-06	1.70654	0.0169151	4.75661	0.000373566	0.93203	0.104087	4.16605	0.0198413	ENSMUSG00000033732.11	Sf3b3	-	5384	yes	yes	yes	2132	15	3797	TRUE	chr8:111556169
MSTRG.1644.3	5.11776	0.00028719	4.30518	3.41586e-06	1.25004	0.152417	0.955093	0.040747	1.42258	0.122002	1.03742	0.0269828	ENSMUSG00000025403.6	Shmt2	-	2100	yes	yes	yes	1007	8	1671	TRUE	chr10:127355969
MSTRG.11749.2	3.77486	0.000289476	4.05306	3.46779e-06	2.13338	0.0371512	2.62708	0.00217417	1.70698	0.0253878	2.25993	0.00103931	ENSMUSG00000070420.5	Zscan25	+	6021	yes	yes	yes	323	3	5254	TRUE	chr5:145223213
MSTRG.6435.2	6.97407	0.000290043	5.66137	3.48858e-06	3.91808	0.0188243	2.70536	0.000502591	4.04378	0.00846785	2.78802	7.854e-05	ENSMUSG00000024462.18	Gabbr1	+	8055	yes	yes	yes	1965	16	7262	TRUE	chr17:37361991
MSTRG.14630.3	3.3223	0.000296303	5.24162	3.57819e-06	1.93138	0.0116704	4.0698	0.000159213	2.35763	0.00745043	4.3748	5.73754e-05	ENSMUSG00000031835.17	Mbtps1	-	4393	yes	yes	yes	1995	13	2820	TRUE	chr8:120260184
MSTRG.6431.12	6.15037	0.000297409	4.7025	3.60591e-06	0.995955	0.383748	0.178284	0.195661	1.49915	0.207899	0.465589	0.0676124	ENSMUSG00000024459.19	H2-M5	-	4318	yes	yes	yes	1812	8	3016	TRUE	chr17:37300061
MSTRG.10679.5	2.02365	0.000302307	6.1753	3.70204e-06	2.27881	0.00152918	6.39958	2.29085e-06	1.90328	0.00388004	6.05591	8.94399e-06	ENSMUSG00000041459.16	Tardbp	-	1901	yes	yes	yes	87	1	603	TRUE	chr4:148702107
MSTRG.1746.2	3.63761	0.000302307	3.72131	3.70946e-06	0.686033	0.205888	1.38357	0.0694252	1.30186	0.0582531	1.75117	0.00635349	ENSMUSG00000009073.17	Nf2	-	4653	yes	yes	yes	1285	11	3715	TRUE	chr11:4758820
MSTRG.2365.2	3.12617	0.000302307	2.86946	3.73832e-06	0.854894	0.176361	1.10339	0.0526364	0.58977	0.267284	0.915003	0.104342	ENSMUSG00000061981.15	Flot2	+	2697	yes	yes	yes	1081	8	2319	TRUE	chr11:77945647
MSTRG.6414.1	1.8554	0.000302307	4.79423	3.69618e-06	1.47775	0.00286419	4.52169	1.24572e-05	1.58026	0.00237964	4.55977	3.05521e-06	ENSMUSG00000038500.16	Prr3	-	2209	yes	yes	yes	255	1	1520	TRUE	chr17:36285667
MSTRG.7476.2	4.14305	0.000302307	4.53132	3.73341e-06	2.82365	0.0352703	3.33662	0.00192774	2.69577	0.00969784	3.19439	0.000107982	ENSMUSG00000040565.9	Btaf1	+	8719	yes	yes	yes	3258	20	6097	TRUE	chr19:36960329
MSTRG.807.6	2.87214	0.000303888	3.32901	3.77254e-06	2.33595	0.00233243	2.88512	8.33548e-06	1.75727	0.0117658	2.38358	0.000171269	ENSMUSG00000026659.14	Dusp12	-	2633	yes	yes	yes	448	4	2148	TRUE	chr1:170708526
MSTRG.2612.4	1.65994	0.000303941	6.89767	3.81725e-06	1.31409	0.00323854	6.65676	1.49252e-05	0.957086	0.0132738	6.37496	0.000224712	ENSMUSG00000003119.15	Cdk12	+	10705	yes	yes	yes	321	3	5328	TRUE	chr11:98154297
MSTRG.8946.1	2.75831	0.000303941	6.00818	3.79251e-06	1.58286	0.00266278	5.06456	1.09378e-05	0.601337	0.0289831	4.36133	0.00138321	ENSMUSG00000027562.13	Car2	+	2147	yes	yes	no	-117	0	679	FALSE	NA
MSTRG.9867.3	1.91689	0.000303941	4.00466	3.81456e-06	0.181311	0.526105	2.8604	0.331075	0.163503	0.587819	2.81436	0.386797	ENSMUSG00000036073.19	Galt	+	1396	yes	yes	yes	810	8	1002	TRUE	chr4:41756131
MSTRG.5539.3	2.99568	0.000304265	3.6613	3.83601e-06	1.20146	0.0526252	2.24392	0.00499213	1.12039	0.0522483	2.15123	0.00514989	ENSMUSG00000037965.16	Zc3h7a	-	3725	yes	yes	yes	1539	11	2427	TRUE	chr16:10969173
MSTRG.10957.1	4.05229	0.000310267	3.24557	3.94166e-06	2.02663	0.157629	1.4965	0.0432447	1.99806	0.0183498	1.42066	0.000505234	ENSMUSG00000023452.20	Pisd	-	2086	yes	yes	yes	757	5	1898	TRUE	chr5:32922187
MSTRG.15859.1	2.8671	0.000310267	2.93498	3.93434e-06	1.77594	0.0181334	2.04571	0.00043995	1.53897	0.0198739	1.83539	0.000607984	ENSMUSG00000031134.17	Rbmx	-	2298	yes	yes	yes	87	1	1241	TRUE	chrX:56430577
MSTRG.3266.4	4.28215	0.000310824	4.90759	3.96374e-06	2.86808	0.00142659	3.62746	1.99928e-06	2.0375	0.0458733	2.88578	0.00397715	ENSMUSG00000035597.20	Prpf39	+	4159	yes	yes	yes	787	6	2749	TRUE	chr12:65102292
MSTRG.4106.3	4.82526	0.000315461	3.66678	4.03812e-06	3.84704	0.00350336	2.75852	1.72688e-05	2.83377	0.0735527	1.81836	0.0100533	ENSMUSG00000021569.11	Trip13	-	2271	yes	yes	yes	518	5	1403	TRUE	chr13:74068538
MSTRG.12608.1	4.60798	0.000318695	3.19368	4.09491e-06	NA	NA	NA	NA	1.35827	0.151527	0.371308	0.0392513	ENSMUSG00000008373.17	Prpf31	+	2213	yes	yes	yes	649	6	1567	TRUE	chr7:3639228
MSTRG.10145.2	1.94877	0.000321252	4.22659	4.201e-06	0.532295	0.116102	3.25427	0.0246534	0.342291	0.330995	3.10847	0.147426	ENSMUSG00000028601.19	Echdc2	+	1207	yes	yes	yes	493	6	906	TRUE	chr4:108029317
MSTRG.10679.3	2.41952	0.000321252	3.71943	4.22087e-06	2.48349	0.00131124	3.78754	1.71089e-06	2.03072	0.00443368	3.37576	1.15904e-05	ENSMUSG00000041459.16	Tardbp	-	3046	yes	yes	yes	87	1	1739	TRUE	chr4:148702107
MSTRG.11867.1	4.03807	0.000321252	3.21607	4.21423e-06	1.3162	0.0603293	0.932743	0.00675508	0.309928	0.674969	0.258815	0.488665	ENSMUSG00000029695.14	Aass	-	5193	yes	yes	no	-116	0	890	FALSE	NA
MSTRG.2755.1	2.05049	0.000321252	5.51732	4.20045e-06	1.36421	0.00446854	5.00717	2.50818e-05	0.957129	0.0189199	4.68996	0.000538646	ENSMUSG00000062421.14	Arf2	+	2239	yes	yes	no	-159	0	1588	FALSE	NA
MSTRG.752.2	4.06273	0.000321252	5.08648	4.21148e-06	2.34368	0.0121203	3.55597	0.000175718	2.37487	0.0143393	3.54639	0.000272793	ENSMUSG00000026701.16	Prdx6	-	1289	yes	yes	yes	161	2	997	TRUE	chr1:161071777
MSTRG.9690.4	4.35125	0.000321252	4.04858	4.15248e-06	1.37344	0.139127	1.52798	0.0346322	1.95332	0.0176493	1.90771	0.000472387	ENSMUSG00000038975.15	Rabggtb	-	1553	yes	yes	yes	804	7	1255	TRUE	chr3:153616501
MSTRG.2987.1	-3.46414	0.000322437	5.19058	4.25202e-06	-1.30438	0.0999636	5.57058	0.0183537	-2.47711	0.00566615	5.28087	2.80619e-05	ENSMUSG00000025161.17	Slc16a3	+	2929	yes	yes	no	-275	0	1330	FALSE	NA
MSTRG.1457.2	2.72492	0.000323028	3.98055	4.27542e-06	1.89415	0.00957259	3.30706	0.000105785	1.8919	0.00566615	3.26964	2.80047e-05	ENSMUSG00000020248.19	Nfyb	-	3214	yes	yes	yes	319	3	2243	TRUE	chr10:82588395
MSTRG.13907.2	4.22576	0.000325654	4.31697	4.3259e-06	1.7518	0.0447364	2.16328	0.00345257	1.99459	0.0334362	2.31585	0.00193489	ENSMUSG00000038416.16	Cdc16	+	7958	yes	yes	yes	6564	21	7560	TRUE	chr8:13811059
MSTRG.12382.1	-1.29086	0.000326647	6.04008	4.37065e-06	-0.437528	0.0400308	6.35818	0.00262513	-0.273051	0.10031	6.39251	0.018457	ENSMUSG00000030019.7	Fbxl14	+	3677	yes	yes	no	NA	0	1870	FALSE	NA
MSTRG.14998.4	4.04719	0.000326647	3.91044	4.36919e-06	2.76073	0.0107444	2.75341	0.000135519	2.29485	0.0202968	2.3261	0.000637687	ENSMUSG00000002031.14	Ift46	+	1918	yes	yes	no	-93	0	642	FALSE	NA
MSTRG.5931.2	2.65635	0.000327633	4.73427	4.39967e-06	2.19422	0.00305902	4.3622	1.38288e-05	1.03051	0.0333093	3.45387	0.00192098	ENSMUSG00000022974.13	Paxbp1	-	4049	yes	yes	yes	1120	9	2262	TRUE	chr16:90824206
MSTRG.11480.2	2.7017	0.000332581	4.53781	4.48218e-06	0.837076	0.0791139	3.12869	0.0117851	1.02302	0.0351097	3.212	0.00213722	ENSMUSG00000029414.12	Kntc1	+	7055	yes	yes	yes	6348	58	6557	TRUE	chr5:123897105
MSTRG.8482.1	3.41533	0.000334184	3.06117	4.51993e-06	1.02631	0.208484	1.16703	0.0713114	0.250909	0.818337	0.666164	0.688911	ENSMUSG00000027411.18	Vps16	+	2904	yes	yes	yes	868	8	1321	TRUE	chr2:130283116
MSTRG.15498.7	2.27869	0.000338936	6.65186	4.60056e-06	1.14262	0.0188243	5.79808	0.00049067	1.46599	0.0164515	5.99243	0.000408725	ENSMUSG00000064145.13	Arih2	-	5018	yes	yes	yes	1123	12	3391	TRUE	chr9:108497291
MSTRG.4000.1	-1.54508	0.000341317	6.88737	4.64938e-06	0.066524	0.7286	7.50987	0.571634	0.106155	0.625732	7.49338	0.430715	ENSMUSG00000021546.19	Hnrnpk	-	2939	yes	yes	no	-31	0	1306	FALSE	NA
MSTRG.8415.4	2.13934	0.000344474	5.05588	4.70903e-06	1.70999	0.00379538	4.73137	2.01755e-05	1.37777	0.0111122	4.44754	0.000149521	ENSMUSG00000033411.17	Ctdspl2	+	8182	yes	yes	yes	701	5	6749	TRUE	chr2:121828003
MSTRG.14047.4	3.50776	0.000346082	2.68381	4.74772e-06	2.52033	0.0093451	1.83148	9.98051e-05	2.33887	0.0157139	1.63754	0.000360212	ENSMUSG00000091490.4	Triml2	+	1785	yes	yes	yes	98	1	1021	TRUE	chr8:43643309
MSTRG.9120.1	-2.45689	0.000349295	4.71911	4.80867e-06	-0.776115	0.0519846	5.15866	0.00481837	-0.775399	0.0403835	5.11801	0.00294788	ENSMUSG00000069008.4	Gm5537	-	1813	yes	no	no	NA	NA	NA	NA	NA
MSTRG.10645.12	3.02025	0.000358479	5.09931	4.95242e-06	-0.740226	0.0760039	2.61084	0.0107837	-0.108249	0.776313	2.84268	0.624836	ENSMUSG00000082082.2	Gm13230	+	7964	yes	no	no	NA	NA	NA	NA	NA
MSTRG.10365.2	3.71703	0.000365248	3.23219	5.06358e-06	1.23219	0.151925	1.18494	0.0405051	0.963323	0.204224	0.979147	0.065349	ENSMUSG00000028811.13	Yars	+	2665	yes	yes	yes	981	9	1924	TRUE	chr4:129096624
MSTRG.3537.2	2.84764	0.000369511	4.65005	5.14052e-06	-0.798601	0.0657689	2.29231	0.00799347	-0.934955	0.0686287	2.20578	0.00870493	ENSMUSG00000021268.19	Meg3	+	6861	yes	no	no	NA	NA	NA	NA	NA
MSTRG.13678.12	1.77763	0.000374972	4.20347	5.24668e-06	0.445789	0.150707	3.31519	0.0400055	0.83286	0.0439179	3.51001	0.00359164	ENSMUSG00000053877.13	Srcap	+	14726	yes	yes	yes	9921	27	12341	TRUE	chr7:127124840
MSTRG.8950.2	2.81806	0.000374972	3.03528	5.25272e-06	1.49854	0.0165247	1.98975	0.000348885	1.18034	0.0370482	1.72354	0.00242286	ENSMUSG00000039519.7	Cyp7b1	-	2039	yes	yes	no	-294	0	384	FALSE	NA
MSTRG.13964.2	2.83208	0.000382328	3.67151	5.37423e-06	1.05908	0.0454145	2.29767	0.00354886	0.995009	0.0697661	2.22155	0.00900169	ENSMUSG00000061313.11	Ddhd2	-	4541	yes	yes	no	29	1	2037	FALSE	NA
MSTRG.3488.1	3.19681	0.000385493	4.8993	5.43735e-06	2.89301	0.00394284	4.64321	2.13404e-05	2.63954	0.00753693	4.38457	6.04859e-05	ENSMUSG00000041846.16	Ppp4r3a	-	5874	yes	yes	yes	888	6	3406	TRUE	chr12:101015917
MSTRG.573.2	2.90227	0.000387696	3.46328	5.48715e-06	2.01665	0.0146542	2.72792	0.000266981	1.92306	0.00823817	2.62108	7.49053e-05	ENSMUSG00000026349.15	Ccnt2	+	7484	yes	yes	yes	1784	5	6881	TRUE	chr1:127725396
MSTRG.16025.5	-1.18151	0.000391258	7.46774	5.55647e-06	-0.266435	0.106811	7.82873	0.0209582	0.0925797	0.552034	7.96463	0.346436	ENSMUSG00000031314.19	Taf1	+	8204	yes	yes	no	-214	0	2563	FALSE	NA
MSTRG.12996.5	-2.31469	0.00039517	4.15811	5.72042e-06	-0.123429	0.443999	4.84867	0.248595	-0.628673	0.0486637	4.59131	0.00445199	ENSMUSG00000001247.17	Lsr	-	2084	yes	yes	no	-33	0	93	FALSE	NA
MSTRG.1397.1	-4.00836	0.00039517	4.10569	5.78382e-06	-1.55987	0.0122593	4.45427	0.000185156	-0.938771	0.0363296	4.59812	0.00232059	ENSMUSG00000003344.16	Btbd2	-	4238	yes	yes	no	-159	0	1251	FALSE	NA
MSTRG.15470.2	3.65149	0.00039517	3.99256	5.73185e-06	1.52949	0.0403929	2.21178	0.00268358	1.15443	0.181025	1.90298	0.0537456	ENSMUSG00000032580.13	Rbm5	-	3058	yes	yes	yes	1610	15	2209	TRUE	chr9:107631361
MSTRG.15649.4	4.7667	0.00039517	4.70304	5.7273e-06	0.985617	0.379679	1.52092	0.192105	1.99879	0.0962458	2.1907	0.0169722	ENSMUSG00000036768.7	Kif15	+	4858	yes	yes	yes	3761	29	4419	TRUE	chr9:122804740
MSTRG.226.1	5.05324	0.00039517	4.20637	5.78324e-06	1.27063	0.149841	0.902866	0.0395999	2.63849	0.023407	1.94938	0.000884281	ENSMUSG00000026042.17	Col5a2	-	4946	yes	yes	no	-144	0	247	FALSE	NA
MSTRG.6112.2	3.06753	0.00039517	4.79986	5.69629e-06	3.32492	0.000965542	5.04878	8.87e-07	3.76317	0.00154472	5.41526	1.38653e-06	ENSMUSG00000024122.17	Pdpk1	-	9751	yes	yes	yes	6582	7	8479	TRUE	chr17:24299389
MSTRG.6347.4	2.06516	0.00039517	8.18357	5.71817e-06	1.25159	0.0118231	7.58367	0.00016855	1.48972	0.00566615	7.7153	2.78881e-05	ENSMUSG00000024335.21	Brd2	-	6272	yes	yes	yes	1917	9	2598	TRUE	chr17:34335291
MSTRG.7351.2	3.79939	0.00039517	2.6898	5.75735e-06	1.7152	0.0294988	0.925784	0.00136139	1.91319	0.0554861	1.0409	0.00579825	ENSMUSG00000010663.6	Fads1	+	3379	yes	yes	yes	886	9	2890	TRUE	chr19:10162432
MSTRG.8022.2	3.12436	0.00039517	3.70746	5.70154e-06	1.53576	0.0244331	2.41163	0.000904797	1.82025	0.0148283	2.58893	0.000291174	ENSMUSG00000026977.18	Marchf7	+	4971	yes	yes	yes	1410	4	4196	TRUE	chr2:60064352
MSTRG.14353.1	1.12004	0.000398856	7.32602	5.85703e-06	0.558037	0.0164253	6.9817	0.000339065	0.614795	0.0137188	6.97672	0.000251818	ENSMUSG00000008167.15	Fbxw9	+	7031	yes	yes	no	-72	0	459	FALSE	NA
MSTRG.3904.3	2.57478	0.000407416	3.64342	6.00241e-06	1.15573	0.0823904	2.55211	0.0126415	1.61789	0.0135242	2.84963	0.000231503	ENSMUSG00000021375.12	Kif13a	-	7164	yes	yes	yes	5072	34	6659	TRUE	chr13:46984427
MSTRG.12969.9	3.41048	0.00040792	4.50783	6.04925e-06	1.73929	0.0232487	3.10825	0.000806676	1.64584	0.0250752	2.99823	0.00101447	ENSMUSG00000037020.17	Wdr62	-	4776	yes	yes	yes	1132	6	1481	TRUE	chr7:29942269
MSTRG.13370.3	3.18119	0.00040792	2.48728	6.03954e-06	1.15674	0.0519184	0.885436	0.00480845	1.58664	0.0282026	1.14912	0.00129408	ENSMUSG00000062797.15	Hikeshi	-	1291	yes	yes	yes	410	3	844	TRUE	chr7:89579664
MSTRG.2452.3	3.54359	0.000411697	2.65687	6.12514e-06	1.11343	0.286836	0.688286	0.121219	2.39517	0.0130593	1.63073	0.0002202	ENSMUSG00000020527.15	Myo19	+	3692	yes	yes	yes	2058	16	2835	TRUE	chr11:84785387
MSTRG.13867.2	3.34426	0.000439243	2.56978	6.55618e-06	1.05904	0.0757761	0.749498	0.0106925	0.511556	0.360905	0.375575	0.170331	ENSMUSG00000008206.17	Cers4	+	6392	yes	yes	yes	293	2	5400	TRUE	chr8:4571282
MSTRG.6833.1	1.61201	0.000444532	4.73134	6.6566e-06	-0.0408013	0.894568	3.70772	0.816238	-0.298339	0.410206	3.55004	0.210479	ENSMUSG00000033107.7	Rnf125	+	2382	yes	yes	no	-84	0	1700	FALSE	NA
MSTRG.2815.1	-2.06294	0.000445753	3.72507	6.69642e-06	-1.31613	0.00848355	3.91799	7.95345e-05	-0.703239	0.021673	4.08193	0.000709606	ENSMUSG00000020623.12	Map2k6	+	2098	yes	yes	no	-75	0	809	FALSE	NA
MSTRG.12116.2	-1.19456	0.000448326	6.43314	6.75673e-06	-0.321461	0.0543408	6.77354	0.00535189	-0.550637	0.0243384	6.6379	0.000961489	ENSMUSG00000002222.15	Rmnd5a	-	6032	yes	yes	no	-61	0	4319	FALSE	NA
MSTRG.5052.2	2.98335	0.000448331	3.25745	6.77846e-06	1.74618	0.0293082	2.25677	0.00134528	2.04237	0.0189645	2.43862	0.00054476	ENSMUSG00000022370.14	Mrpl13	-	922	yes	yes	yes	247	3	491	TRUE	chr15:55406755
MSTRG.1019.2	2.84497	0.000449837	3.56625	6.90629e-06	0.145367	0.759286	1.64304	0.611377	-0.798109	0.187341	1.19486	0.0568277	ENSMUSG00000039116.8	Adgrg6	-	6702	yes	yes	no	-176	0	2678	FALSE	NA
MSTRG.11673.1	1.9151	0.000449837	4.07562	6.86845e-06	0.955306	0.0206597	3.39483	0.000609017	1.04195	0.0219505	3.41495	0.000725933	ENSMUSG00000053581.14	Zfand2a	-	3120	yes	yes	no	-13	0	2329	FALSE	NA
MSTRG.14076.1	-1.73607	0.000449837	4.88127	6.85213e-06	-1.03145	0.00497652	5.09155	3.0556e-05	-0.921578	0.0200862	5.08961	0.000624032	ENSMUSG00000031561.17	Tenm3	-	10737	yes	yes	no	-753	0	2888	FALSE	NA
MSTRG.14142.3	4.02914	0.000449837	4.26276	6.85865e-06	2.03921	0.0251444	2.51676	0.000965292	1.77105	0.0368231	2.27424	0.00238928	ENSMUSG00000031862.12	Atp13a1	+	3860	yes	yes	yes	2110	16	2438	TRUE	chr8:70251159
MSTRG.2632.1	-1.37174	0.000449837	8.20396	6.90987e-06	-0.563805	0.0241409	8.49396	0.000864714	-0.375833	0.0610454	8.53372	0.00697096	ENSMUSG00000020914.18	Top2a	-	5218	yes	yes	no	43	1	518	FALSE	NA
MSTRG.7860.3	3.82624	0.000451609	3.68983	6.95891e-06	2.90135	0.0064607	2.8676	4.80814e-05	1.54273	0.0622886	1.72573	0.0072753	ENSMUSG00000026843.16	Fubp3	+	3330	yes	yes	yes	463	5	1803	TRUE	chr2:31502136
MSTRG.301.1	2.51055	0.000453241	6.49374	7.01136e-06	0.692614	0.08142	5.15007	0.0123391	1.28611	0.016177	5.50949	0.00038533	ENSMUSG00000026020.10	Nop58	+	4124	yes	yes	yes	1485	12	3704	TRUE	chr1:59731788
MSTRG.7778.1	1.28853	0.000453241	5.51003	7.02784e-06	0.191679	0.319912	4.84008	0.14535	0.456313	0.0524716	4.95002	0.00520442	ENSMUSG00000036281.14	Snapc4	-	6850	yes	yes	no	23	1	586	FALSE	NA
MSTRG.12580.7	-1.23971	0.000461195	6.48812	7.18052e-06	-0.328835	0.0690637	6.83902	0.00882445	-0.221903	0.165545	6.84883	0.0458489	ENSMUSG00000039985.15	Sinhcaf	-	1927	yes	yes	no	-157	0	1024	FALSE	NA
MSTRG.13952.1	-2.21619	0.000461195	6.59866	7.19573e-06	-0.479474	0.0867792	7.11391	0.0139523	-1.82727	0.00496222	6.65295	1.86406e-05	ENSMUSG00000031548.8	Sfrp1	+	3818	yes	yes	no	-320	0	2650	FALSE	NA
MSTRG.7073.1	3.58164	0.000465309	2.60996	7.30488e-06	1.92416	0.0293612	1.22293	0.00135355	2.24268	0.0278969	1.426	0.00124802	ENSMUSG00000024539.18	Ptpn2	-	1498	yes	yes	yes	765	5	1170	TRUE	chr18:67814643
MSTRG.9866.2	2.62772	0.000465309	3.74538	7.29185e-06	2.55264	0.00207347	3.69803	6.69303e-06	2.46441	0.00369393	3.58434	8.19963e-06	ENSMUSG00000036078.17	Sigmar1	-	1563	yes	yes	yes	80	1	1167	TRUE	chr4:41740627
MSTRG.2230.3	3.72672	0.000469907	3.99146	7.39975e-06	2.84615	0.00207347	3.20848	6.22817e-06	2.95015	0.00240091	3.26091	4.23205e-06	ENSMUSG00000018761.15	Mpdu1	-	1077	yes	yes	yes	94	1	588	TRUE	chr11:69548337
MSTRG.14983.1	-1.42235	0.000470036	8.81816	7.42448e-06	-0.697416	0.0165765	9.0703	0.000354071	-0.224806	0.355355	9.22944	0.165891	ENSMUSG00000032123.6	Dpagt1	+	5517	yes	yes	yes	1573	9	4842	TRUE	chr9:44237604
MSTRG.10863.3	3.77804	0.000472334	2.74421	7.51173e-06	1.57595	0.0442274	0.88956	0.00336583	1.04552	0.224865	0.481003	0.0773388	ENSMUSG00000057541.15	Pus7	-	3362	yes	yes	yes	538	5	1834	TRUE	chr5:23953838
MSTRG.11958.5	3.4806	0.000472334	4.42338	7.55205e-06	3.47449	0.00207347	4.4319	6.17543e-06	3.95605	0.00353791	4.84489	7.31378e-06	ENSMUSG00000029922.16	Mkrn1	-	5232	yes	yes	yes	223	2	1837	TRUE	chr6:39377410
MSTRG.12440.1	-1.53521	0.000472334	7.51949	7.49602e-06	-0.705186	0.0146542	7.796	0.00026508	-0.775741	0.0143156	7.7323	0.000271328	ENSMUSG00000030122.14	Ptms	-	1103	yes	yes	no	-48	0	505	FALSE	NA
MSTRG.15056.1	1.60999	0.000472334	6.60004	7.55125e-06	0.501807	0.0640444	5.86763	0.00754246	0.419854	0.14271	5.78335	0.0355831	ENSMUSG00000042195.10	Slc35f2	+	2476	yes	yes	no	-186	0	1185	FALSE	NA
MSTRG.9007.3	2.36585	0.000479568	3.62365	7.69088e-06	0.465348	0.24888	2.27293	0.0958693	-0.0430482	0.929544	1.96416	0.862915	ENSMUSG00000056900.14	Usp13	+	4957	yes	yes	no	-91	0	2240	FALSE	NA
MSTRG.10076.2	5.3085	0.000482277	3.57216	7.82037e-06	3.45769	0.0199746	1.83154	0.000571449	3.81613	0.014992	2.13147	0.000301428	ENSMUSG00000028577.14	Plaa	-	3895	yes	yes	yes	759	6	2664	TRUE	chr4:94471782
MSTRG.11053.1	3.64958	0.000482277	2.62411	7.83608e-06	1.58796	0.0307686	0.899095	0.00148204	1.60838	0.0917338	0.885571	0.0154415	ENSMUSG00000039178.10	Tbc1d19	+	7503	yes	yes	yes	1255	17	7025	TRUE	chr5:53990345
MSTRG.11343.3	2.02805	0.000482277	3.84343	7.85081e-06	1.12306	0.0188243	3.18572	0.000494332	1.22145	0.0149261	3.21551	0.000296514	ENSMUSG00000002486.16	Tchp	+	2851	yes	yes	no	-30	0	1178	FALSE	NA
MSTRG.2759.3	2.94105	0.000482277	4.5198	7.76032e-06	0.738227	0.113716	2.84094	0.0234762	1.38786	0.0263347	3.24146	0.00112641	ENSMUSG00000020687.14	Cdc27	-	6068	yes	yes	yes	1570	11	4896	TRUE	chr11:104417821
MSTRG.5467.1	-1.52955	0.000482277	8.02231	7.80804e-06	-0.467072	0.0409423	8.39256	0.00278186	-0.115231	0.540805	8.51375	0.334165	ENSMUSG00000046434.17	Hnrnpa1	+	3386	yes	yes	yes	2183	2	2328	TRUE	chr15:103152439
MSTRG.15123.1	2.79049	0.000485922	3.0299	7.95709e-06	1.96664	0.00840883	2.36006	7.7615e-05	1.58181	0.0152241	2.02667	0.000327154	ENSMUSG00000025234.12	Arih1	-	7818	yes	yes	yes	1156	12	6302	TRUE	chr9:59361692
MSTRG.5316.1	1.23655	0.000485922	6.07214	7.94682e-06	0.463438	0.0510127	5.59197	0.00460025	0.491584	0.0386972	5.56918	0.00269538	ENSMUSG00000051786.16	Tubgcp6	-	7245	yes	yes	no	-89	0	1662	FALSE	NA
MSTRG.13114.2	3.41985	0.000492471	6.18735	8.09339e-06	2.05726	0.00101719	5.02192	1.13059e-06	2.62561	0.00282634	5.45761	5.42923e-06	ENSMUSG00000074129.15	Rpl13a	-	647	yes	yes	yes	97	1	228	TRUE	chr7:44775633
MSTRG.8376.5	3.13496	0.000492471	3.32237	8.11191e-06	0.343611	0.379056	1.24836	0.191729	0.706962	0.161937	1.4236	0.0442574	ENSMUSG00000033852.17	Gm28042	+	5091	yes	yes	yes	2704	21	4342	TRUE	chr2:119862087
MSTRG.746.2	3.38628	0.000495795	2.61297	8.19061e-06	1.3478	0.0390796	0.956398	0.0024489	1.71573	0.0295465	1.18948	0.00146857	ENSMUSG00000053332.15	Gas5	+	834	yes	no	no	NA	NA	NA	NA	NA
MSTRG.13927.8	2.5273	0.000495795	5.31789	8.21456e-06	0.124143	0.762625	3.64638	0.615982	0.788236	0.0684607	3.98826	0.0086382	ENSMUSG00000121345.1	2610005L07Rik	+	6118	yes	no	no	NA	NA	NA	NA	NA
MSTRG.15381.1	-1.88324	0.000498701	4.41664	8.308e-06	-0.873075	0.00980319	4.71511	0.000111804	-1.27335	0.0050418	4.54766	2.10918e-05	ENSMUSG00000040433.17	Zbtb38	-	7008	yes	yes	no	-3591	0	2783	FALSE	NA
MSTRG.15471.4	2.99194	0.000498701	2.99605	8.31089e-06	-0.632958	0.568559	0.629222	0.380239	0.767284	0.382839	1.26881	0.187064	ENSMUSG00000032582.15	Rbm6	-	3600	yes	yes	yes	1657	14	1896	TRUE	chr9:107677953
MSTRG.3537.1	2.68534	0.000499401	5.45464	8.34668e-06	-1.20309	0.0442274	3.10095	0.00335505	-0.932584	0.0384902	3.14637	0.00266668	ENSMUSG00000021268.19	Meg3	+	6806	yes	no	no	NA	NA	NA	NA	NA
MSTRG.8361.1	1.3901	0.000504797	7.10009	8.46124e-06	0.538955	0.0317068	6.55233	0.00156959	0.496251	0.0687508	6.49036	0.00875746	ENSMUSG00000034154.16	Ino80	-	6307	yes	yes	no	-215	0	1324	FALSE	NA
MSTRG.4040.1	2.4099	0.000510383	3.69134	8.57952e-06	1.36797	0.0205222	2.89379	0.000597031	0.527567	0.229503	2.31015	0.0804251	ENSMUSG00000113238.2	Gm47251	-	5718	yes	no	no	NA	NA	NA	NA	NA
MSTRG.4013.6	4.02781	0.00051134	3.12026	8.6203e-06	0.964109	0.263734	0.618709	0.105172	1.07158	0.202896	0.637519	0.0647107	ENSMUSG00000094942.8	Gm3604	-	2403	yes	yes	no	-1486	0	450	FALSE	NA
MSTRG.2995.2	2.83374	0.000511945	4.19729	8.65524e-06	2.07504	0.00883338	3.57573	8.90795e-05	1.82276	0.0146048	3.33667	0.000282086	ENSMUSG00000025173.14	Wdr45b	-	2258	yes	yes	yes	270	3	1514	TRUE	chr11:121221016
MSTRG.9123.2	2.85792	0.000513237	3.88228	8.70187e-06	1.07904	0.103091	2.50787	0.0194743	1.33418	0.0857245	2.6364	0.0136299	ENSMUSG00000027810.15	Eif2a	+	1967	yes	yes	yes	1384	9	1763	TRUE	chr3:58448465
MSTRG.6046.9	3.57021	0.000514204	3.03173	8.74311e-06	0.730233	0.293006	0.810196	0.125469	0.523387	0.415536	0.651673	0.215253	ENSMUSG00000036552.20	Ermard	+	6604	yes	yes	yes	5484	37	6060	TRUE	chr17:15203169
MSTRG.8764.1	5.66214	0.000521823	7.98257	8.89786e-06	3.51724	0.0124984	5.95007	0.000192382	2.65012	0.0220098	5.1336	0.00073507	ENSMUSG00000074578.16	Zfas1	+	693	yes	no	no	NA	NA	NA	NA	NA
MSTRG.12897.3	1.535	0.000522634	7.42634	8.93693e-06	0.902282	0.0116704	6.99974	0.00016299	0.478292	0.0698333	6.69948	0.0090257	ENSMUSG00000015165.17	Hnrnpl	+	4990	yes	yes	yes	845	7	4267	TRUE	chr7:28516816
MSTRG.4039.1	2.59424	0.000529488	3.95414	9.07972e-06	1.81754	0.01313	3.335	0.000210659	0.762829	0.114069	2.55769	0.0236065	ENSMUSG00000110393.4	Gm36445	+	1919	yes	no	no	NA	NA	NA	NA	NA
MSTRG.10743.2	3.15424	0.000530316	2.29185	9.13839e-06	1.2367	0.0560905	0.777883	0.00570852	0.975694	0.104534	0.556008	0.020018	ENSMUSG00000029047.14	Pex10	+	2015	yes	yes	yes	454	3	1481	TRUE	chr4:155153385
MSTRG.1380.3	3.68207	0.000530316	3.48001	9.14514e-06	2.14917	0.0175649	2.15377	0.000416623	1.76868	0.0226187	1.81253	0.000803899	ENSMUSG00000069565.13	Dazap1	+	3015	yes	yes	yes	528	5	2453	TRUE	chr10:80114090
MSTRG.12163.2	3.35927	0.00053831	2.79027	9.39694e-06	2.16986	0.012723	1.77787	0.00020167	1.74423	0.0355575	1.40959	0.00220546	ENSMUSG00000068328.11	Aup1	+	1624	yes	yes	yes	307	3	540	TRUE	chr6:83033788
MSTRG.3290.1	2.84278	0.00053831	2.25235	9.37043e-06	2.25768	0.00755953	1.77665	6.32001e-05	1.98981	0.0125736	1.52238	0.000199958	ENSMUSG00000049882.11	Vcpkmt	-	1937	yes	yes	yes	377	4	1576	TRUE	chr12:69629384
MSTRG.608.2	3.15128	0.00053831	3.22792	9.41301e-06	2.40952	0.00637268	2.5969	4.68104e-05	2.01645	0.0135751	2.23912	0.000234033	ENSMUSG00000026439.15	Rbbp5	+	6436	yes	yes	yes	242	2	2135	TRUE	chr1:132424603
MSTRG.9742.2	4.89604	0.00053831	5.76215	9.35824e-06	2.89386	0.0166707	3.91803	0.000357696	2.16622	0.0363296	3.26499	0.00232159	ENSMUSG00000040738.11	Ints8	-	3187	yes	yes	yes	1967	19	2168	TRUE	chr4:11239417
MSTRG.9912.2	1.52031	0.00053831	4.45208	9.32061e-06	1.1776	0.00517548	4.22175	3.34856e-05	0.919052	0.0152231	4.01051	0.000322423	ENSMUSG00000035495.16	Tstd2	-	3887	yes	yes	yes	170	2	2748	TRUE	chr4:46119869
MSTRG.1791.2	1.75368	0.000539024	8.08223	9.55569e-06	0.400766	0.105586	7.18155	0.0204627	0.866451	0.0143457	7.42823	0.000274349	ENSMUSG00000000384.16	Tbrg4	-	6464	yes	yes	yes	1089	7	2205	TRUE	chr11:6570168
MSTRG.5363.3	3.29687	0.000539024	2.57209	9.47881e-06	0.472751	0.49351	0.436306	0.297232	-0.717996	0.264284	-0.157283	0.102366	ENSMUSG00000022466.7	Rpap3	-	2308	yes	yes	yes	1152	9	1434	TRUE	chr15:97589185
MSTRG.6692.7	-1.48984	0.000539024	5.50233	9.5498e-06	-0.221821	0.388487	5.9712	0.199786	-0.102611	0.580363	5.98941	0.377992	ENSMUSG00000024097.12	Srsf7	-	1531	yes	yes	no	-52	0	728	FALSE	NA
MSTRG.8615.10	5.08239	0.000539024	3.98033	9.4601e-06	5.03018	0.00262294	3.94387	1.06306e-05	4.03441	0.0137036	2.95743	0.000246106	ENSMUSG00000027478.16	Dnmt3b	+	4113	yes	yes	yes	118	1	1589	TRUE	chr2:153526280
MSTRG.9584.1	1.88496	0.000539024	5.44136	9.5196e-06	0.179435	0.493905	4.32018	0.29779	1.20123	0.0149941	4.90928	0.000303546	ENSMUSG00000104960.3	Snhg8	-	6409	yes	no	no	NA	NA	NA	NA	NA
MSTRG.7816.7	1.71937	0.000540759	4.42909	9.61256e-06	0.569693	0.0926272	3.65717	0.0158219	0.689333	0.0489304	3.69149	0.00449702	ENSMUSG00000039826.14	Trub2	-	3353	yes	yes	yes	245	3	2623	TRUE	chr2:29672164
MSTRG.11322.1	3.69513	0.000542884	3.80914	9.70279e-06	1.69123	0.0524972	2.11395	0.00495169	1.13831	0.230861	1.6944	0.0811945	ENSMUSG00000018974.8	Sart3	-	3896	yes	yes	yes	1632	11	2494	TRUE	chr5:113892413
MSTRG.15128.8	3.12193	0.000542884	2.63953	9.69789e-06	2.0431	0.011853	1.74416	0.000171174	2.52515	0.021787	2.09584	0.000715959	ENSMUSG00000025237.17	Parp6	+	2495	yes	yes	yes	192	3	546	TRUE	chr9:59556150
MSTRG.10742.2	3.58923	0.000543753	2.48399	9.8895e-06	2.17586	0.0276385	1.28612	0.00120876	1.16241	0.178768	0.478126	0.0524945	ENSMUSG00000029056.14	Pank4	+	2736	yes	yes	yes	988	10	1588	TRUE	chr4:155056895
MSTRG.11242.3	2.35608	0.000543753	5.13077	9.88699e-06	1.47258	0.0121203	4.4518	0.000180007	1.56279	0.0111515	4.47824	0.000152856	ENSMUSG00000097392.5	Thoc2l	+	9432	yes	yes	yes	943	6	4268	TRUE	chr5:104670247
MSTRG.15374.5	5.09885	0.000543753	3.55347	9.9027e-06	4.85484	0.00604415	3.33486	4.3025e-05	2.93111	0.0299278	1.51019	0.00153944	ENSMUSG00000032410.14	Xrn1	+	10851	yes	yes	yes	1232	10	7019	TRUE	chr9:95911249
MSTRG.15897.1	-3.9064	0.000543753	2.59098	9.94153e-06	-1.9217	0.00786843	2.84399	7.1106e-05	-2.64259	0.00478487	2.68603	1.38433e-05	ENSMUSG00000033361.14	Prrg3	+	5914	yes	yes	no	-525	0	5113	FALSE	NA
MSTRG.2535.2	2.25927	0.000543753	3.98103	9.9547e-06	1.69324	0.0071672	3.5471	5.78419e-05	1.46632	0.0122168	3.33988	0.00018722	ENSMUSG00000020873.16	Slc35b1	+	1313	yes	yes	yes	531	4	815	TRUE	chr11:95278611
MSTRG.3537.4	2.88008	0.000543753	4.51243	9.93422e-06	-1.06748	0.0396335	2.0275	0.00256222	-1.22912	0.0752486	1.93784	0.0105552	ENSMUSG00000021268.19	Meg3	+	14547	yes	no	no	NA	NA	NA	NA	NA
MSTRG.5584.3	3.26592	0.000543753	2.99641	9.79126e-06	2.02861	0.0153253	1.95373	0.000291797	1.58292	0.082021	1.58524	0.012419	ENSMUSG00000022779.17	Top3b	+	3538	yes	yes	no	-479	0	458	FALSE	NA
MSTRG.6647.2	1.85679	0.000543753	5.27477	9.88724e-06	0.5869	0.0875046	4.4075	0.0141617	0.688936	0.10031	4.42941	0.0184596	ENSMUSG00000041057.11	Wdr43	+	4125	yes	yes	yes	890	9	2703	TRUE	chr17:71947316
MSTRG.8574.1	2.28848	0.000543753	3.90154	9.88594e-06	0.526575	0.166481	2.64744	0.0476453	-0.207793	0.634106	2.22639	0.440864	ENSMUSG00000033080.10	Vsx1	-	4761	yes	yes	no	-263	0	409	FALSE	NA
MSTRG.11226.1	2.78313	0.000543993	2.90685	1.00535e-05	1.22529	0.0433764	1.70159	0.00320297	1.21699	0.0547555	1.65734	0.00563114	ENSMUSG00000035266.17	Helq	-	4769	yes	yes	yes	1603	11	3156	TRUE	chr5:100934917
MSTRG.14493.1	1.07864	0.000543993	6.15466	1.00793e-05	0.429761	0.0400181	5.76293	0.00261849	0.190645	0.319808	5.59275	0.139262	ENSMUSG00000037415.8	Ranbp10	-	6195	yes	yes	yes	1367	11	5089	TRUE	chr8:106526881
MSTRG.14578.2	1.45703	0.000543993	6.1378	1.00905e-05	0.654795	0.0293082	5.6109	0.00134009	0.46241	0.0700839	5.45944	0.00911276	ENSMUSG00000033624.11	Pdpr	+	9690	yes	yes	no	-402	0	6863	FALSE	NA
MSTRG.4924.2	2.45348	0.000543993	4.97211	1.00039e-05	1.04564	0.0356661	3.90554	0.00196833	1.18259	0.0414882	3.96486	0.00313505	ENSMUSG00000039458.16	Mtmr12	+	4875	yes	yes	yes	1169	10	4261	TRUE	chr15:12238028
MSTRG.8722.1	3.04809	0.000543993	3.57753	1.00237e-05	1.96419	0.0121203	2.67706	0.000177507	1.81135	0.0162216	2.52376	0.000387194	ENSMUSG00000018322.11	Tomm34	-	1852	yes	yes	yes	107	1	1180	TRUE	chr2:163896725
MSTRG.11173.1	3.35535	0.000546599	4.75816	1.01652e-05	1.68608	0.00916092	3.36289	9.60672e-05	1.22558	0.0176493	2.99001	0.000472312	ENSMUSG00000029376.9	Mthfd2l	+	8791	yes	yes	yes	761	6	1975	TRUE	chr5:91094676
MSTRG.12969.7	4.9624	0.000546873	4.26985	1.02232e-05	2.39914	0.0383095	1.95469	0.00231852	1.50682	0.257234	1.23272	0.0976037	ENSMUSG00000037020.17	Wdr62	-	5525	yes	yes	yes	1724	11	2683	TRUE	chr7:29944276
MSTRG.3323.1	-1.09528	0.000546873	6.54022	1.02123e-05	-0.38366	0.0433348	6.82287	0.00318525	-0.591971	0.0157139	6.69722	0.000351743	ENSMUSG00000021109.14	Hif1a	+	6921	yes	yes	no	-149	0	3936	FALSE	NA
MSTRG.4561.2	3.0483	0.000550346	2.67946	1.03147e-05	1.0565	0.0737756	1.12899	0.0101681	1.02698	0.0921426	1.06663	0.0156193	ENSMUSG00000004561.15	Mettl17	+	1760	yes	yes	yes	674	6	912	TRUE	chr14:52126687
MSTRG.4851.3	3.55875	0.000555644	2.80154	1.04408e-05	1.42987	0.049304	1.05287	0.00426551	1.48932	0.0817708	1.05125	0.0123501	ENSMUSG00000042104.19	Uggt2	-	4899	yes	yes	yes	1825	15	1990	TRUE	chr14:119270193
MSTRG.1227.1	6.70068	0.000555767	4.71958	1.05628e-05	NA	NA	NA	NA	2.57223	0.0961161	0.8024	0.0169001	ENSMUSG00000020079.16	Supv3l1	-	2514	yes	yes	yes	1173	9	1714	TRUE	chr10:62277012
MSTRG.13927.33	2.55481	0.000555767	4.64931	1.06559e-05	0.782308	0.0559957	3.33177	0.0056814	0.656674	0.148857	3.2168	0.0380409	ENSMUSG00000121345.1	2610005L07Rik	+	6571	yes	no	no	NA	NA	NA	NA	NA
MSTRG.14735.1	-1.31263	0.000555767	5.55942	1.06982e-05	-0.565233	0.0477491	5.83152	0.00401702	-0.331826	0.0897734	5.8914	0.0148275	ENSMUSG00000051495.9	Irf2bp2	-	3941	yes	yes	no	-713	0	1682	FALSE	NA
MSTRG.2296.1	4.5451	0.000555767	4.64234	1.05845e-05	2.7902	0.0218999	3.03992	0.00070061	2.02999	0.0425649	2.37546	0.00332399	ENSMUSG00000020790.15	Ankfy1	+	7512	yes	yes	yes	2109	15	6166	TRUE	chr11:72631324
MSTRG.2771.5	2.3342	0.000555767	3.28217	1.07116e-05	0.654392	0.230466	2.08609	0.0843211	1.02998	0.0598269	2.27992	0.00668858	ENSMUSG00000069631.15	Strada	-	2302	yes	yes	yes	1446	5	1709	TRUE	chr11:106059281
MSTRG.3270.3	3.1078	0.000555767	3.76047	1.05147e-05	1.95637	0.01693	2.79474	0.000375531	1.3269	0.0653622	2.28931	0.00794971	ENSMUSG00000047534.18	Mis18bp1	-	3247	yes	yes	yes	1457	6	2342	TRUE	chr12:65196315
MSTRG.7183.3	2.09966	0.000555767	3.51917	1.05716e-05	0.910279	0.0383095	2.66546	0.00232007	0.287277	0.433716	2.25464	0.23204	ENSMUSG00000024830.18	Rps6kb2	-	2032	yes	yes	yes	358	4	766	TRUE	chr19:4208121
MSTRG.7378.5	4.22384	0.000555767	5.32743	1.05059e-05	2.20524	0.0244331	3.53883	0.000907992	1.26399	0.122154	2.78445	0.0271289	ENSMUSG00000046139.9	Patl1	+	4405	yes	yes	yes	1723	14	3636	TRUE	chr19:11899306
MSTRG.8982.1	3.19086	0.000555767	2.5335	1.06266e-05	1.84154	0.05214	1.4366	0.00485363	2.36228	0.0137036	1.79634	0.000246366	ENSMUSG00000039221.11	Rpl22l1	+	662	yes	yes	yes	99	1	334	TRUE	chr3:28860909
MSTRG.9534.6	3.81453	0.000555767	3.62577	1.06962e-05	2.2776	0.0146566	2.27622	0.000267733	1.84774	0.0341631	1.89428	0.0020446	ENSMUSG00000027881.15	Prpf38b	-	2870	yes	yes	yes	320	3	2044	TRUE	chr3:108815125
MSTRG.472.1	2.69613	0.000558803	2.36864	1.07971e-05	-0.477951	0.418345	0.292841	0.226246	1.21807	0.0426258	1.19425	0.00334063	ENSMUSG00000026309.15	Ilkap	-	1459	yes	yes	yes	830	8	1097	TRUE	chr1:91316154
MSTRG.15010.4	1.85496	0.00056199	4.09774	1.09452e-05	0.992358	0.0181334	3.48869	0.000447025	0.641254	0.0813192	3.22921	0.0122086	ENSMUSG00000035382.10	Pcsk7	+	3466	yes	yes	yes	434	4	1697	TRUE	chr9:45837239
MSTRG.3322.1	2.82032	0.00056199	2.60831	1.09179e-05	1.60726	0.0181334	1.63968	0.000442662	1.2929	0.0386972	1.37277	0.00268982	ENSMUSG00000044712.16	Slc38a6	+	3033	yes	yes	no	-78	0	1502	FALSE	NA
MSTRG.6777.1	1.68431	0.00056199	4.43521	1.09612e-05	0.788254	0.0233851	3.82361	0.0008148	0.483474	0.252962	3.60161	0.0949931	ENSMUSG00000024240.14	Epc1	-	3820	yes	yes	no	-70	0	1287	FALSE	NA
MSTRG.9989.2	3.35589	0.00056199	3.37365	1.09672e-05	2.39019	0.0140884	2.54708	0.000242376	2.71781	0.00641163	2.78586	3.42122e-05	ENSMUSG00000066148.4	Prpf4	+	5242	yes	yes	yes	664	7	4413	TRUE	chr4:62334294
MSTRG.7694.1	3.34615	0.000566804	3.43617	1.10886e-05	3.09144	0.00207347	3.21687	6.77879e-06	2.23461	0.00610713	2.44557	3.16652e-05	ENSMUSG00000026718.18	Stam	+	10339	yes	yes	yes	566	6	9252	TRUE	chr2:14138516
MSTRG.16023.2	-1.14889	0.000571435	7.26608	1.12076e-05	-0.151434	0.315153	7.66988	0.141679	0.0953392	0.568071	7.75437	0.364666	ENSMUSG00000031311.18	Nono	+	2429	yes	yes	no	-132	0	860	FALSE	NA
MSTRG.4381.1	-1.43873	0.000571435	4.49633	1.12344e-05	-0.478194	0.0959204	4.83942	0.0169706	-0.140139	0.507961	4.95054	0.301316	ENSMUSG00000049960.5	Mrps16	-	1362	yes	yes	no	-131	0	865	FALSE	NA
MSTRG.14852.6	5.97944	0.00057424	4.79204	1.13447e-05	1.87627	0.134606	1.07628	0.0325925	4.10828	0.011135	2.9628	0.000151418	ENSMUSG00000032178.15	Ilf3	+	3145	yes	yes	yes	2053	14	2716	TRUE	chr9:21303595
MSTRG.16067.1	-1.63025	0.00057424	7.39549	1.1345e-05	-0.357798	0.223985	7.84124	0.0806572	-0.268388	0.275704	7.84021	0.109712	ENSMUSG00000031231.5	Cox7b	+	730	yes	yes	no	-75	0	375	FALSE	NA
MSTRG.4887.2	2.34073	0.000581557	2.9647	1.15176e-05	0.450653	0.252544	1.63004	0.0980251	1.18641	0.0425649	2.05605	0.00332069	ENSMUSG00000041841.9	Rpl37	+	748	yes	yes	no	-67	0	217	FALSE	NA
MSTRG.8959.3	3.91235	0.000583371	2.83364	1.15818e-05	1.68432	0.0424355	0.936519	0.00304121	1.41382	0.0898426	0.707944	0.0148867	ENSMUSG00000002428.13	Hltf	+	3845	yes	yes	yes	2643	22	3353	TRUE	chr3:20113188
MSTRG.12154.1	3.76787	0.00058701	3.35158	1.16824e-05	3.1064	0.00659089	2.76568	4.99817e-05	2.29392	0.0270278	2.03682	0.00118301	ENSMUSG00000035125.11	Gcfc2	+	3483	yes	yes	yes	780	7	2085	TRUE	chr6:81921408
MSTRG.1507.4	-1.4079	0.000587131	6.59201	1.17283e-05	-0.547798	0.0124984	6.89776	0.000193762	-0.40806	0.102185	6.91783	0.0191275	ENSMUSG00000019961.18	Tmpo	-	5405	yes	yes	no	-280	0	1528	FALSE	NA
MSTRG.326.1	4.06457	0.000587131	2.79339	1.17653e-05	2.37638	0.0321158	1.31729	0.00161145	1.91993	0.0848345	0.908876	0.0133267	ENSMUSG00000070871.11	Ccnyl1	+	3164	yes	yes	yes	504	5	2607	TRUE	chr1:64747636
MSTRG.8450.4	3.46903	0.000587131	2.16259	1.17699e-05	1.90142	0.0288175	0.857919	0.0012938	2.20341	0.0157784	1.05222	0.000364013	ENSMUSG00000001998.16	Ap4e1	+	6148	yes	yes	yes	2759	15	5640	TRUE	chr2:126870106
MSTRG.11324.4	3.40744	0.00058867	2.41982	1.19429e-05	1.62483	0.0319544	0.944186	0.00159061	1.202	0.103723	0.606596	0.0197558	ENSMUSG00000025825.13	Iscu	+	1127	yes	yes	yes	201	3	732	TRUE	chr5:113912427
MSTRG.12385.8	3.10461	0.00058867	6.04808	1.19378e-05	2.18457	0.0165247	5.26834	0.000348974	2.04264	0.00957261	5.11872	0.000105836	ENSMUSG00000045962.17	Wnk1	-	10056	yes	yes	yes	4895	21	7615	TRUE	chr6:119947977
MSTRG.15343.1	1.3027	0.00058867	6.80247	1.18754e-05	0.431824	0.0486117	6.2551	0.00415336	0.149272	0.461484	6.06246	0.2571	ENSMUSG00000032422.19	Snx14	-	5063	yes	yes	yes	2689	27	3067	TRUE	chr9:88336307
MSTRG.4248.2	4.09163	0.00058867	2.91806	1.19271e-05	3.8599	0.00358754	2.71664	1.8559e-05	3.79104	0.00483254	2.6171	1.45563e-05	ENSMUSG00000021713.10	Ppwd1	-	2192	yes	yes	yes	191	2	735	TRUE	chr13:104344510
MSTRG.7271.3	3.23107	0.00058867	3.95696	1.19367e-05	1.02003	0.0982302	2.20977	0.0177539	0.956881	0.106687	2.13162	0.0208082	ENSMUSG00000024773.16	Atg2a	+	6394	yes	yes	yes	2897	22	3607	TRUE	chr19:6301749
MSTRG.2440.2	3.47179	0.000593023	3.4594	1.20885e-05	2.24847	0.0305949	2.39679	0.00146817	1.26758	0.0752867	1.61501	0.0105824	ENSMUSG00000000976.14	Heatr6	+	5604	yes	yes	yes	1738	12	4343	TRUE	chr11:83656988
MSTRG.2772.1	2.13482	0.000593023	3.13256	1.20754e-05	0.237793	0.499801	1.85027	0.303895	0.441191	0.3216	1.92636	0.140575	ENSMUSG00000078622.9	Ccdc47	-	5027	yes	yes	yes	1110	10	4467	TRUE	chr11:106102607
MSTRG.12580.1	-1.3379	0.000593041	7.35925	1.21461e-05	-0.411018	0.0693314	7.70368	0.0089207	-0.22101	0.179915	7.74886	0.0531235	ENSMUSG00000039985.15	Sinhcaf	-	5092	yes	yes	no	-157	0	4259	FALSE	NA
MSTRG.4775.2	3.63	0.000593041	3.48681	1.21345e-05	1.05331	0.117813	1.38806	0.0253444	0.532702	0.450696	1.02433	0.24755	ENSMUSG00000022009.2	Nufip1	+	2398	yes	yes	yes	711	5	1711	TRUE	chr14:76353221
MSTRG.3472.2	4.18084	0.000596187	3.14898	1.22394e-05	2.16495	0.0271367	1.3902	0.00115069	1.95316	0.0293515	1.17906	0.00143791	ENSMUSG00000051166.11	Eml5	-	5619	yes	yes	yes	489	3	769	TRUE	chr12:98768681
MSTRG.10983.5	5.44981	0.00060177	3.96283	1.24237e-05	4.59546	0.00781989	3.14982	7.02895e-05	3.58485	0.0196725	2.17457	0.000591198	ENSMUSG00000001082.13	Mfsd10	-	1866	yes	yes	yes	237	4	611	TRUE	chr5:34791940
MSTRG.12102.3	-1.08576	0.00060177	7.87179	1.24112e-05	-0.351897	0.0550648	8.16407	0.00548412	-0.142124	0.44681	8.22245	0.243729	ENSMUSG00000036371.7	Serbp1	+	5341	yes	yes	no	-54	0	4000	FALSE	NA
MSTRG.7773.2	1.99741	0.00060177	4.86984	1.24412e-05	1.83438	0.00604415	4.75709	4.41051e-05	1.62229	0.00745043	4.55463	5.50179e-05	ENSMUSG00000026933.19	Camsap1	-	8110	yes	yes	yes	3635	11	6994	TRUE	chr2:25835274
MSTRG.13934.2	3.78739	0.000604498	3.02529	1.25393e-05	2.58389	0.00358754	1.97315	1.84941e-05	2.94851	0.00412059	2.24872	9.85029e-06	ENSMUSG00000037725.9	Ckap2	-	2606	yes	yes	yes	187	1	1080	TRUE	chr8:22659913
MSTRG.9597.1	4.27965	0.000604498	3.85636	1.2556e-05	NA	NA	NA	NA	-1.31146	0.482555	0.0409196	0.276461	ENSMUSG00000051278.13	Zgrf1	+	8589	yes	yes	yes	2976	16	5972	TRUE	chr3:127377236
MSTRG.3822.4	5.13019	0.000604771	2.99213	1.25909e-05	2.51175	0.0530739	0.643898	0.00507353	2.34119	0.0707549	0.462597	0.00930325	ENSMUSG00000035958.4	Tdp2	+	2687	yes	yes	yes	550	4	2604	TRUE	chr13:25020002
MSTRG.67.1	3.9603	0.000606015	3.79859	1.26461e-05	2.21295	0.0225043	2.25813	0.000744961	2.35078	0.0172492	2.33907	0.000447688	ENSMUSG00000025925.15	Terf1	+	5660	yes	yes	yes	106	1	2065	TRUE	chr1:15908407
MSTRG.1600.1	2.23669	0.000607531	5.05771	1.2707e-05	0.549707	0.151488	3.8571	0.0403251	-0.407719	0.336501	3.33116	0.15176	ENSMUSG00000056758.15	Hmga2	-	4254	yes	yes	no	-42	0	3310	FALSE	NA
MSTRG.12575.1	-0.98793	0.000609272	8.54104	1.27729e-05	-0.294601	0.0653883	8.82691	0.00790319	0.114969	0.570379	8.98754	0.367292	ENSMUSG00000063171.6	Rps4l	+	2974	yes	no	no	NA	NA	NA	NA	NA
MSTRG.4999.11	2.26432	0.000613889	5.85495	1.28993e-05	1.39262	0.0142985	5.18989	0.000248753	1.633	0.00926564	5.33206	9.8091e-05	ENSMUSG00000037458.16	Azin1	-	4153	yes	yes	yes	922	6	3106	TRUE	chr15:38497779
MSTRG.12185.8	1.30373	0.000616308	5.58715	1.30097e-05	-0.0343469	0.923546	4.7933	0.863278	0.772509	0.0499708	5.20699	0.00469716	ENSMUSG00000030016.15	Zfp638	+	4757	yes	yes	no	-63	0	250	FALSE	NA
MSTRG.14500.2	3.59849	0.000616308	2.78695	1.29997e-05	1.54601	0.0315215	1.08162	0.00154919	0.679025	0.208032	0.465974	0.0677143	ENSMUSG00000017765.18	Slc12a4	-	4060	yes	yes	yes	1637	11	2219	TRUE	chr8:106675766
MSTRG.10651.3	3.69217	0.000617707	3.11228	1.31519e-05	2.22495	0.0458073	1.83618	0.00363845	2.23209	0.0447866	1.80857	0.00379499	ENSMUSG00000063245.12	Zfp993	+	1601	yes	no	no	NA	NA	NA	NA	NA
MSTRG.11220.6	2.51756	0.000617707	3.26154	1.31586e-05	0.576453	0.339812	1.8661	0.16012	0.211746	0.768098	1.61763	0.612383	ENSMUSG00000035325.17	Sec31a	-	4572	yes	yes	yes	1913	12	2492	TRUE	chr5:100533709
MSTRG.12821.7	2.9938	0.000617707	3.6373	1.3122e-05	0.944875	0.136824	2.04885	0.033649	1.45996	0.0403835	2.36552	0.00294877	ENSMUSG00000040725.14	Hnrnpul1	-	7696	yes	yes	yes	4187	12	6150	TRUE	chr7:25432792
MSTRG.9489.4	3.66901	0.000617707	2.89118	1.31191e-05	NA	NA	NA	NA	0.78497	0.23336	0.573295	0.0825515	ENSMUSG00000002227.16	Mov10	-	3570	yes	yes	yes	2791	19	3199	TRUE	chr3:104714280
MSTRG.7812.3	1.30982	0.000619861	4.98677	1.32344e-05	0.556486	0.0371512	4.50919	0.00216894	0.622901	0.0287507	4.51024	0.00134758	ENSMUSG00000026803.18	Ttf1	+	4159	yes	yes	no	-16	0	1533	FALSE	NA
MSTRG.12158.1	-1.06172	0.000622002	8.75274	1.33809e-05	-0.373374	0.0408555	9.0282	0.00276568	-0.360235	0.0841579	8.99598	0.0131162	ENSMUSG00000000628.11	Hk2	-	5372	yes	yes	no	-142	0	2157	FALSE	NA
MSTRG.12225.1	-0.964371	0.000622002	7.76552	1.337e-05	-0.382968	0.0399929	8.0044	0.00261492	-0.369105	0.0498089	7.97271	0.00467119	ENSMUSG00000079477.10	Rab7	-	2086	yes	yes	no	-93	0	1289	FALSE	NA
MSTRG.6363.2	2.96657	0.000622002	2.84815	1.34003e-05	0.297209	0.613185	0.919463	0.431597	-0.57041	0.405513	0.476602	0.206825	ENSMUSG00000040356.17	Skic2	-	4222	yes	yes	yes	2716	17	3081	TRUE	chr17:35065384
MSTRG.7063.2	3.45554	0.000622002	4.14681	1.33906e-05	0.875505	0.162868	2.08431	0.0458151	1.25586	0.076901	2.30856	0.0110726	ENSMUSG00000024525.8	Impa2	+	5250	yes	yes	yes	541	5	4646	TRUE	chr18:67439721
MSTRG.10754.6	3.01743	0.000626532	2.80683	1.35282e-05	0.480051	0.602403	0.906666	0.418826	0.561254	0.47888	0.922523	0.272822	ENSMUSG00000029062.15	Cdk11b	+	2715	yes	yes	yes	1825	14	2068	TRUE	chr4:155715153
MSTRG.13715.1	2.46174	0.000626942	2.79001	1.35985e-05	0.506299	0.339909	1.38658	0.160337	-0.285376	0.659075	0.946335	0.470826	ENSMUSG00000030849.19	Fgfr2	-	4265	yes	yes	no	-162	0	1475	FALSE	NA
MSTRG.3984.4	3.63515	0.000626942	3.92188	1.35889e-05	3.26506	0.00166542	3.59913	2.97785e-06	2.10845	0.0125784	2.56797	0.000203493	ENSMUSG00000021500.18	Ddx46	+	6258	yes	yes	yes	1608	11	4517	TRUE	chr13:55808180
MSTRG.8479.3	3.21494	0.000626942	4.12226	1.36279e-05	1.67722	0.0288409	2.85058	0.00130016	1.16548	0.0818718	2.44582	0.0123759	ENSMUSG00000027406.14	Idh3b	-	1257	yes	yes	no	-72	0	51	FALSE	NA
MSTRG.8392.2	1.83076	0.000630055	4.38243	1.3726e-05	1.1584	0.0122593	3.90378	0.000185433	0.971505	0.0520978	3.73751	0.0051042	ENSMUSG00000027284.17	Cdan1	-	8730	yes	yes	yes	463	5	5135	TRUE	chr2:120553136
MSTRG.6147.4	4.01533	0.000632153	3.36319	1.38022e-05	0.796688	0.393191	0.76199	0.204149	0.201773	0.803604	0.364885	0.666659	ENSMUSG00000024163.18	Mapk8ip3	-	5745	yes	yes	yes	3248	26	4784	TRUE	chr17:25135596
MSTRG.11948.2	-1.74442	0.000635032	5.31486	1.39207e-05	-0.403778	0.183684	5.76715	0.0567571	-1.22741	0.0507659	5.42848	0.00488025	ENSMUSG00000038538.18	Ubn2	+	14846	yes	yes	no	-47	0	10657	FALSE	NA
MSTRG.12392.5	3.36126	0.000635032	3.44237	1.39264e-05	2.24541	0.00883338	2.49781	8.82317e-05	1.90703	0.221447	2.19726	0.0753903	ENSMUSG00000030180.16	Kdm5a	+	10888	yes	yes	yes	1809	8	7884	TRUE	chr6:120395623
MSTRG.7170.1	2.64974	0.000638473	2.43991	1.40327e-05	0.635052	0.369992	0.961339	0.184141	0.653125	0.371377	0.931565	0.178158	ENSMUSG00000024843.16	Chka	+	2753	yes	yes	yes	912	9	1931	TRUE	chr19:3932007
MSTRG.3266.3	4.57603	0.000639521	5.14061	1.40866e-05	1.88951	0.0528679	2.77124	0.00505098	0.369858	0.833881	1.69776	0.711358	ENSMUSG00000035597.20	Prpf39	+	4291	yes	yes	yes	1723	12	3685	TRUE	chr12:65090323
MSTRG.13253.2	2.33049	0.000641907	2.95265	1.42012e-05	1.67187	0.0132636	2.4415	0.000214084	1.56772	0.0125521	2.32927	0.000197199	ENSMUSG00000053091.17	Lins1	+	3895	yes	yes	yes	663	2	2916	TRUE	chr7:66360004
MSTRG.13647.2	-2.68302	0.000641907	5.44308	1.41853e-05	-0.96773	0.039486	5.84849	0.00253088	-0.898104	0.037805	5.83063	0.00254645	ENSMUSG00000030695.17	Aldoa	-	1627	yes	yes	no	-93	0	187	FALSE	NA
MSTRG.14603.3	1.26106	0.000645812	4.93365	1.43188e-05	0.398895	0.125733	4.40005	0.0287874	0.375245	0.138792	4.34777	0.0339713	ENSMUSG00000031948.15	Kars	-	2234	yes	yes	yes	1747	13	2011	TRUE	chr8:112734953
MSTRG.11910.2	-1.59595	0.000648478	5.03524	1.44092e-05	-0.0539556	0.804722	5.60981	0.676079	-0.0123011	0.966116	5.59333	0.93036	ENSMUSG00000029775.15	Klhdc10	+	5838	yes	yes	no	-207	0	4496	FALSE	NA
MSTRG.9272.1	5.12376	0.000652896	3.57154	1.45389e-05	2.53908	0.0426584	1.2234	0.00308591	2.07694	0.0855913	0.806169	0.0135815	ENSMUSG00000068917.13	Clk2	+	2580	yes	yes	yes	821	8	1880	TRUE	chr3:89077365
MSTRG.6874.2	3.30716	0.000653273	3.4083	1.45789e-05	1.72137	0.0238749	2.1015	0.000849464	1.17054	0.068448	1.66248	0.00862539	ENSMUSG00000038299.17	Wdr36	+	3415	yes	yes	yes	1033	9	1520	TRUE	chr18:32986873
MSTRG.10645.120	2.86066	0.00065393	4.38073	1.47363e-05	1.11518	0.0573032	3.01587	0.00601083	1.4237	0.0260877	3.19531	0.00110195	ENSMUSG00000067916.10	Zfp991	+	10090	yes	yes	no	-80	0	8601	FALSE	NA
MSTRG.13927.40	6.09099	0.00065393	6.3748	1.47444e-05	2.3099	0.0760438	2.8552	0.0108041	2.80528	0.033834	3.24178	0.0019989	ENSMUSG00000121345.1	2610005L07Rik	+	5555	yes	no	no	NA	NA	NA	NA	NA
MSTRG.16011.1	-1.31902	0.00065393	6.22801	1.46706e-05	-0.233253	0.252034	6.64628	0.0977052	-0.221999	0.266264	6.61135	0.103627	ENSMUSG00000031221.8	Igbp1	+	1426	yes	yes	no	-146	0	357	FALSE	NA
MSTRG.4044.7	4.30167	0.00065393	3.74292	1.47515e-05	0.630897	0.256843	0.768948	0.100687	0.483795	0.423776	0.63937	0.22293	ENSMUSG00000113559.3	Gm40987	-	3427	yes	no	no	NA	NA	NA	NA	NA
MSTRG.708.5	2.95852	0.00065393	5.64107	1.47253e-05	1.60717	0.0390796	4.53582	0.00244942	1.46666	0.0370863	4.39901	0.00243151	ENSMUSG00000042772.16	Smg7	-	7241	yes	yes	yes	3645	23	6036	TRUE	chr1:152753919
MSTRG.4691.1	3.34698	0.000655629	3.51556	1.48215e-05	2.51188	0.0154146	2.80169	0.000298713	2.74783	0.00741502	2.96068	5.36504e-05	ENSMUSG00000035161.8	Ints6	-	5453	yes	yes	yes	52	1	2327	TRUE	chr14:62931030
MSTRG.6608.4	-1.76751	0.000655953	3.86019	1.48605e-05	-0.217048	0.545718	4.40076	0.354347	-0.51331	0.0889607	4.23192	0.0146066	ENSMUSG00000061950.18	Ppp4r1	+	5294	yes	yes	no	-161	0	2326	FALSE	NA
MSTRG.6777.2	3.10523	0.00066619	3.14639	1.51268e-05	2.77376	0.00717107	2.86522	5.82196e-05	2.165	0.0298819	2.32418	0.00152897	ENSMUSG00000024240.14	Epc1	-	4085	yes	yes	yes	725	4	2082	TRUE	chr18:6441896
MSTRG.8740.1	1.25375	0.00066619	5.71532	1.51568e-05	0.13662	0.458445	5.0421	0.262708	0.406823	0.097326	5.15193	0.0173759	ENSMUSG00000039834.18	Zfp335	-	5212	yes	yes	no	-117	0	459	FALSE	NA
MSTRG.12385.1	-1.5586	0.000671813	7.89297	1.53172e-05	-0.380747	0.105875	8.31031	0.0205938	-0.370193	0.18134	8.27479	0.0540011	ENSMUSG00000045962.17	Wnk1	-	10988	yes	yes	no	-315	0	3297	FALSE	NA
MSTRG.16014.2	-1.36001	0.00067459	4.88708	1.54131e-05	-0.296807	0.112138	5.28643	0.0228741	-0.592779	0.0230673	5.12275	0.000860032	ENSMUSG00000000881.13	Dlg3	+	3836	yes	yes	no	-104	0	2070	FALSE	NA
MSTRG.11917.1	-1.82742	0.000674681	5.03144	1.54803e-05	-0.0511585	0.726625	5.66149	0.569066	-1.03336	0.0392615	5.22386	0.00275867	ENSMUSG00000025608.10	Podxl	-	5233	yes	yes	no	-195	0	3425	FALSE	NA
MSTRG.5067.1	1.93501	0.000674681	4.33336	1.54635e-05	0.819671	0.132872	3.54662	0.031836	0.593645	0.112515	3.37218	0.0230399	ENSMUSG00000037119.5	Fam91a1	+	5658	yes	yes	no	-180	0	3025	FALSE	NA
MSTRG.10573.2	2.77139	0.000677932	3.71157	1.55884e-05	1.29595	0.0337822	2.55046	0.00177784	0.897425	0.102183	2.24416	0.0191227	ENSMUSG00000028923.15	Necap2	-	1997	yes	yes	yes	294	3	1394	TRUE	chr4:140798920
MSTRG.4528.3	1.65824	0.000677932	6.09661	1.56204e-05	0.583053	0.0225041	5.37615	0.000743866	0.791593	0.0168566	5.46784	0.000425665	ENSMUSG00000037526.8	Atg14	-	3769	yes	yes	no	-304	0	1947	FALSE	NA
MSTRG.9056.3	2.5353	0.000682229	2.97468	1.57524e-05	1.51091	0.0124984	2.17527	0.000193872	1.71931	0.0154912	2.29421	0.000341607	ENSMUSG00000025758.11	Plk4	+	4687	yes	yes	yes	1308	9	3112	TRUE	chr3:40763198
MSTRG.331.4	4.16573	0.000690515	3.89121	1.60104e-05	NA	NA	NA	NA	-2.76388	0.0226342	-0.156037	0.000809677	ENSMUSG00000067299.12	Crygd	-	1088	yes	yes	no	-270	0	52	FALSE	NA
MSTRG.7068.3	2.70438	0.000690515	3.66701	1.60027e-05	1.88921	0.0135443	3.00815	0.000221233	1.99091	0.015116	3.04941	0.000317471	ENSMUSG00000024530.9	Prelid3a	+	3220	yes	yes	yes	61	1	2652	TRUE	chr18:67611071
MSTRG.7591.8	3.9986	0.000691754	2.57903	1.60725e-05	NA	NA	NA	NA	-0.28469	0.804091	-0.611346	0.667547	ENSMUSG00000025041.18	Nt5c2	-	1997	yes	yes	yes	965	11	1263	TRUE	chr19:46886819
MSTRG.13170.7	2.44868	0.000697455	3.38322	1.62719e-05	0.290675	0.817996	1.87245	0.696362	1.23198	0.138107	2.41627	0.0336208	ENSMUSG00000014418.17	Hps5	-	4943	yes	yes	no	-58	0	904	FALSE	NA
MSTRG.4540.1	3.0922	0.000697455	2.44543	1.62724e-05	2.94889	0.00354088	2.33595	1.76248e-05	1.97853	0.0236008	1.4933	0.000899087	ENSMUSG00000061244.15	Exoc5	-	7710	yes	yes	yes	628	5	5932	TRUE	chr14:49258832
MSTRG.1191.2	-2.03719	0.000698337	4.16757	1.63267e-05	-1.29115	0.0106875	4.36386	0.000133331	-1.38321	0.00846785	4.29774	8.20863e-05	ENSMUSG00000019917.11	Septin10	-	4359	yes	yes	no	-189	0	2736	FALSE	NA
MSTRG.3419.3	2.41358	0.000699099	4.48116	1.64565e-05	0.760518	0.15745	3.26408	0.043154	0.392168	0.339409	3.00579	0.153953	ENSMUSG00000021244.16	Ylpm1	+	7706	yes	yes	yes	297	2	1491	TRUE	chr12:85111760
MSTRG.5155.1	3.11378	0.000699099	2.74209	1.64671e-05	1.59439	0.0230742	1.49858	0.000789473	2.55745	0.00741502	2.23262	5.34702e-05	ENSMUSG00000022556.12	Hsf1	+	2014	yes	yes	yes	597	5	1153	TRUE	chr15:76382031
MSTRG.6369.2	2.12493	0.000699099	4.67311	1.64796e-05	0.773806	0.0521706	3.70208	0.00486472	0.652271	0.148576	3.58881	0.0378956	ENSMUSG00000092203.9	1110038B12Rik	-	463	yes	no	no	NA	NA	NA	NA	NA
MSTRG.7747.1	3.12761	0.000699099	2.38987	1.64173e-05	1.72188	0.0276385	1.24355	0.00120655	1.51016	0.0830115	1.05398	0.0127426	ENSMUSG00000013465.20	Nelfb	-	2742	yes	yes	yes	595	5	1440	TRUE	chr2:25093990
MSTRG.14701.2	3.54346	0.000702098	3.24381	1.66167e-05	2.6488	0.0130511	2.46152	0.000208762	1.70035	0.0506816	1.668	0.00485505	ENSMUSG00000031967.16	Afg3l1	+	3333	yes	yes	yes	283	2	1564	TRUE	chr8:124228085
MSTRG.6295.5	5.7428	0.000702098	4.44567	1.66181e-05	2.48288	0.0914307	1.43665	0.0154361	2.88508	0.0654692	1.7468	0.00799012	ENSMUSG00000058392.14	Rrp1b	+	6618	yes	yes	yes	985	4	5295	TRUE	chr17:32274957
MSTRG.6767.5	2.18593	0.000707107	3.83503	1.67842e-05	1.29713	0.0217737	3.17025	0.000688843	1.5283	0.0156595	3.30015	0.000349607	ENSMUSG00000024234.8	Mtpap	+	6373	yes	yes	yes	1025	6	5998	TRUE	chr18:4380694
MSTRG.9827.3	1.62908	0.000707107	3.89886	1.6805e-05	0.637225	0.0485641	3.2359	0.00414225	0.429533	0.147111	3.07634	0.0372832	ENSMUSG00000040044.12	Orc3	-	3579	yes	yes	yes	695	5	3089	TRUE	chr4:34599118
MSTRG.12384.3	2.35513	0.000710196	2.74318	1.69127e-05	0.630743	0.143451	1.50661	0.036782	0.406348	0.353895	1.34148	0.16465	ENSMUSG00000030166.15	Rad52	+	3129	yes	yes	yes	784	5	2799	TRUE	chr6:119891182
MSTRG.10344.5	1.01528	0.000710689	8.40279	1.70518e-05	0.656063	0.0101782	8.18834	0.000120015	0.566743	0.0137036	8.09557	0.000249325	ENSMUSG00000028820.15	Sfpq	+	4583	yes	yes	yes	177	3	2489	TRUE	chr4:126929622
MSTRG.14488.5	2.96527	0.000710689	2.797	1.69832e-05	0.842143	0.181811	1.17544	0.0557216	1.96411	0.0236008	1.93763	0.000900545	ENSMUSG00000038000.11	Acd	-	1804	yes	yes	yes	1258	8	1330	TRUE	chr8:106426789
MSTRG.4691.4	-2.56072	0.000710689	4.11577	1.70456e-05	-0.538356	0.171521	4.65616	0.0504409	-0.598796	0.140337	4.59808	0.0345934	ENSMUSG00000035161.8	Ints6	-	10169	yes	yes	no	-91	0	7073	FALSE	NA
MSTRG.6477.2	3.21925	0.000710689	3.03489	1.70618e-05	1.85446	0.0353098	1.89822	0.00193368	1.48199	0.102474	1.59469	0.0193303	ENSMUSG00000023953.10	Polh	-	2789	yes	yes	yes	720	6	2217	TRUE	chr17:46501666
MSTRG.12358.1	-2.51328	0.000710783	3.51002	1.70983e-05	-0.856609	0.022275	3.92711	0.000721286	-1.3612	0.00790633	3.72938	6.64238e-05	ENSMUSG00000059878.13	Zfp422	-	2572	yes	yes	no	-808	0	1701	FALSE	NA
MSTRG.16055.1	-1.329	0.000715487	7.02954	1.72461e-05	-0.307663	0.0692685	7.41634	0.00887405	-0.382144	0.0453622	7.34462	0.0038778	ENSMUSG00000031333.8	Abcb7	-	4840	yes	yes	no	-213	0	2569	FALSE	NA
MSTRG.10766.1	3.067	0.000715837	3.36696	1.73237e-05	0.243178	0.704189	1.27588	0.539219	1.14323	0.0716171	1.80116	0.00945931	ENSMUSG00000029034.10	Ints11	+	2200	yes	yes	yes	1364	13	1743	TRUE	chr4:155959768
MSTRG.9432.1	2.84146	0.000715837	2.14852	1.73149e-05	1.61744	0.0206748	1.17759	0.00061146	1.25371	0.0485161	0.879668	0.004418	ENSMUSG00000028099.9	Polr3c	-	2783	yes	yes	yes	621	7	1610	TRUE	chr3:96624035
MSTRG.11479.8	2.37107	0.000719433	4.45465	1.76304e-05	0.1764	0.846233	2.93852	0.739171	-1.4471	0.190854	2.25566	0.0585044	ENSMUSG00000029422.16	Rsrc2	-	2151	yes	yes	yes	1000	7	1826	TRUE	chr5:123880896
MSTRG.14433.2	3.7364	0.000719433	4.38149	1.75958e-05	1.78165	0.0403929	2.70572	0.00270041	1.77636	0.0404073	2.66553	0.00295819	ENSMUSG00000031671.12	Setd6	+	1391	yes	yes	yes	133	1	662	TRUE	chr8:96444831
MSTRG.1507.3	5.83288	0.000719433	4.09456	1.74872e-05	4.75654	0.0278771	3.06157	0.00122829	NA	NA	NA	NA	ENSMUSG00000019961.18	Tmpo	-	9829	yes	yes	yes	3021	6	5229	TRUE	chr10:90997704
MSTRG.3076.17	2.6565	0.000719433	2.89702	1.75337e-05	1.18806	0.0321681	1.76458	0.00162449	0.782356	0.114329	1.45984	0.0237043	ENSMUSG00000073184.5	Gm49957	+	3406	yes	no	no	NA	NA	NA	NA	NA
MSTRG.4013.2	2.91893	0.000719433	2.23095	1.75668e-05	0.892343	0.120393	0.682176	0.0265556	0.922536	0.345342	0.674704	0.158392	ENSMUSG00000094942.8	Gm3604	-	2632	yes	yes	no	-499	0	577	FALSE	NA
MSTRG.6757.4	3.27747	0.000719433	2.23619	1.76319e-05	1.11522	0.0631476	0.530275	0.00738481	2.28625	0.0188007	1.36734	0.000528728	ENSMUSG00000121491.1	2700099C18Rik	+	1348	yes	no	no	NA	NA	NA	NA	NA
MSTRG.6830.4	4.98616	0.000719433	3.31286	1.76539e-05	3.59606	0.02596	2.01313	0.00105882	3.98907	0.0135751	2.34339	0.000234324	ENSMUSG00000033382.16	Trappc8	-	5371	yes	yes	yes	1477	10	2520	TRUE	chr18:20974725
MSTRG.16023.1	-1.49997	0.000734648	8.66171	1.80628e-05	-0.0911063	0.72974	9.19346	0.572987	0.337496	0.171541	9.38049	0.0488128	ENSMUSG00000031311.18	Nono	+	2490	yes	yes	no	-132	0	860	FALSE	NA
MSTRG.14030.1	2.24725	0.000740578	3.2274	1.82502e-05	1.57583	0.0115429	2.71794	0.000155631	1.41292	0.0187566	2.55942	0.000526043	ENSMUSG00000039478.16	Micu3	+	3785	yes	yes	yes	1104	12	3226	TRUE	chr8:40789004
MSTRG.4190.2	1.85259	0.000740578	4.27196	1.82801e-05	0.383764	0.162953	3.28819	0.0458799	0.867277	0.033803	3.54471	0.0019951	ENSMUSG00000041817.15	Fam169a	+	5422	yes	yes	yes	464	3	3956	TRUE	chr13:97250662
MSTRG.3454.9	4.08282	0.000740883	2.86735	1.83235e-05	1.65522	0.0749425	0.81545	0.0104841	1.09379	0.210638	0.367952	0.0691368	ENSMUSG00000079036.11	Alkbh1	-	2889	yes	yes	no	-427	0	1638	FALSE	NA
MSTRG.388.1	2.27127	0.000741252	3.80392	1.83684e-05	1.27081	0.0352703	3.05116	0.00192661	0.0814844	0.867721	2.29167	0.762191	ENSMUSG00000026204.16	Ptprn	-	3521	yes	yes	no	-69	0	508	FALSE	NA
MSTRG.8479.2	2.58016	0.000742592	2.22032	1.84374e-05	2.69955	0.00446854	2.33512	2.56974e-05	2.15288	0.00846785	1.8443	8.07884e-05	ENSMUSG00000027406.14	Idh3b	-	452	yes	yes	yes	87	1	212	TRUE	chr2:130121560
MSTRG.5815.1	4.41056	0.00074301	3.04234	1.84837e-05	NA	NA	NA	NA	1.56252	0.098807	0.544547	0.0179162	ENSMUSG00000022652.8	Morc1	+	3053	yes	yes	yes	1417	12	1618	TRUE	chr16:48378733
MSTRG.12312.10	-1.33792	0.000746848	5.69928	1.86153e-05	0.00927746	0.973381	6.23833	0.950849	-0.78299	0.0156595	5.85579	0.000349381	ENSMUSG00000034269.13	Setd5	+	7160	yes	yes	yes	3979	21	6544	TRUE	chr6:113082963
MSTRG.13927.18	3.11083	0.000747772	3.31606	1.86744e-05	0.988898	0.0949481	1.65865	0.0166462	0.411197	0.514392	1.27737	0.307831	ENSMUSG00000121345.1	2610005L07Rik	+	10756	yes	no	no	NA	NA	NA	NA	NA
MSTRG.3608.3	-1.50138	0.00074913	4.29191	1.87445e-05	-0.356178	0.113985	4.70341	0.0235867	-0.133411	0.516342	4.76627	0.309633	ENSMUSG00000021175.16	Cdca7l	+	2860	yes	yes	no	-16	0	1269	FALSE	NA
MSTRG.10196.1	1.44855	0.000755247	7.55857	1.89846e-05	1.06545	0.00766452	7.30248	6.63214e-05	0.796953	0.0219685	7.08956	0.000728657	ENSMUSG00000028692.15	Akr1a1	-	1372	yes	yes	no	-63	0	98	FALSE	NA
MSTRG.3842.1	2.45013	0.000755247	3.95925	1.90255e-05	1.39785	0.0153332	3.14471	0.000294172	0.959889	0.0970762	2.80783	0.0172388	ENSMUSG00000021403.4	Serpinb9b	+	2294	yes	yes	no	-408	0	1040	FALSE	NA
MSTRG.9009.5	3.70766	0.000755247	4.04249	1.90435e-05	3.21367	0.00672027	3.60599	5.16369e-05	2.87084	0.0111122	3.2663	0.000149688	ENSMUSG00000027677.18	Ttc14	+	7152	yes	yes	yes	81	1	5774	TRUE	chr3:33862017
MSTRG.950.1	2.77995	0.000755247	2.15812	1.90206e-05	1.07829	0.0608992	0.859179	0.0068658	1.40995	0.0392936	1.04633	0.00276687	ENSMUSG00000026608.14	Kctd3	-	3923	yes	yes	yes	816	6	2761	TRUE	chr1:188715272
MSTRG.15016.2	-1.99892	0.000763187	4.27142	1.92806e-05	-0.442465	0.0986641	4.7602	0.0178609	-0.528699	0.129415	4.68768	0.0300197	ENSMUSG00000032076.21	Cadm1	+	4576	yes	yes	no	-116	0	3179	FALSE	NA
MSTRG.10645.30	2.21851	0.000765633	3.28056	1.93794e-05	0.361407	0.357003	1.99468	0.173921	0.208499	0.709122	1.87772	0.533356	ENSMUSG00000078502.11	Zfp268	+	3026	yes	yes	no	-596	0	953	FALSE	NA
MSTRG.1130.4	1.57414	0.000769575	3.81101	1.95535e-05	-0.416155	0.197199	2.64841	0.0644863	-0.108176	0.756925	2.74747	0.596984	ENSMUSG00000019813.17	Cep57l1	-	2104	yes	yes	no	-210	0	857	FALSE	NA
MSTRG.16037.1	-1.46229	0.000769575	10.0662	1.95439e-05	-0.390869	0.104631	10.4539	0.0200573	-0.0820749	0.736358	10.5558	0.570232	ENSMUSG00000031320.10	Rps4x	-	1010	yes	yes	no	-99	0	144	FALSE	NA
MSTRG.11291.1	2.46935	0.000780122	2.60826	1.98713e-05	0.986043	0.0762256	1.49264	0.010852	1.29193	0.0549224	1.66387	0.00565964	ENSMUSG00000033434.16	Gtpbp6	-	2222	yes	yes	yes	823	6	1253	TRUE	chr5:110254598
MSTRG.12245.1	-2.83253	0.000780122	2.22847	1.98969e-05	0.26569	0.309279	3.18631	0.137713	-0.411907	0.229847	2.82138	0.0806417	ENSMUSG00000030087.12	Klf15	+	4199	yes	yes	no	-166	0	945	FALSE	NA
MSTRG.5758.1	4.00432	0.000781312	4.49585	1.99649e-05	2.05274	0.0273327	2.78808	0.00117067	1.52226	0.0812254	2.34347	0.0121876	ENSMUSG00000022905.13	Kpna1	+	8396	yes	yes	yes	1006	9	7512	TRUE	chr16:35836371
MSTRG.15256.7	5.80495	0.000785925	4.58981	2.01604e-05	2.95624	0.0385059	1.90864	0.00235144	2.45365	0.255428	1.45232	0.0964096	ENSMUSG00000038535.18	Zfp280d	+	4156	yes	yes	yes	3179	14	3193	TRUE	chr9:72226063
MSTRG.1931.1	3.20425	0.000785925	3.58874	2.01328e-05	2.14043	0.0122091	2.69595	0.000182314	0.953135	0.107933	1.78875	0.0212694	ENSMUSG00000040594.20	Ranbp17	-	8858	yes	yes	yes	1604	14	6257	TRUE	chr11:33354179
MSTRG.5584.1	2.53577	0.000785925	3.54227	2.01967e-05	1.01309	0.102889	2.38875	0.0194113	1.29982	0.0342801	2.55019	0.00205599	ENSMUSG00000022779.17	Top3b	+	3359	yes	yes	no	-479	0	458	FALSE	NA
MSTRG.1313.1	2.76039	0.000789084	2.60417	2.0316e-05	0.95842	0.166457	1.24418	0.0476293	0.424699	0.45203	0.869893	0.248884	ENSMUSG00000020260.10	Pofut2	+	2334	yes	yes	yes	325	3	1371	TRUE	chr10:77101847
MSTRG.12034.1	-1.29421	0.000792041	7.06532	2.04304e-05	-0.247868	0.1418	7.46783	0.0358526	-0.257654	0.143253	7.42593	0.0358225	ENSMUSG00000063694.6	Cycs	-	1575	yes	yes	no	-146	0	1157	FALSE	NA
MSTRG.10525.1	-2.94746	0.000802898	3.45977	2.08121e-05	-1.41697	0.0172147	3.75525	0.000384674	-0.710073	0.0731857	3.94314	0.00992641	ENSMUSG00000028664.15	Ephb2	-	5988	yes	yes	no	-106	0	2873	FALSE	NA
MSTRG.5706.8	2.9547	0.000802898	2.71344	2.08909e-05	-0.18968	0.844175	0.512655	0.736003	1.14733	0.13345	1.24924	0.0316107	ENSMUSG00000022770.18	Dlg1	+	4888	yes	yes	yes	596	7	2336	TRUE	chr16:31666462
MSTRG.5963.8	1.33935	0.000802898	5.04111	2.09044e-05	0.0394035	0.888538	4.2597	0.806138	0.450768	0.0612328	4.44222	0.00703134	ENSMUSG00000040785.20	Ttc3	+	6459	yes	yes	yes	4493	29	5850	TRUE	chr16:94217155
MSTRG.8767.5	2.31178	0.000802898	4.00812	2.08758e-05	1.4099	0.0303519	3.313	0.00144771	1.45719	0.0163112	3.3129	0.000395742	ENSMUSG00000017969.14	Ptgis	-	1534	yes	yes	no	-142	0	358	FALSE	NA
MSTRG.8948.4	-1.75611	0.000802898	4.12608	2.08908e-05	-0.232754	0.305584	4.65404	0.134636	-0.553304	0.0357577	4.47628	0.0022461	ENSMUSG00000047213.15	Ythdf3	+	6001	yes	yes	yes	1823	3	5675	TRUE	chr3:16241142
MSTRG.5149.2	3.11081	0.000807822	3.87041	2.10716e-05	1.41441	0.0618006	2.50762	0.0070572	1.05291	0.164059	2.20751	0.0452132	ENSMUSG00000022551.9	Cyc1	+	1297	yes	yes	yes	619	5	1018	TRUE	chr15:76228627
MSTRG.7535.1	1.96473	0.000808927	4.58633	2.11395e-05	0.440367	0.195115	3.54843	0.0631746	0.0719683	0.864046	3.30829	0.756824	ENSMUSG00000025190.14	Got1	-	1919	yes	yes	yes	291	2	1156	TRUE	chr19:43493106
MSTRG.5846.1	1.53465	0.00081476	4.22794	2.1401e-05	-0.0438696	0.888988	3.26134	0.807072	0.641983	0.0638497	3.59981	0.00765619	ENSMUSG00000022752.10	Tomm70a	+	3124	yes	yes	yes	1267	10	2056	TRUE	chr16:56954670
MSTRG.6006.1	3.17964	0.00081476	4.43237	2.141e-05	-1.26464	0.0801832	1.6188	0.0120354	-0.850384	0.207189	1.71802	0.0671579	ENSMUSG00000116560.2	Gm2808	-	8540	yes	no	no	NA	NA	NA	NA	NA
MSTRG.807.7	1.42003	0.00081476	4.45267	2.13663e-05	0.707598	0.0361458	3.98687	0.00202624	0.533886	0.0766736	3.84343	0.0110258	ENSMUSG00000026659.14	Dusp12	-	983	yes	yes	no	-159	0	230	FALSE	NA
MSTRG.16013.1	-0.935389	0.000816725	6.78265	2.15011e-05	-0.192836	0.1774	7.09779	0.0531888	-0.300039	0.0891164	7.01041	0.014646	ENSMUSG00000034311.4	Kif4	+	4912	yes	yes	no	-198	0	667	FALSE	NA
MSTRG.10645.1	2.67691	0.00081768	4.37078	2.16052e-05	-0.531207	0.259132	2.25649	0.102098	0.184273	0.714454	2.5584	0.541223	ENSMUSG00000078502.11	Zfp268	+	5406	yes	no	no	NA	NA	NA	NA	NA
MSTRG.14138.3	3.11374	0.00081768	2.71335	2.15713e-05	1.20957	0.0550742	1.21113	0.00549912	0.817288	0.315614	0.924444	0.136291	ENSMUSG00000111594.2	Gm3365	-	2426	yes	no	no	NA	NA	NA	NA	NA
MSTRG.7570.1	2.84783	0.000825169	3.80094	2.18429e-05	0.821336	0.107804	2.25204	0.0212834	1.32937	0.0253878	2.55973	0.00103885	ENSMUSG00000039901.11	Armh3	-	4474	yes	yes	no	-90	0	1522	FALSE	NA
MSTRG.8507.2	1.94685	0.000825578	5.20687	2.18936e-05	0.454238	0.223525	4.18427	0.0804097	0.393206	0.264284	4.11475	0.10237	ENSMUSG00000037376.15	Trmt6	-	2971	yes	yes	yes	851	6	2256	TRUE	chr2:132652098
MSTRG.12209.1	-0.99507	0.000827825	8.98174	2.19932e-05	-0.0910795	0.533053	9.36496	0.338682	0.0269973	0.878788	9.38561	0.778515	ENSMUSG00000051695.7	Pcbp1	-	3649	yes	yes	no	NA	0	1889	FALSE	NA
MSTRG.6579.2	5.02934	0.000836681	3.41918	2.22689e-05	3.14633	0.0253008	1.67018	0.000994775	3.0048	0.0298819	1.50388	0.00152566	ENSMUSG00000024209.10	Acsbg3	+	8610	yes	yes	yes	212	1	5550	TRUE	chr17:57193476
MSTRG.13927.2	2.48669	0.000839699	3.67523	2.23898e-05	0.667629	0.158373	2.34056	0.0435078	0.432702	0.425013	2.16813	0.22424	ENSMUSG00000121345.1	2610005L07Rik	+	6724	yes	no	no	NA	NA	NA	NA	NA
MSTRG.6807.1	2.46894	0.000841231	5.55581	2.24713e-05	0.0924031	0.835673	3.90647	0.722844	0.395833	0.415011	4.03771	0.214653	ENSMUSG00000024421.17	Lama3	+	6439	yes	yes	no	-143	0	1682	FALSE	NA
MSTRG.14998.3	-1.72406	0.000845526	5.03774	2.26269e-05	0.232623	0.301544	5.79317	0.131541	-0.286261	0.251873	5.49725	0.094369	ENSMUSG00000002031.14	Ift46	+	1869	yes	yes	no	-93	0	642	FALSE	NA
MSTRG.313.2	-3.49948	0.000846069	3.81602	2.26823e-05	0.718457	0.12546	5.11348	0.0286914	-1.16693	0.0982376	4.20613	0.0177177	ENSMUSG00000025969.16	Nrp2	+	6698	yes	yes	no	-302	0	3057	FALSE	NA
MSTRG.12333.3	6.02208	0.000846472	3.57267	2.28341e-05	5.56376	0.00522231	3.13781	3.45748e-05	6.86134	0.00240091	4.37647	4.41656e-06	ENSMUSG00000056952.14	Tatdn2	+	5667	yes	yes	yes	2320	7	4956	TRUE	chr6:113674837
MSTRG.4660.1	4.59836	0.000846472	5.37939	2.27798e-05	2.44429	0.0310974	3.43764	0.00151482	1.51647	0.181025	2.67507	0.0537403	ENSMUSG00000021952.17	Xpo4	-	10913	yes	yes	yes	3025	20	9013	TRUE	chr14:57880909
MSTRG.5753.3	2.18559	0.000846472	3.65638	2.28566e-05	1.14864	0.0165207	2.89179	0.000346492	0.740347	0.0829726	2.58487	0.0127017	ENSMUSG00000022849.6	Hspbap1	+	5281	yes	yes	yes	257	3	4426	TRUE	chr16:35637632
MSTRG.7885.2	3.99101	0.000846472	2.5332	2.28077e-05	2.73163	0.0189448	1.41988	0.000511773	1.18982	0.161373	0.179362	0.0439564	ENSMUSG00000009566.13	Fpgs	-	2247	yes	yes	yes	660	7	1519	TRUE	chr2:32577472
MSTRG.3813.1	-1.03315	0.000848564	7.86048	2.29541e-05	-0.583544	0.0172787	8.04018	0.000393431	-0.372276	0.0990521	8.08917	0.018021	ENSMUSG00000069266.6	H4c2	+	399	yes	yes	no	NA	0	70	FALSE	NA
MSTRG.3432.1	1.61974	0.000848685	3.8393	2.29984e-05	0.598636	0.118453	3.15874	0.0256312	0.562205	0.159344	3.10265	0.0429547	ENSMUSG00000012609.20	Ttll5	+	4960	yes	yes	no	4	1	620	FALSE	NA
MSTRG.10985.1	2.5416	0.00085059	4.59795	2.31581e-05	0.463236	0.335519	3.10146	0.156726	0.374125	0.470334	3.00832	0.265283	ENSMUSG00000029104.16	Htt	+	13569	yes	yes	yes	8794	63	12810	TRUE	chr5:34951453
MSTRG.13961.2	1.0384	0.00085059	6.25807	2.32176e-05	0.0930664	0.609835	5.70962	0.427795	-0.0216447	0.947932	5.61422	0.896137	ENSMUSG00000031565.19	Fgfr1	+	5323	yes	yes	no	-174	0	2112	FALSE	NA
MSTRG.14633.2	4.20567	0.00085059	2.98419	2.31358e-05	2.57297	0.0251444	1.52115	0.00097088	2.41585	0.0270232	1.35478	0.00117805	ENSMUSG00000031832.16	Taf1c	-	3306	yes	yes	yes	1031	8	2560	TRUE	chr8:120328415
MSTRG.6388.2	2.62397	0.00085059	6.05592	2.32554e-05	0.471189	0.2948	4.49283	0.126921	0.548297	0.224521	4.49535	0.0771379	ENSMUSG00000019432.16	Ddx39b	+	2001	yes	yes	no	-356	0	949	FALSE	NA
MSTRG.9703.3	3.01326	0.00085059	3.3399	2.31858e-05	1.83384	0.0231992	2.37539	0.000802484	1.61899	0.0376181	2.17524	0.00251954	ENSMUSG00000063052.10	Lrrc40	+	3284	yes	yes	yes	1285	11	3094	TRUE	chr3:157749209
MSTRG.1098.1	2.25318	0.000851926	5.12638	2.33331e-05	1.55052	0.0154248	4.58738	0.000299656	1.67079	0.00902236	4.64101	9.22965e-05	ENSMUSG00000039497.9	Dse	-	4390	yes	yes	yes	697	3	3289	TRUE	chr10:34038978
MSTRG.12437.1	-1.57229	0.000852357	8.05107	2.33861e-05	-0.590172	0.0853954	8.38132	0.0134849	-0.71325	0.0426258	8.2967	0.00335811	ENSMUSG00000023456.17	Tpi1	-	1465	yes	yes	no	-116	0	627	FALSE	NA
MSTRG.10889.3	-1.8724	0.000853304	4.65997	2.34533e-05	-0.0425676	0.886491	5.30434	0.80261	-0.283034	0.439361	5.15432	0.236754	ENSMUSG00000028954.12	Nub1	+	3170	yes	yes	yes	1583	13	2970	TRUE	chr5:24894475
MSTRG.6497.1	2.84571	0.000861801	1.96844	2.37285e-05	1.60649	0.0251444	0.983006	0.00096652	1.39431	0.10031	0.78488	0.0184319	ENSMUSG00000023973.14	Cnpy3	-	2070	yes	yes	yes	207	2	1614	TRUE	chr17:47048739
MSTRG.9166.4	3.32642	0.000862081	4.18898	2.37778e-05	1.23304	0.0966458	2.487	0.0171826	1.11219	0.107608	2.3645	0.0211513	ENSMUSG00000027829.16	Ccnl1	-	2016	yes	yes	yes	550	5	1661	TRUE	chr3:65856201
MSTRG.10354.1	-1.43681	0.00086223	4.35607	2.39032e-05	-0.522862	0.083316	4.67998	0.0129324	-0.31722	0.160532	4.72933	0.043556	ENSMUSG00000042357.3	Gjb5	-	1500	yes	yes	no	-837	0	519	FALSE	NA
MSTRG.15010.1	3.18024	0.00086223	2.55744	2.38903e-05	1.44496	0.0395309	1.14973	0.00254841	1.30254	0.0558884	1.01109	0.00588085	ENSMUSG00000035382.10	Pcsk7	+	3992	yes	yes	yes	516	5	1779	TRUE	chr9:45837239
MSTRG.4128.1	2.37843	0.00086223	2.86816	2.39386e-05	1.33969	0.0267832	2.08021	0.0011157	0.559836	0.293072	1.54062	0.121177	ENSMUSG00000021592.19	Arsk	-	2981	yes	yes	no	-344	0	1107	FALSE	NA
MSTRG.7809.3	4.88263	0.00086223	3.28642	2.39485e-05	2.518	0.0678096	1.16436	0.00850414	2.70445	0.0603736	1.28768	0.00683358	ENSMUSG00000026806.16	Ddx31	+	5819	yes	yes	yes	1437	14	4806	TRUE	chr2:28738299
MSTRG.6825.2	4.37802	0.000872869	4.37723	2.42862e-05	1.72114	0.0430034	2.06278	0.00313803	1.84672	0.0399875	2.11603	0.00287112	ENSMUSG00000044393.16	Dsg2	+	5777	yes	yes	yes	2162	12	5376	TRUE	chr18:20709055
MSTRG.3076.12	2.46795	0.000876456	4.21283	2.44707e-05	1.08911	0.0206597	3.17206	0.000607767	1.22404	0.0465636	3.22603	0.00409516	ENSMUSG00000113778.2	Gm40847	+	6646	yes	no	no	NA	NA	NA	NA	NA
MSTRG.6119.3	-1.04705	0.000876456	6.50057	2.44363e-05	-0.520877	0.0172147	6.70879	0.000386265	-0.352639	0.0751545	6.74249	0.0105164	ENSMUSG00000034681.18	Rnps1	+	1824	yes	yes	no	-97	0	726	FALSE	NA
MSTRG.11952.6	2.52	0.000882447	2.79018	2.48511e-05	1.71059	0.0443414	2.14506	0.00338368	1.68904	0.021787	2.10157	0.000717059	ENSMUSG00000029823.17	Luc7l2	+	12123	yes	yes	yes	823	7	11524	TRUE	chr6:38561998
MSTRG.12167.1	-1.42772	0.000882447	5.1736	2.47837e-05	-0.699131	0.0468236	5.42481	0.00382827	-0.562718	0.0500209	5.44032	0.00471544	ENSMUSG00000030036.9	Mogs	+	2759	yes	yes	no	-1729	0	174	FALSE	NA
MSTRG.13475.1	2.03828	0.000882447	3.12328	2.48286e-05	0.248197	0.493826	1.92674	0.297684	0.111282	0.799653	1.81579	0.66045	ENSMUSG00000047767.18	Atg16l2	-	2138	yes	yes	no	-85	0	287	FALSE	NA
MSTRG.5092.1	-1.69652	0.000882447	3.85384	2.47683e-05	-0.19779	0.283765	4.38416	0.119043	-0.341346	0.115344	4.28076	0.0242347	ENSMUSG00000022332.9	Khdrbs3	+	2580	yes	yes	yes	1106	2	1174	TRUE	chr15:68964839
MSTRG.7819.1	1.72542	0.000882447	5.12841	2.47607e-05	0.954671	0.0228568	4.59019	0.000769934	1.09402	0.0159729	4.64702	0.00037378	ENSMUSG00000069020.10	Urm1	+	2418	yes	yes	no	-66	0	1829	FALSE	NA
MSTRG.10121.1	3.57666	0.000896243	3.69111	2.52829e-05	2.90351	0.00975509	3.09744	0.000108898	2.76502	0.0171032	2.94404	0.000438062	ENSMUSG00000028514.16	Usp24	+	11272	yes	yes	yes	5950	52	7149	TRUE	chr4:106221580
MSTRG.6665.14	2.0124	0.000897988	5.36534	2.53755e-05	0.927841	0.0351979	4.58565	0.00191684	0.547018	0.187003	4.30966	0.0566612	ENSMUSG00000024073.17	Birc6	+	16330	yes	yes	no	-177	0	1617	FALSE	NA
MSTRG.10722.1	3.50757	0.000898747	3.19767	2.54544e-05	1.48323	0.0714882	1.53968	0.00951771	1.14655	0.207189	1.27082	0.067175	ENSMUSG00000028952.13	Zbtb48	-	2530	yes	yes	yes	760	6	1309	TRUE	chr4:152106608
MSTRG.4755.3	1.91489	0.000898747	3.11349	2.55012e-05	1.01587	0.0319544	2.47625	0.0015927	-0.382905	0.378189	1.67086	0.183243	ENSMUSG00000022106.15	Rcbtb2	+	3251	yes	yes	yes	982	7	2577	TRUE	chr14:73403937
MSTRG.6700.3	2.43185	0.000898747	2.30999	2.55496e-05	0.984115	0.0579098	1.23954	0.00613156	0.911576	0.0851284	1.15257	0.0134344	ENSMUSG00000024246.10	Thumpd2	-	3803	yes	yes	yes	2157	5	2796	TRUE	chr17:81347867
MSTRG.9684.5	2.18488	0.000898747	3.39711	2.55706e-05	0.890514	0.0576649	2.45998	0.00609448	0.976804	0.0381682	2.47958	0.00261993	ENSMUSG00000039068.17	Zzz3	+	7471	yes	yes	yes	2599	10	7170	TRUE	chr3:152132948
MSTRG.2976.3	3.00256	0.000898928	2.28519	2.56192e-05	1.94846	0.0351979	1.41278	0.00190237	2.11424	0.0183786	1.51641	0.000507598	ENSMUSG00000025142.19	Aspscr1	+	1676	yes	yes	yes	131	1	241	TRUE	chr11:120599942
MSTRG.4917.4	5.7484	0.000900641	3.54922	2.57115e-05	3.78368	0.0315095	1.69339	0.00154707	3.87652	0.0208945	1.73315	0.0006682	ENSMUSG00000022246.15	Rai14	-	5244	yes	yes	yes	1921	5	4094	TRUE	chr15:10583918
MSTRG.12020.2	5.41196	0.000904105	4.08253	2.58977e-05	2.52326	0.0704455	1.45017	0.00923931	1.8514	0.109756	0.861586	0.0219784	ENSMUSG00000029814.11	Igf2bp3	-	4497	yes	yes	yes	806	7	2619	TRUE	chr6:49084379
MSTRG.16061.7	-1.5856	0.000904105	5.72965	2.58722e-05	-0.407401	0.13184	6.13892	0.0313542	0.101058	0.734176	6.34337	0.567707	ENSMUSG00000031226.14	Pbdc1	+	2329	yes	yes	yes	1132	1	1681	TRUE	chrX:104126807
MSTRG.5840.1	2.58095	0.000906624	5.18959	2.60137e-05	2.30895	0.00780254	4.9763	6.90023e-05	2.3496	0.00732728	4.97124	4.97327e-05	ENSMUSG00000071533.12	Pcnp	-	2147	yes	yes	yes	187	3	1929	TRUE	chr16:55844640
MSTRG.15703.1	4.30871	0.000914714	3.07614	2.63342e-05	2.60716	0.0303866	1.54554	0.00145148	2.73606	0.0305877	1.6204	0.00159172	ENSMUSG00000031169.14	Porcn	-	1729	yes	yes	yes	434	5	1050	TRUE	chrX:8067508
MSTRG.8232.1	3.73678	0.000914714	2.98738	2.6318e-05	1.96543	0.03597	1.47976	0.00200094	0.468989	0.645694	0.419503	0.455123	ENSMUSG00000002103.17	Acp2	+	5687	yes	yes	yes	523	4	4731	TRUE	chr2:91037038
MSTRG.46.1	3.18737	0.000914806	6.48021	2.6381e-05	2.48252	0.0114898	5.88206	0.000153741	2.67893	0.00753693	6.0063	6.02808e-05	ENSMUSG00000098234.9	Snhg6	-	496	yes	no	no	NA	NA	NA	NA	NA
MSTRG.10309.1	2.30618	0.000917423	3.60163	2.65732e-05	1.95878	0.00844718	3.33408	7.87854e-05	1.89377	0.00823817	3.24634	7.43732e-05	ENSMUSG00000044730.18	9930104L06Rik	+	2870	yes	yes	no	-77	0	1996	FALSE	NA
MSTRG.3454.7	1.61476	0.000917423	3.72969	2.6528e-05	1.17847	0.043224	3.42764	0.00317153	0.753812	0.0453622	3.11268	0.00389525	ENSMUSG00000079036.11	Alkbh1	-	4034	yes	yes	yes	522	4	3623	TRUE	chr12:87487147
MSTRG.494.1	1.33284	0.000917423	5.31085	2.66745e-05	0.936614	0.0215071	5.05467	0.000666219	0.854592	0.0173593	4.96235	0.000457165	ENSMUSG00000026281.16	Dtymk	-	4846	yes	yes	yes	2314	3	4421	TRUE	chr1:93728520
MSTRG.7520.2	1.45137	0.000917423	5.56709	2.6678e-05	0.586845	0.0330835	5.003	0.00169019	0.624824	0.031478	4.98925	0.00168678	ENSMUSG00000025159.9	Mms19	-	4352	yes	yes	yes	1045	2	1206	TRUE	chr19:41932992
MSTRG.882.2	4.06019	0.000917423	4.68335	2.66086e-05	2.35113	0.0218999	3.17569	0.000700107	0.879	0.272507	2.04581	0.107799	ENSMUSG00000015961.9	Adss	-	2422	yes	yes	yes	513	4	1635	TRUE	chr1:177599775
MSTRG.12093.1	-1.20322	0.000920828	6.93342	2.68269e-05	-0.140775	0.436595	7.36037	0.242234	-0.258336	0.119609	7.26655	0.0259541	ENSMUSG00000029910.15	Mad2l1	+	3206	yes	yes	no	10	1	2478	FALSE	NA
MSTRG.2856.2	2.57198	0.000920828	3.88291	2.6866e-05	1.86914	0.00497652	3.31763	3.07831e-05	1.82824	0.00790633	3.24993	6.69326e-05	ENSMUSG00000020782.19	Llgl2	+	3763	yes	yes	yes	135	3	435	TRUE	chr11:115745656
MSTRG.11759.2	2.15379	0.000922993	5.16238	2.69738e-05	0.925892	0.0623723	4.26478	0.00721292	1.957	0.00684243	4.982	3.82634e-05	ENSMUSG00000041453.13	Rpl21	+	1633	yes	yes	no	-87	0	570	FALSE	NA
MSTRG.4720.1	-2.46007	0.000924173	4.5789	2.70529e-05	-1.6304	0.0139688	4.75859	0.000238894	-1.32661	0.0260794	4.79678	0.00109655	ENSMUSG00000022048.9	Dpysl2	-	5105	yes	yes	no	-89	0	2889	FALSE	NA
MSTRG.5548.2	3.18465	0.00092884	2.63454	2.72344e-05	3.0729	0.00188246	2.54311	4.09369e-06	2.12673	0.0273057	1.70768	0.00120641	ENSMUSG00000022545.14	Ercc4	+	4405	yes	yes	yes	481	3	1700	TRUE	chr16:12948612
MSTRG.11432.2	3.3132	0.000930321	1.93674	2.73227e-05	1.46411	0.0791139	0.448202	0.0117908	1.14218	0.175497	0.184023	0.0507103	ENSMUSG00000029454.16	Mapkapk5	-	3366	yes	yes	yes	1468	11	2214	TRUE	chr5:121683614
MSTRG.646.1	2.87513	0.00093048	3.31748	2.73723e-05	1.75557	0.0351698	2.40524	0.00189029	0.644658	0.364554	1.59358	0.172862	ENSMUSG00000041926.16	Rnpep	-	2318	yes	yes	yes	470	3	896	TRUE	chr1:135194707
MSTRG.15899.1	-2.03708	0.000932451	4.99001	2.75204e-05	-1.43679	0.0121203	5.14217	0.000180402	-1.13571	0.0226187	5.19353	0.000789884	ENSMUSG00000031349.5	Nsdhl	+	1922	yes	yes	no	-330	0	673	FALSE	NA
MSTRG.1911.1	1.11126	0.000932451	9.74967	2.74908e-05	0.366575	0.0559213	9.29897	0.00565239	-0.108434	0.584826	9.01336	0.383446	ENSMUSG00000040850.18	Psme4	+	6464	yes	yes	no	7	1	711	FALSE	NA
MSTRG.13622.1	1.83176	0.000939344	3.66561	2.77774e-05	1.39929	0.0121203	3.35833	0.00017919	1.37778	0.0140509	3.30335	0.000264117	ENSMUSG00000000131.16	Xpo6	-	6348	yes	yes	yes	2324	18	4640	TRUE	chr7:125748706
MSTRG.6706.3	-1.04269	0.000939344	6.13192	2.78146e-05	-0.273468	0.144012	6.44695	0.03708	-0.246005	0.164459	6.41995	0.0453937	ENSMUSG00000032624.17	Eml4	+	5338	yes	yes	no	-459	0	2189	FALSE	NA
MSTRG.12125.3	1.90708	0.00093965	5.5489	2.7933e-05	0.777187	0.0478586	4.75792	0.00403384	0.634269	0.0384902	4.63097	0.00266261	ENSMUSG00000063884.7	Ptcd3	-	2466	yes	yes	yes	1689	19	2259	TRUE	chr6:71882087
MSTRG.1392.1	2.25763	0.00093965	3.31563	2.79598e-05	1.68252	0.0100589	2.87328	0.000116811	2.16423	0.00483254	3.21557	1.50591e-05	ENSMUSG00000047417.19	Rexo1	-	5660	yes	yes	yes	1907	13	3616	TRUE	chr10:80385140
MSTRG.6757.5	4.06432	0.00093965	2.82021	2.79556e-05	1.76295	0.0837003	0.860317	0.0130164	2.93227	0.0154798	1.7696	0.000336206	ENSMUSG00000121491.1	2700099C18Rik	+	1094	yes	no	no	NA	NA	NA	NA	NA
MSTRG.10284.1	1.623	0.000940518	5.48792	2.80984e-05	0.059988	0.816247	4.50474	0.693926	0.577197	0.0600831	4.75352	0.00675012	ENSMUSG00000011257.20	Pabpc4	+	3454	yes	yes	yes	1582	12	2031	TRUE	chr4:123182869
MSTRG.11861.1	-1.51486	0.000940518	4.71799	2.81629e-05	-0.229583	0.188309	5.19029	0.0592949	-0.0653381	0.733252	5.22971	0.566795	ENSMUSG00000044155.12	Lsm8	+	1516	yes	yes	no	-88	0	1089	FALSE	NA
MSTRG.13370.6	4.15779	0.000940518	3.8317	2.8054e-05	0.670341	0.482628	0.991219	0.285858	0.637933	0.451576	0.937571	0.24843	ENSMUSG00000062797.15	Hikeshi	-	1089	yes	yes	no	-52	0	328	FALSE	NA
MSTRG.2249.4	3.50281	0.000940518	4.23483	2.82207e-05	2.2789	0.0202101	3.17539	0.000584046	2.12293	0.0226187	3.01087	0.000803064	ENSMUSG00000047284.15	Neurl4	+	5417	yes	yes	no	-202	0	713	FALSE	NA
MSTRG.746.4	1.55308	0.000940518	5.16072	2.82222e-05	0.177601	0.450024	4.29245	0.254447	0.920877	0.0470158	4.69293	0.00417962	ENSMUSG00000053332.15	Gas5	+	1197	yes	no	no	NA	NA	NA	NA	NA
MSTRG.7639.2	4.79306	0.000940518	3.15337	2.82582e-05	2.41812	0.0704052	1.02837	0.00921021	2.05159	0.102801	0.696364	0.0194447	ENSMUSG00000024993.16	Dennd10	+	2264	yes	yes	yes	765	6	2162	TRUE	chr19:60803047
MSTRG.4224.2	2.66654	0.000945586	2.96736	2.84562e-05	0.963408	0.0968518	1.68371	0.0172353	0.68712	0.212196	1.47112	0.0699982	ENSMUSG00000021635.15	Rad17	-	2856	yes	yes	yes	1296	12	2004	TRUE	chr13:100773503
MSTRG.1245.2	1.22819	0.000947987	6.3872	2.862e-05	0.990691	0.00684174	6.23913	5.32315e-05	0.421575	0.160056	5.84998	0.0433362	ENSMUSG00000020063.17	Sirt1	-	3623	yes	yes	yes	1080	5	3034	TRUE	chr10:63162549
MSTRG.4829.1	-2.41512	0.000947987	3.16953	2.85874e-05	-1.28021	0.0410531	3.43672	0.00279622	-0.882505	0.0583054	3.52015	0.00637136	ENSMUSG00000055717.14	Slain1	+	2863	yes	yes	no	-73	0	993	FALSE	NA
MSTRG.14032.2	2.40088	0.000956159	3.4784	2.89129e-05	1.94186	0.0138573	3.12424	0.000231703	2.04179	0.00668651	3.16379	3.68206e-05	ENSMUSG00000031601.17	Cnot7	-	2427	yes	yes	yes	106	1	1406	TRUE	chr8:40948840
MSTRG.5521.2	4.18025	0.000956701	3.15693	2.89755e-05	1.57484	0.0757761	0.959242	0.0106838	0.116969	0.873464	0.00813384	0.770882	ENSMUSG00000022711.17	Pmm2	+	1755	yes	yes	yes	448	5	1480	TRUE	chr16:8464111
MSTRG.4423.2	1.90215	0.000961959	3.79548	2.91812e-05	-0.459272	0.358035	2.37019	0.174787	-0.254171	0.545778	2.41596	0.339452	ENSMUSG00000040760.12	Appl1	-	9983	yes	yes	yes	1397	13	8997	TRUE	chr14:26673032
MSTRG.12647.1	2.77472	0.000963367	2.24333	2.92705e-05	0.716957	0.220252	0.722282	0.0783275	0.799517	0.127956	0.72673	0.0294737	ENSMUSG00000034690.14	Nlrp4c	+	3611	yes	yes	no	-91	0	536	FALSE	NA
MSTRG.2891.3	-1.2178	0.000965474	5.06665	2.93812e-05	-0.359574	0.0620879	5.39768	0.00713876	-0.368328	0.110795	5.35528	0.0224027	ENSMUSG00000059248.14	Septin9	+	2928	yes	yes	no	-130	0	1758	FALSE	NA
MSTRG.10645.88	2.25141	0.000967033	5.74614	2.94753e-05	0.941056	0.0437889	4.77766	0.00326103	0.54171	0.159962	4.49294	0.043212	ENSMUSG00000070605.5	Zfp992	+	10448	yes	yes	no	-416	0	8569	FALSE	NA
MSTRG.10645.6	2.06163	0.000976616	4.11622	2.98146e-05	-0.121248	0.731137	2.70229	0.574755	0.0746262	0.92492	2.76687	0.85393	ENSMUSG00000078502.11	Zfp268	+	4838	yes	no	no	NA	NA	NA	NA	NA
MSTRG.11833.1	-1.44579	0.000977324	5.04027	2.99306e-05	-0.292758	0.280362	5.46706	0.116586	-0.295003	0.224521	5.42532	0.0771341	ENSMUSG00000012483.5	Rpa3	-	685	yes	yes	no	-80	0	232	FALSE	NA
MSTRG.15970.1	-2.56594	0.000977324	3.438	2.98996e-05	-1.49502	0.00373633	3.66777	1.96811e-05	-1.13995	0.0132738	3.73202	0.00022495	ENSMUSG00000025059.17	Gk	-	3813	yes	yes	no	-8	0	1956	FALSE	NA
MSTRG.6119.2	2.2055	0.000982014	3.73539	3.01217e-05	1.49364	0.0146542	3.19745	0.00026563	1.2573	0.0244315	2.9917	0.000967218	ENSMUSG00000034681.18	Rnps1	+	1770	yes	yes	no	-97	0	726	FALSE	NA
MSTRG.10767.3	1.74897	0.0009843	3.36965	3.02869e-05	0.734586	0.0511189	2.67575	0.00462033	1.35862	0.0125784	3.05476	0.000200872	ENSMUSG00000051557.16	Pusl1	-	1529	yes	yes	yes	963	4	1272	TRUE	chr4:155975985
MSTRG.1931.6	0.899241	0.0009843	6.33737	3.02596e-05	0.590464	0.0153332	6.15934	0.000294206	0.194574	0.244731	5.89656	0.0895422	ENSMUSG00000040594.20	Ranbp17	-	4988	yes	yes	no	-94	0	851	FALSE	NA
MSTRG.4042.29	4.31672	0.000989661	3.8286	3.05399e-05	1.12253	0.059424	1.14885	0.00648141	0.76698	0.159962	0.873089	0.0432579	ENSMUSG00000074830.5	Zfp640	-	3426	yes	no	no	NA	NA	NA	NA	NA
MSTRG.5975.2	2.11062	0.000989661	3.31548	3.05953e-05	0.153212	0.725554	2.00492	0.567666	-0.251544	0.62806	1.77044	0.433283	ENSMUSG00000014039.19	Prdm15	-	6056	yes	yes	yes	2683	20	5548	TRUE	chr16:97638371
MSTRG.7733.6	3.09	0.000989661	3.10435	3.05503e-05	2.57846	0.00305902	2.68018	1.38959e-05	2.15287	0.00950077	2.2879	0.00010423	ENSMUSG00000026771.15	Spopl	-	2891	yes	yes	yes	561	6	1871	TRUE	chr2:23431535
MSTRG.12174.1	-1.43225	0.000989813	4.11895	3.06755e-05	-0.237986	0.207998	4.565	0.0709672	-0.102643	0.633667	4.5902	0.440126	ENSMUSG00000045160.15	Bola3	+	1381	yes	yes	no	-63	0	1018	FALSE	NA
MSTRG.8893.6	4.61658	0.000989813	3.76495	3.06956e-05	2.66481	0.038685	1.98506	0.00238087	3.00863	0.0198159	2.25059	0.000602277	ENSMUSG00000038685.19	Rtel1	+	4219	yes	yes	yes	1975	13	2232	TRUE	chr2:180992433
MSTRG.3540.9	1.49386	0.000993242	5.61182	3.08499e-05	-1.53463	0.00279059	4.12296	1.20023e-05	-1.62776	0.0106884	4.06108	0.000135378	ENSMUSG00000097451.12	Rian	+	3715	yes	no	no	NA	NA	NA	NA	NA
MSTRG.4106.2	3.80625	0.000993602	2.72182	3.09091e-05	1.47852	0.0616004	0.789606	0.00701991	2.18252	0.0157139	1.28421	0.00035793	ENSMUSG00000021569.11	Trip13	-	2342	yes	yes	yes	1015	10	1900	TRUE	chr13:74081160
MSTRG.11958.8	-1.81117	0.000996352	5.09394	3.10428e-05	0.155783	0.576785	5.82548	0.390789	0.173058	0.590408	5.79901	0.389791	ENSMUSG00000029922.16	Mkrn1	-	1061	yes	yes	no	-274	0	205	FALSE	NA
MSTRG.12200.4	-1.19505	0.000997991	5.508	3.1142e-05	-0.0631333	0.71988	5.96777	0.560549	-0.195467	0.300784	5.86733	0.126061	ENSMUSG00000030002.16	Dusp11	-	4657	yes	yes	no	-169	0	3259	FALSE	NA
MSTRG.484.3	1.18996	0.00100432	5.26762	3.1388e-05	0.518651	0.0376528	4.8515	0.00223628	0.362326	0.105209	4.72288	0.0203089	ENSMUSG00000026274.12	Pask	-	3646	yes	no	no	NA	NA	NA	NA	NA
MSTRG.3595.1	-2.19291	0.00100562	2.71712	3.14772e-05	-0.658289	0.0803528	3.15453	0.0120842	-0.211889	0.433157	3.30402	0.231463	ENSMUSG00000006360.12	Crip1	+	452	yes	yes	no	9	1	113	FALSE	NA
MSTRG.3555.1	1.42706	0.00100599	4.86206	3.1586e-05	0.368722	0.171807	4.19307	0.0505715	0.287341	0.288583	4.10831	0.11816	ENSMUSG00000021275.17	Tecpr2	+	7446	yes	yes	no	-149	0	3013	FALSE	NA
MSTRG.9436.1	3.15458	0.00100599	3.02617	3.15627e-05	1.81053	0.0175536	1.90933	0.000404491	1.72329	0.0351097	1.80933	0.0021363	ENSMUSG00000028093.16	Acp6	+	1784	yes	yes	yes	142	1	360	TRUE	chr3:97082968
MSTRG.12228.1	-1.04353	0.00100863	5.6481	3.18151e-05	-0.388363	0.0454145	5.91116	0.00356309	-0.104805	0.544581	6.00296	0.338056	ENSMUSG00000033216.10	Eefsec	-	2363	yes	yes	no	-188	0	576	FALSE	NA
MSTRG.15467.2	-2.11688	0.00100863	4.12716	3.172e-05	-0.526323	0.0356586	4.60482	0.00196275	-0.182425	0.366886	4.71809	0.174587	ENSMUSG00000032562.14	Gnai2	-	1777	yes	yes	no	26	1	610	FALSE	NA
MSTRG.15850.1	2.99113	0.00100863	2.25244	3.17992e-05	0.439246	0.372767	0.386132	0.186212	0.665576	0.277665	0.469591	0.110998	ENSMUSG00000055555.3	Ct55	+	1454	yes	yes	no	-189	0	596	FALSE	NA
MSTRG.11300.1	0.907062	0.00102005	7.89771	3.22246e-05	0.220064	0.184155	7.50427	0.0569829	-0.0593917	0.709284	7.32157	0.533765	ENSMUSG00000007080.15	Pole	+	7496	yes	yes	yes	277	1	498	TRUE	chr5:110485109
MSTRG.16213.13	1.6607	0.00102301	5.14295	3.23986e-05	1.11084	0.0116704	4.7633	0.00016029	0.899408	0.0292401	4.58339	0.00142044	ENSMUSG00000044150.13	Bclaf3	+	5135	yes	yes	yes	943	3	2550	TRUE	chrX:158349668
MSTRG.3323.3	4.95834	0.00102301	3.43577	3.2417e-05	2.68284	0.0522981	1.3598	0.00488533	1.85399	0.237031	0.665221	0.0848722	ENSMUSG00000021109.14	Hif1a	+	6745	yes	yes	yes	1896	10	5981	TRUE	chr12:73977437
MSTRG.6932.1	2.59465	0.00102355	2.00078	3.24834e-05	1.11353	0.0474267	0.874314	0.00392941	0.345498	0.659075	0.376758	0.470913	ENSMUSG00000024454.17	Hdac3	-	2519	yes	yes	yes	421	5	1618	TRUE	chr18:38076540
MSTRG.15981.2	1.9698	0.00104425	4.07002	3.31907e-05	0.931289	0.128621	3.33387	0.0299852	0.210276	0.706766	2.86603	0.529908	ENSMUSG00000006678.7	Pola1	-	5710	yes	yes	yes	1474	11	2523	TRUE	chrX:92562128
MSTRG.6695.2	2.70765	0.00104441	2.85167	3.32464e-05	0.429953	0.543235	1.19425	0.351463	0.231745	0.690794	1.0591	0.509192	ENSMUSG00000035051.16	Dhx57	-	5377	yes	yes	yes	3679	20	4306	TRUE	chr17:80583349
MSTRG.13031.1	3.19179	0.00104848	2.71282	3.34308e-05	0.638252	0.337417	0.783807	0.158403	1.08011	0.119481	1.01926	0.0258943	ENSMUSG00000030421.10	Uri1	-	4085	yes	yes	yes	1443	9	3515	TRUE	chr7:37682356
MSTRG.2846.3	2.70099	0.00104848	3.61349	3.34772e-05	0.758968	0.156525	2.16179	0.0427015	1.82975	0.0143393	2.87571	0.000273001	ENSMUSG00000020740.14	Gga3	-	3647	yes	yes	yes	1588	11	3065	TRUE	chr11:115482156
MSTRG.7625.1	-2.50566	0.00105255	1.88937	3.36579e-05	-0.599742	0.111983	2.39474	0.0227912	0.23158	0.670227	2.74863	0.48343	ENSMUSG00000025076.13	Casp7	+	2361	yes	yes	no	-227	0	1250	FALSE	NA
MSTRG.128.2	3.60603	0.00106021	3.33062	3.39543e-05	1.61569	0.0420962	1.65045	0.00294163	1.38328	0.0724209	1.44362	0.00972838	ENSMUSG00000026131.22	Dst	+	4093	yes	yes	no	-1899	0	856	FALSE	NA
MSTRG.13806.2	2.5266	0.00106269	2.09305	3.40848e-05	1.52039	0.0343704	1.31212	0.00182374	1.3208	0.221872	1.14612	0.0756651	ENSMUSG00000025507.14	Pidd1	-	3267	yes	yes	yes	1271	9	2008	TRUE	chr7:141021008
MSTRG.4170.5	2.83929	0.00106921	2.62842	3.43458e-05	2.39252	0.0164253	2.25706	0.000337722	2.4292	0.0148045	2.25911	0.000290073	ENSMUSG00000042167.7	Tent2	-	3865	yes	yes	yes	1009	10	2606	TRUE	chr13:93313750
MSTRG.10121.5	0.892575	0.00107018	7.91358	3.44286e-05	0.694085	0.0125706	7.8034	0.000196217	0.587539	0.0381688	7.69973	0.0026216	ENSMUSG00000028514.16	Usp24	+	10915	yes	yes	no	-60	0	2802	FALSE	NA
MSTRG.13739.1	2.75659	0.0010749	1.82516	3.46324e-05	NA	NA	NA	NA	0.484879	0.451209	0.157207	0.248004	ENSMUSG00000030979.14	Uros	-	3319	yes	yes	yes	403	3	1476	TRUE	chr7:133292807
MSTRG.12203.1	-1.02694	0.00109491	6.33738	3.53299e-05	-0.117546	0.558293	6.71818	0.368915	0.0796791	0.711265	6.77851	0.536561	ENSMUSG00000057278.9	Snrpg	+	640	yes	yes	no	-48	0	283	FALSE	NA
MSTRG.2510.2	3.1083	0.00109527	1.909	3.53945e-05	NA	NA	NA	NA	1.34696	0.115694	0.468824	0.0244218	ENSMUSG00000020544.15	Cox11	+	1345	yes	yes	yes	285	2	965	TRUE	chr11:90531200
MSTRG.1138.4	4.81989	0.00109744	3.30083	3.55705e-05	2.27933	0.0661346	1.03783	0.00806127	2.63078	0.0896791	1.2753	0.0147946	ENSMUSG00000019802.14	Sec63	+	4472	yes	yes	yes	1201	10	3238	TRUE	chr10:42681105
MSTRG.15238.1	4.7488	0.00109744	2.99504	3.55601e-05	4.39819	0.00513943	2.68035	3.22875e-05	3.29181	0.0198779	1.62083	0.000612645	ENSMUSG00000032235.16	Ice2	+	4296	yes	yes	yes	359	3	1707	TRUE	chr9:69332975
MSTRG.13791.1	2.59817	0.00110244	2.22214	3.59457e-05	0.864112	0.111108	0.932095	0.0224017	2.09909	0.0154912	1.7866	0.000340158	ENSMUSG00000025495.16	Ptdss2	+	5461	yes	yes	yes	909	8	5040	TRUE	chr7:140727019
MSTRG.14923.1	2.63633	0.00110244	2.40275	3.59337e-05	0.875736	0.103515	1.0855	0.0196619	1.03674	0.0875779	1.15504	0.0142324	ENSMUSG00000039048.16	Foxred1	-	2261	yes	yes	yes	982	9	1900	TRUE	chr9:35121339
MSTRG.3084.2	1.6496	0.00110244	5.17213	3.59011e-05	0.220182	0.401304	4.25147	0.210804	-0.59725	0.0805637	3.83243	0.0120299	ENSMUSG00000113411.2	Gm48643	-	6555	yes	no	no	NA	NA	NA	NA	NA
MSTRG.7063.3	2.66996	0.00110244	2.88381	3.58198e-05	1.01938	0.088516	1.62148	0.0144711	1.42106	0.0370863	1.86622	0.00243643	ENSMUSG00000024525.8	Impa2	+	5430	yes	yes	yes	1015	7	5120	TRUE	chr18:67428047
MSTRG.7277.1	3.17551	0.00110372	6.19289	3.60406e-05	1.72618	0.0228568	4.98421	0.000770987	1.94358	0.0152241	5.12087	0.000325449	ENSMUSG00000024949.18	Sf1	+	2806	yes	yes	yes	1176	8	2079	TRUE	chr19:6421665
MSTRG.8638.1	2.35312	0.00110903	3.28496	3.62677e-05	1.48824	0.0237862	2.62507	0.00084101	1.28818	0.016864	2.4415	0.000427746	ENSMUSG00000027598.17	Itch	+	5365	yes	yes	yes	759	7	3230	TRUE	chr2:155051051
MSTRG.11726.2	4.51335	0.00111332	3.24957	3.64618e-05	2.18966	0.0588826	1.20865	0.0063114	2.02382	0.0769967	1.04001	0.0110995	ENSMUSG00000029617.11	Ccz1	-	1669	yes	yes	yes	534	5	848	TRUE	chr5:143935073
MSTRG.13171.2	2.27054	0.00111585	5.01861	3.65986e-05	1.10516	0.0394051	4.14636	0.00251029	1.22044	0.0296454	4.1918	0.00150421	ENSMUSG00000006599.14	Gtf2h1	+	3223	yes	yes	no	-84	0	1342	FALSE	NA
MSTRG.7682.6	1.56887	0.00111798	6.24513	3.67225e-05	1.4469	0.012432	6.17183	0.000189246	1.38791	0.011135	6.08897	0.000152105	ENSMUSG00000061186.16	Sfmbt2	+	7786	yes	yes	no	-138	0	4673	FALSE	NA
MSTRG.4791.1	-5.7597	0.001134	4.10927	3.73032e-05	-1.5797	0.0329029	4.51915	0.00166955	-0.521605	0.108282	4.82281	0.0214649	ENSMUSG00000022020.16	Naa16	-	6765	yes	yes	no	-195	0	4038	FALSE	NA
MSTRG.12021.1	2.4072	0.00114834	2.95268	3.78304e-05	0.653457	0.166311	1.68455	0.0475629	0.942482	0.1616	1.82325	0.044067	ENSMUSG00000029817.12	Tra2a	-	4507	yes	yes	yes	962	7	4162	TRUE	chr6:49229899
MSTRG.10509.1	1.35649	0.00115428	5.30014	3.81935e-05	0.983978	0.0100949	5.05629	0.000118238	1.09767	0.0123801	5.09553	0.000192554	ENSMUSG00000028669.16	Pithd1	-	1578	yes	yes	no	-99	0	867	FALSE	NA
MSTRG.14360.1	-0.948124	0.00115428	7.83337	3.81741e-05	-0.368411	0.0923156	8.07483	0.0157436	-0.403311	0.0513186	8.02002	0.00498377	ENSMUSG00000031696.10	Vps35	-	3333	yes	yes	no	-177	0	739	FALSE	NA
MSTRG.4598.5	2.59587	0.00115428	6.0133	3.81855e-05	0.826533	0.107941	4.68862	0.0213347	1.1348	0.0504894	4.85119	0.00479764	ENSMUSG00000022185.20	Acin1	-	5883	yes	yes	yes	2556	10	3337	TRUE	chr14:54888285
MSTRG.5527.1	2.59343	0.00115656	4.18973	3.83555e-05	0.359132	0.304395	2.58249	0.13357	0.545645	0.161937	2.65329	0.0442563	ENSMUSG00000039209.13	Rpl39l	+	727	yes	yes	no	-182	0	325	FALSE	NA
MSTRG.5852.2	3.75756	0.00115656	2.70658	3.83808e-05	3.34215	0.00947287	2.34452	0.000102007	2.859	0.0279611	1.88478	0.00125566	ENSMUSG00000035107.14	Dcbld2	+	6089	yes	yes	yes	443	5	4511	TRUE	chr16:58276480
MSTRG.11008.1	-2.41373	0.00116117	3.30263	3.85898e-05	-1.29972	0.0242563	3.55951	0.000876292	-2.31279	0.00996723	3.29281	0.000113647	ENSMUSG00000029122.12	Evc	-	4479	yes	yes	no	-121	0	1206	FALSE	NA
MSTRG.10645.48	2.24633	0.00116131	3.58962	3.86506e-05	0.172921	0.602171	2.18106	0.418434	-0.0272317	0.955507	2.04275	0.910436	ENSMUSG00000078500.4	Zfp986	+	1204	yes	no	no	NA	NA	NA	NA	NA
MSTRG.11845.3	2.45095	0.00116202	2.94418	3.87301e-05	1.37046	0.0383095	2.11844	0.00232157	1.01761	0.117194	1.82953	0.0250137	ENSMUSG00000029629.18	Phf14	+	3282	yes	yes	yes	2448	14	2651	TRUE	chr6:11933336
MSTRG.11335.1	2.78953	0.00116594	3.5951	3.89171e-05	0.694555	0.224066	2.01484	0.0808101	1.10541	0.0972733	2.24682	0.0173444	ENSMUSG00000029577.14	Ube3b	+	5236	yes	yes	yes	1651	14	3339	TRUE	chr5:114540665
MSTRG.8375.9	2.90811	0.00116919	4.25924	3.90823e-05	2.64103	0.00497284	4.04589	3.00394e-05	2.35415	0.00693894	3.76319	4.01379e-05	ENSMUSG00000033943.16	Mga	+	14782	yes	yes	yes	2848	10	10030	TRUE	chr2:119769235
MSTRG.13371.2	4.32224	0.00117006	2.88213	3.91677e-05	3.78149	0.00276071	2.38248	1.17403e-05	3.0602	0.00846785	1.69298	7.78345e-05	ENSMUSG00000030619.11	Eed	-	2196	yes	yes	yes	181	2	574	TRUE	chr7:89605567
MSTRG.13358.1	-2.6678	0.00117461	2.71225	3.93768e-05	-1.41727	0.0211782	2.97537	0.000637608	-1.19051	0.0325643	2.9994	0.00182129	ENSMUSG00000030630.17	Fah	-	1527	yes	yes	no	-77	0	106	FALSE	NA
MSTRG.9197.1	4.85934	0.00118034	4.32194	3.96258e-05	1.22102	0.2196	1.16285	0.0779049	1.25236	0.244732	1.16053	0.0895936	ENSMUSG00000027804.14	Ppid	+	1804	yes	yes	yes	750	7	1306	TRUE	chr3:79503447
MSTRG.11876.2	-1.53083	0.00119027	4.38677	4.01317e-05	-0.0368348	0.888988	4.95426	0.806949	-0.223229	0.403243	4.82566	0.20484	ENSMUSG00000029676.16	Pot1a	-	3186	yes	yes	no	-110	0	731	FALSE	NA
MSTRG.7520.5	2.57067	0.00119027	2.92718	4.00973e-05	0.373882	0.545675	1.36155	0.354255	-0.105563	0.888996	1.07332	0.795262	ENSMUSG00000025159.9	Mms19	-	4535	yes	yes	yes	1268	4	1392	TRUE	chr19:41932992
MSTRG.8692.3	4.8428	0.00119027	4.19278	4.01281e-05	2.05092	0.0714042	1.72262	0.00948928	1.81105	0.0982585	1.49451	0.0177373	ENSMUSG00000085385.9	Snhg17	-	4849	yes	no	no	NA	NA	NA	NA	NA
MSTRG.10055.3	4.51288	0.00119713	3.2716	4.0421e-05	3.54192	0.021699	2.36863	0.000683065	3.36057	0.0288058	2.17177	0.00135362	ENSMUSG00000038024.18	Dennd4c	+	7590	yes	yes	yes	2811	12	4641	TRUE	chr4:86738141
MSTRG.11479.5	4.78901	0.00119972	3.48997	4.07099e-05	2.49444	0.073873	1.41467	0.0101965	2.83731	0.041378	1.66349	0.0031132	ENSMUSG00000029422.16	Rsrc2	-	2412	yes	yes	yes	1053	8	2087	TRUE	chr5:123880896
MSTRG.14519.2	3.547	0.00119972	3.46297	4.07453e-05	1.67199	0.0423216	1.88892	0.00300141	1.73943	0.0489392	1.90447	0.00450713	ENSMUSG00000041949.7	Tango6	+	7675	yes	yes	yes	679	4	4866	TRUE	chr8:107475256
MSTRG.14857.2	-0.966588	0.00119972	7.1274	4.0856e-05	-0.319678	0.046225	7.39523	0.0037069	-0.343698	0.0597225	7.34655	0.00665892	ENSMUSG00000032185.17	Carm1	+	3388	yes	yes	no	-137	0	1456	FALSE	NA
MSTRG.3229.1	3.07177	0.00119972	2.20214	4.06059e-05	2.38827	0.0184061	1.63231	0.000470992	0.998735	0.196156	0.558176	0.0609898	ENSMUSG00000062198.6	2700097O09Rik	-	1406	yes	yes	yes	211	3	629	TRUE	chr12:55104037
MSTRG.593.3	3.5672	0.00119972	2.96631	4.08335e-05	0.252199	0.812632	0.461861	0.687045	0.121227	0.908685	0.33903	0.826141	ENSMUSG00000042268.11	Slc26a9	+	6733	yes	yes	no	-45	0	4253	FALSE	NA
MSTRG.940.1	-2.34051	0.00119972	2.40984	4.08377e-05	-0.723713	0.0766954	2.84708	0.0110348	-1.81806	0.00745043	2.48647	5.75348e-05	ENSMUSG00000026620.12	Mark1	-	4067	yes	yes	no	-352	0	1398	FALSE	NA
MSTRG.1320.2	-1.31663	0.00120072	6.71152	4.11802e-05	-0.933943	0.0244331	6.84893	0.000906853	-1.10885	0.0123801	6.7506	0.000192694	ENSMUSG00000020277.11	Pfkl	-	3051	yes	yes	no	-145	0	634	FALSE	NA
MSTRG.243.1	-1.28223	0.00120072	4.82039	4.10136e-05	-0.580069	0.041666	5.07854	0.00287129	-0.612125	0.0346671	5.0262	0.00209036	ENSMUSG00000026103.15	Gls	-	4704	yes	yes	no	-144	0	2700	FALSE	NA
MSTRG.3204.2	4.97153	0.00120072	3.31203	4.11734e-05	4.38782	0.00920234	2.77188	9.78252e-05	3.61112	0.0230673	2.01826	0.00085651	ENSMUSG00000020954.17	Strn3	-	6611	yes	yes	yes	839	7	2821	TRUE	chr12:51674650
MSTRG.4453.1	4.41012	0.00120072	4.05024	4.1028e-05	3.15527	0.0238546	2.89932	0.000846144	3.57004	0.0147055	3.24273	0.000286251	ENSMUSG00000021901.11	Bap1	+	3114	yes	yes	yes	348	4	1578	TRUE	chr14:30979704
MSTRG.8982.2	-2.33477	0.00120072	2.86163	4.11314e-05	-1.45864	0.0228361	3.06535	0.000766846	-1.17535	0.0401696	3.10418	0.00290469	ENSMUSG00000039221.11	Rpl22l1	+	521	yes	yes	no	-142	0	93	FALSE	NA
MSTRG.2130.1	1.02699	0.00120209	5.66942	4.12851e-05	0.91239	0.0118329	5.6083	0.000169262	0.554656	0.0447866	5.34764	0.00379063	ENSMUSG00000018931.4	Natd1	-	3595	yes	yes	no	-114	0	3217	FALSE	NA
MSTRG.4447.4	1.25299	0.00120313	4.99887	4.13789e-05	-0.209205	0.707246	4.15174	0.543362	-0.262901	0.600801	4.09284	0.401859	ENSMUSG00000042323.18	Pbrm1	+	8737	yes	yes	no	-170	0	3504	FALSE	NA
MSTRG.15370.1	-1.6685	0.00120401	4.18743	4.1642e-05	-1.57359	0.00497652	4.22603	3.03767e-05	-1.28126	0.0152241	4.26439	0.000323726	ENSMUSG00000015354.9	Pcolce2	+	2438	yes	yes	no	-128	0	1081	FALSE	NA
MSTRG.4882.2	-1.11324	0.00120401	5.36665	4.1613e-05	-0.577137	0.0165247	5.57256	0.000347588	-0.710422	0.0120315	5.48296	0.000178217	ENSMUSG00000022186.15	Oxct1	+	3392	yes	yes	no	-39	0	1579	FALSE	NA
MSTRG.754.4	3.39169	0.00120401	2.37668	4.15545e-05	2.25975	0.0175138	1.42046	0.000402022	2.47717	0.0105331	1.56379	0.000132	ENSMUSG00000040297.13	Suco	-	6696	yes	yes	yes	1649	6	4059	TRUE	chr1:161662755
MSTRG.7570.2	1.4359	0.00120401	5.51413	4.15027e-05	0.589539	0.0395554	4.96253	0.00255381	0.632715	0.0403835	4.9524	0.00294817	ENSMUSG00000039901.11	Armh3	-	3862	yes	yes	no	-90	0	1439	FALSE	NA
MSTRG.1166.1	0.897104	0.00120957	6.99341	4.18928e-05	0.293242	0.0598684	6.6456	0.00658306	0.110031	0.529809	6.50936	0.322783	ENSMUSG00000038774.10	Ascc3	+	8446	yes	yes	no	-130	0	1590	FALSE	NA
MSTRG.11953.1	-1.49786	0.00120973	4.12912	4.1973e-05	-0.178596	0.404575	4.61837	0.213649	-0.53328	0.137561	4.42693	0.0334477	ENSMUSG00000061436.16	Hipk2	-	5876	yes	yes	no	-459	0	1775	FALSE	NA
MSTRG.14785.4	0.908446	0.00120973	5.57886	4.22488e-05	0.328272	0.110772	5.24348	0.022285	0.29528	0.112085	5.18669	0.0228658	ENSMUSG00000031918.17	Mtmr2	+	3126	yes	yes	yes	1629	13	2749	TRUE	chr9:13694962
MSTRG.14786.4	2.86915	0.00120973	3.29392	4.21434e-05	0.969535	0.195492	1.8452	0.0635251	1.38855	0.10491	2.07963	0.0201705	ENSMUSG00000031922.13	Cep57	-	2605	yes	yes	yes	1217	9	1918	TRUE	chr9:13732970
MSTRG.15190.8	2.81278	0.00120973	2.78739	4.21561e-05	0.724918	0.341844	1.20051	0.161762	0.335113	0.629001	0.951162	0.434592	ENSMUSG00000041064.15	Pif1	+	2986	yes	yes	yes	780	6	1963	TRUE	chr9:65496970
MSTRG.282.1	4.35449	0.00120973	4.17249	4.22113e-05	0.309054	0.729455	0.924336	0.572628	-0.573321	0.574928	0.472705	0.372036	ENSMUSG00000064294.13	Aox3	+	6687	yes	yes	yes	2613	17	4762	TRUE	chr1:58197531
MSTRG.9900.5	4.51712	0.00120973	2.75022	4.20483e-05	NA	NA	NA	NA	1.09504	0.390553	-0.101345	0.193143	ENSMUSG00000035649.18	Zcchc7	+	2589	yes	yes	yes	679	6	1845	TRUE	chr4:44894164
MSTRG.15020.4	-1.19299	0.00121575	4.78552	4.25764e-05	-0.250343	0.197911	5.15733	0.0649024	-0.515581	0.0457211	5.00414	0.00395224	ENSMUSG00000042396.11	Rbm7	-	1770	yes	yes	no	-357	0	914	FALSE	NA
MSTRG.5538.2	2.58407	0.00121575	2.01207	4.25229e-05	1.66707	0.0437889	1.28764	0.00326306	1.6925	0.0245128	1.27221	0.000976283	ENSMUSG00000022498.17	Txndc11	-	2485	yes	yes	yes	1296	5	1536	TRUE	chr16:10909616
MSTRG.8829.1	-1.76141	0.00121664	4.19138	4.26664e-05	-0.0595101	0.798243	4.8044	0.666662	-1.19728	0.00846785	4.31783	7.94618e-05	ENSMUSG00000027523.21	Gnas	+	11967	yes	yes	yes	1051	1	10695	TRUE	chr2:174171177
MSTRG.10645.68	1.66458	0.00121809	5.6653	4.27762e-05	0.585465	0.0904856	4.9407	0.0151429	0.288885	0.439235	4.73514	0.236652	ENSMUSG00000066007.16	Zfp600	+	11293	yes	yes	no	-920	0	8132	FALSE	NA
MSTRG.12484.1	-0.888954	0.0012213	9.61095	4.29477e-05	-0.348201	0.0541905	9.83958	0.00532536	0.0211604	0.907957	9.97547	0.825053	ENSMUSG00000030357.11	Fkbp4	-	2149	yes	yes	no	-102	0	638	FALSE	NA
MSTRG.3628.2	2.97678	0.00122387	3.32521	4.31564e-05	1.78413	0.0167894	2.35494	0.000364902	1.34062	0.037868	1.98623	0.00255568	ENSMUSG00000021193.11	Pitrm1	+	3818	yes	yes	yes	2339	19	2972	TRUE	chr13:6607836
MSTRG.9009.6	2.52598	0.00122387	2.72663	4.31403e-05	1.47566	0.0598844	1.90981	0.00664036	1.36772	0.113847	1.80288	0.0235479	ENSMUSG00000027677.18	Ttc14	+	6996	yes	yes	no	-901	0	4792	FALSE	NA
MSTRG.3212.1	-3.43982	0.0012299	2.5768	4.34284e-05	-1.64409	0.098284	2.87397	0.0177689	-2.81137	0.00566615	2.62158	2.66564e-05	ENSMUSG00000035105.6	Egln3	-	2312	yes	yes	no	-29	0	1307	FALSE	NA
MSTRG.5766.2	1.85943	0.00123324	4.88735	4.36058e-05	0.911281	0.0145218	4.21713	0.0002591	0.582093	0.0762295	3.97392	0.0108881	ENSMUSG00000034206.16	Polq	+	8556	yes	yes	no	-111	0	804	FALSE	NA
MSTRG.15968.1	-1.2713	0.00123589	5.67839	4.37594e-05	-1.23556	0.00408689	5.70284	2.25151e-05	-1.10985	0.00790633	5.70458	6.8513e-05	ENSMUSG00000045103.20	Dmd	+	4738	yes	yes	no	-95	0	2650	FALSE	NA
MSTRG.11858.2	2.707	0.00123797	3.114	4.40124e-05	2.75561	0.00659089	3.16984	5.00058e-05	2.91723	0.00484381	3.27072	1.7162e-05	ENSMUSG00000015733.14	Capza2	+	2287	yes	yes	yes	218	3	1702	TRUE	chr6:17660744
MSTRG.12256.4	-1.07501	0.00123797	8.12566	4.39948e-05	-0.782743	0.0184061	8.24201	0.000470695	-0.896591	0.00790633	8.16251	6.76504e-05	ENSMUSG00000030096.9	Slc6a6	+	6465	yes	yes	no	-141	0	4315	FALSE	NA
MSTRG.5984.4	2.57344	0.00123797	4.7552	4.3993e-05	0.879361	0.107945	3.47575	0.0213408	1.03202	0.157319	3.54404	0.0419791	ENSMUSG00000046201.10	Scaf8	+	5349	yes	yes	yes	3521	17	4676	TRUE	chr17:3212786
MSTRG.12272.1	-1.12217	0.0012381	6.2354	4.40768e-05	-0.303773	0.121577	6.56008	0.0270748	-0.0390803	0.883555	6.64773	0.785964	ENSMUSG00000030031.15	Kbtbd8	+	4738	yes	yes	no	-461	0	2808	FALSE	NA
MSTRG.14301.1	-2.73391	0.00124093	2.05216	4.42377e-05	-0.958989	0.0468548	2.45879	0.00384319	-0.617919	0.1312	2.54555	0.0306722	ENSMUSG00000074217.9	Misp3	-	1103	yes	yes	no	-12	0	369	FALSE	NA
MSTRG.16077.1	-3.17693	0.00124368	4.39052	4.44557e-05	0.174049	0.680418	5.34628	0.510053	-0.606106	0.112124	4.94408	0.022895	ENSMUSG00000031246.15	Sh3bgrl	+	2853	yes	yes	no	-30	0	2309	FALSE	NA
MSTRG.8370.2	2.77437	0.00124368	3.17236	4.44543e-05	1.4458	0.0384435	2.12276	0.00233711	1.40687	0.156136	2.06241	0.0413501	ENSMUSG00000027304.10	Rtf1	+	4520	yes	yes	no	-104	0	2584	FALSE	NA
MSTRG.10745.3	-0.978565	0.00124474	6.17854	4.45539e-05	-0.440561	0.0403929	6.3984	0.00270549	-0.680127	0.0137036	6.26265	0.000245332	ENSMUSG00000029050.16	Ski	-	5878	yes	yes	no	-186	0	2882	FALSE	NA
MSTRG.7870.3	-1.09149	0.00124816	6.16262	4.47366e-05	-0.335528	0.0818583	6.46532	0.0124381	-0.419912	0.0364682	6.38981	0.00234134	ENSMUSG00000044627.12	Swi5	-	750	yes	yes	no	-62	0	254	FALSE	NA
MSTRG.11562.3	3.42072	0.00125408	1.95945	4.50531e-05	2.02631	0.0701169	0.802908	0.00910433	2.00432	0.0463072	0.735234	0.00404639	ENSMUSG00000061979.9	Rcc1l	-	2191	yes	yes	yes	664	7	1613	TRUE	chr5:134198072
MSTRG.2297.1	1.77154	0.00125408	5.20385	4.507e-05	1.14942	0.0116802	4.76215	0.000163691	0.935892	0.0215933	4.58165	0.000704696	ENSMUSG00000055670.15	Zzef1	+	11343	yes	yes	no	-78	0	2397	FALSE	NA
MSTRG.12526.1	-1.58119	0.00125487	8.41276	4.5203e-05	-0.00580626	0.986311	9.01157	0.976574	-0.0807194	0.824437	8.93362	0.698129	ENSMUSG00000096010.3	H4c16	-	2863	yes	yes	no	NA	0	2518	FALSE	NA
MSTRG.4061.1	2.4575	0.00125487	2.90273	4.52194e-05	0.476356	0.234272	1.48977	0.0867876	0.201739	0.663263	1.30228	0.47566	ENSMUSG00000074830.5	Zfp640	-	6117	yes	no	no	NA	NA	NA	NA	NA
MSTRG.9024.1	1.14987	0.00125893	6.05081	4.54267e-05	0.142245	0.312623	5.45259	0.139899	0.0781176	0.639305	5.38089	0.447781	ENSMUSG00000027710.15	Acad9	+	3078	yes	yes	no	-98	0	1115	FALSE	NA
MSTRG.11103.1	3.40461	0.00126354	3.89365	4.57948e-05	1.43872	0.0884073	2.29209	0.0144322	1.30871	0.128216	2.15176	0.0295828	ENSMUSG00000029208.17	Guf1	+	5174	yes	yes	yes	772	7	4146	TRUE	chr5:69721889
MSTRG.11158.3	4.79669	0.00126354	3.78665	4.57995e-05	NA	NA	NA	NA	2.98213	0.062249	2.08912	0.00725663	ENSMUSG00000035851.15	Ythdc1	+	4668	yes	yes	yes	1667	6	2653	TRUE	chr5:86976030
MSTRG.13642.2	2.8124	0.00126354	3.07069	4.5837e-05	2.05024	0.0175649	2.44227	0.00041575	2.04684	0.0162216	2.40526	0.000388215	ENSMUSG00000059772.13	Slx1b	-	2256	yes	yes	yes	512	3	1857	TRUE	chr7:126291789
MSTRG.3662.1	1.55144	0.00126354	4.26943	4.57537e-05	0.403308	0.205888	3.52493	0.0694399	-0.462921	0.213533	3.05805	0.0706795	ENSMUSG00000021311.10	Mtr	-	8638	yes	yes	yes	2750	22	7632	TRUE	chr13:12256541
MSTRG.2154.39	1.31596	0.00126565	4.77759	4.59747e-05	0.348565	0.480721	4.17457	0.28414	1.0039	0.0182218	4.53957	0.000496792	ENSMUSG00000018501.18	Ncor1	-	5951	yes	no	no	NA	NA	NA	NA	NA
MSTRG.4044.8	2.24304	0.0012663	2.48851	4.60596e-05	0.616911	0.18427	1.34078	0.0570694	-0.126729	0.815251	0.906488	0.68412	ENSMUSG00000113559.3	Gm40987	-	4206	yes	no	no	NA	NA	NA	NA	NA
MSTRG.12896.7	3.08159	0.00127131	2.43012	4.63696e-05	0.796042	0.623649	0.688892	0.44276	2.23367	0.131794	1.66678	0.0309204	ENSMUSG00000051735.8	Rinl	+	3897	yes	yes	no	-42	0	2616	FALSE	NA
MSTRG.5162.5	3.093	0.00127131	4.14873	4.64258e-05	-0.553519	0.587442	1.67519	0.402156	0.725524	0.327798	2.29294	0.14519	ENSMUSG00000059323.15	Tonsl	-	5393	yes	yes	yes	4441	30	4722	TRUE	chr15:76522668
MSTRG.762.2	2.90392	0.00127131	3.18079	4.63774e-05	2.06717	0.0107108	2.49717	0.000134577	1.82258	0.0368077	2.27136	0.0023867	ENSMUSG00000040124.6	Gorab	-	2806	yes	yes	yes	183	2	1983	TRUE	chr1:163222199
MSTRG.9642.1	-0.810364	0.00127818	7.05825	4.67386e-05	-0.486012	0.0197028	7.20027	0.000556056	-0.171845	0.265715	7.30054	0.103276	ENSMUSG00000028138.9	Adh5	+	1502	yes	yes	no	-22	0	297	FALSE	NA
MSTRG.5331.1	3.15704	0.00128158	3.03231	4.69246e-05	0.731216	0.270557	1.15484	0.109946	0.747413	0.156597	1.13535	0.0416126	ENSMUSG00000022619.6	Mapk8ip2	+	5853	yes	yes	yes	535	5	3834	TRUE	chr15:89343145
MSTRG.12369.1	-0.97026	0.0012893	9.76626	4.73403e-05	-0.190721	0.22199	10.0936	0.0794825	-0.0566746	0.780232	10.1201	0.631087	ENSMUSG00000042079.14	Hnrnpf	+	2611	yes	yes	no	-1294	0	623	FALSE	NA
MSTRG.3056.2	2.80473	0.0012893	2.8656	4.73945e-05	2.5136	0.0112741	2.62624	0.000146014	2.06833	0.0159729	2.22322	0.000372051	ENSMUSG00000051235.11	Gen1	-	6192	yes	yes	no	-1319	0	3256	FALSE	NA
MSTRG.7591.7	4.44255	0.0012893	3.43738	4.7353e-05	NA	NA	NA	NA	1.24673	0.241992	0.68545	0.0878996	ENSMUSG00000025041.18	Nt5c2	-	2313	yes	yes	yes	1322	15	2071	TRUE	chr19:46897974
MSTRG.13206.1	2.7203	0.00128942	2.04441	4.74957e-05	1.62869	0.0457502	1.18547	0.00361438	1.60607	0.0360382	1.12624	0.0022845	ENSMUSG00000033790.12	Tubgcp5	+	3866	yes	yes	yes	2370	16	3233	TRUE	chr7:55454365
MSTRG.4598.3	1.26637	0.00128942	5.01159	4.75234e-05	0.588108	0.0524676	4.58124	0.00493824	0.349626	0.236921	4.40624	0.0847823	ENSMUSG00000022185.20	Acin1	-	2493	yes	yes	no	-318	0	567	FALSE	NA
MSTRG.14121.3	2.17001	0.0012898	5.40005	4.77865e-05	0.529129	0.201804	4.2415	0.0670861	0.587707	0.182524	4.24134	0.0545641	ENSMUSG00000025591.7	Tma16	-	2173	yes	yes	yes	313	4	1897	TRUE	chr8:66935191
MSTRG.1614.1	1.29283	0.0012898	5.3042	4.77735e-05	-0.107595	0.854605	4.48394	0.752596	0.29391	0.233396	4.64907	0.0826693	ENSMUSG00000020124.11	Usp15	-	8114	yes	yes	no	-180	0	5218	FALSE	NA
MSTRG.4765.1	-1.1317	0.0012898	5.69763	4.7604e-05	-0.313082	0.0969126	6.02119	0.0172795	-0.0820548	0.66832	6.09156	0.481341	ENSMUSG00000057886.6	Cbx3-ps6	-	2206	yes	no	no	NA	NA	NA	NA	NA
MSTRG.6266.1	2.99835	0.0012898	3.60137	4.7743e-05	0.767897	0.324536	1.89717	0.148851	1.69686	0.0380794	2.50128	0.00261156	ENSMUSG00000090083.12	Rnf8	+	4933	yes	yes	yes	998	6	4217	TRUE	chr17:29845941
MSTRG.13927.7	2.28981	0.00129804	4.14348	4.81544e-05	0.987243	0.0550896	3.17854	0.00551881	0.648278	0.309429	2.92793	0.131753	ENSMUSG00000087153.9	Gm6483	+	5955	yes	no	no	NA	NA	NA	NA	NA
MSTRG.1279.1	-2.48986	0.00130442	1.71594	4.85172e-05	-1.00197	0.0394768	2.07312	0.00252585	-1.14167	0.0327106	1.99207	0.00184037	ENSMUSG00000040009.7	Gnaz	+	2917	yes	yes	no	-342	0	1089	FALSE	NA
MSTRG.15953.1	-1.12107	0.00130442	6.84109	4.84887e-05	-0.867372	0.0151253	6.94056	0.000282714	-0.880144	0.00721141	6.89849	4.83305e-05	ENSMUSG00000031197.12	Vbp1	+	1568	yes	yes	no	-68	0	945	FALSE	NA
MSTRG.12224.1	-1.60887	0.00130571	5.32572	4.87734e-05	-1.24828	0.011853	5.43986	0.000171066	-1.0815	0.0289225	5.45059	0.00136561	ENSMUSG00000044927.8	H1f10	-	1211	yes	yes	no	NA	0	372	FALSE	NA
MSTRG.15266.2	1.3456	0.00130571	4.97282	4.9e-05	1.59576	0.00262294	5.1705	1.06474e-05	1.17535	0.0164515	4.82979	0.000405762	ENSMUSG00000036030.10	Prtg	+	8945	yes	yes	no	-396	0	5015	FALSE	NA
MSTRG.1672.3	2.29553	0.00130571	2.4237	4.90336e-05	1.1204	0.0467524	1.55464	0.00379568	0.898261	0.0936422	1.36996	0.0161471	ENSMUSG00000090841.3	Myl6	-	788	yes	yes	yes	349	2	522	TRUE	chr10:128328366
MSTRG.3964.1	2.92592	0.00130571	2.32982	4.88634e-05	1.23578	0.105186	0.991757	0.0202767	0.767415	0.287389	0.656397	0.117159	ENSMUSG00000021481.12	Zfp346	+	4072	yes	yes	yes	283	2	3585	TRUE	chr13:55270140
MSTRG.6169.3	1.26322	0.00130571	4.79909	4.87965e-05	0.418821	0.136279	4.27482	0.0334005	0.469845	0.0888216	4.26494	0.014561	ENSMUSG00000039615.10	Stub1	-	1903	yes	yes	no	-190	0	954	FALSE	NA
MSTRG.7081.5	2.89602	0.00130571	3.00257	4.88257e-05	0.536904	0.347353	1.2634	0.166148	0.907512	0.163264	1.44398	0.0448339	ENSMUSG00000038425.19	Poli	-	2902	yes	yes	yes	1451	9	2515	TRUE	chr18:70663056
MSTRG.7168.1	1.98182	0.00130571	4.84391	4.90289e-05	0.748156	0.0766954	3.97102	0.0110234	0.779853	0.0796298	3.95622	0.0117647	ENSMUSG00000045098.20	Kmt5b	+	3929	yes	yes	yes	1090	9	2699	TRUE	chr19:3832246
MSTRG.9597.2	2.44699	0.00130571	4.44947	4.90696e-05	1.50175	0.024312	3.71583	0.000884693	1.69628	0.0159729	3.82311	0.000375356	ENSMUSG00000051278.13	Zgrf1	+	8450	yes	yes	yes	2837	15	5833	TRUE	chr3:127377236
MSTRG.4890.1	2.01492	0.0013074	3.67892	4.91964e-05	1.06395	0.0497866	2.99449	0.00435527	1.06032	0.0610454	2.9535	0.00697594	ENSMUSG00000050697.10	Prkaa1	+	4894	yes	yes	yes	984	5	4518	TRUE	chr15:5198137
MSTRG.1252.1	-1.2126	0.00130859	5.6838	4.93045e-05	-0.477474	0.0745125	5.9633	0.0103633	-0.388239	0.106941	5.96168	0.0208988	ENSMUSG00000057134.8	Ado	-	4979	yes	yes	no	NA	0	3833	FALSE	NA
MSTRG.12670.1	1.49624	0.00130925	3.85239	4.93981e-05	1.17732	0.0103724	3.63949	0.000124664	0.415442	0.179082	3.12114	0.0527212	ENSMUSG00000070822.6	Zscan18	-	3694	yes	yes	no	-542	0	1112	FALSE	NA
MSTRG.6152.1	3.50945	0.00130925	3.51142	4.94559e-05	1.50561	0.118073	1.86158	0.0254429	0.595586	0.458704	1.2222	0.254553	ENSMUSG00000036636.11	Clcn7	+	3865	yes	yes	no	-84	0	1548	FALSE	NA
MSTRG.11026.2	1.34059	0.00131514	4.94761	4.99215e-05	0.464807	0.0818262	4.39441	0.0124125	0.39542	0.292448	4.31771	0.120744	ENSMUSG00000029084.6	Cd38	+	2937	yes	yes	no	-61	0	1861	FALSE	NA
MSTRG.12275.1	2.05798	0.00131514	3.291	4.99325e-05	-0.306062	0.386433	1.79794	0.198063	0.190089	0.663196	2.00434	0.475584	ENSMUSG00000061838.8	Suclg2	-	3523	yes	yes	yes	1099	9	3259	TRUE	chr6:95592930
MSTRG.13644.1	-1.26458	0.00131514	5.35399	4.98185e-05	-0.716504	0.0206597	5.55364	0.000605744	-0.586125	0.0338028	5.56446	0.00199171	ENSMUSG00000063065.14	Mapk3	+	1794	yes	yes	no	35	1	611	FALSE	NA
MSTRG.8447.1	0.865826	0.00131514	7.08895	4.97507e-05	0.483261	0.0298347	6.86982	0.00139708	0.339374	0.110398	6.74863	0.0221729	ENSMUSG00000027365.15	Trpm7	-	7097	yes	yes	no	-128	0	1265	FALSE	NA
MSTRG.2448.3	3.06959	0.00132095	3.6284	5.02168e-05	1.82201	0.0335142	2.59329	0.00175124	1.76334	0.0385551	2.51061	0.00267611	ENSMUSG00000018697.15	Aatf	-	2133	yes	yes	yes	1104	9	1248	TRUE	chr11:84400636
MSTRG.5630.2	1.28398	0.00132479	4.18981	5.04268e-05	0.55308	0.0668457	3.72847	0.00828262	0.350366	0.336767	3.57448	0.151942	ENSMUSG00000041215.17	Yeats2	+	6532	yes	yes	no	-106	0	2136	FALSE	NA
MSTRG.12558.1	-1.10196	0.00133546	5.94501	5.08972e-05	-0.0982153	0.544755	6.3611	0.353552	-0.615532	0.0183812	6.0949	0.000509209	ENSMUSG00000030265.15	Kras	-	3283	yes	yes	no	-114	0	2534	FALSE	NA
MSTRG.6287.1	-1.14458	0.00133762	4.63581	5.10442e-05	-0.584662	0.0246994	4.84923	0.000922663	-0.286598	0.151419	4.93819	0.0391479	ENSMUSG00000024038.18	Ndufv3	+	631	yes	yes	no	-140	0	236	FALSE	NA
MSTRG.1397.3	-1.08701	0.00133866	4.90593	5.12132e-05	-0.69028	0.012723	5.0597	0.000201472	-0.238988	0.171899	5.2111	0.0490542	ENSMUSG00000003344.16	Btbd2	-	3883	yes	yes	no	-159	0	914	FALSE	NA
MSTRG.8574.3	2.87666	0.00133866	4.15763	5.11995e-05	-0.038863	0.954234	2.11801	0.917323	-2.67059	0.046747	1.33213	0.00412976	ENSMUSG00000086563.2	Platr15	-	2126	yes	no	no	NA	NA	NA	NA	NA
MSTRG.1423.1	1.04638	0.00135112	6.09578	5.17639e-05	0.0858351	0.640177	5.53903	0.462294	0.445931	0.0511136	5.6968	0.00492895	ENSMUSG00000034902.18	Pip5k1c	+	4184	yes	yes	no	0	0	2192	FALSE	NA
MSTRG.9702.4	2.21023	0.00135112	3.06481	5.18204e-05	0.615094	0.15069	1.93427	0.0399823	0.702421	0.13627	1.95116	0.0329186	ENSMUSG00000055436.19	Srsf11	-	1306	yes	yes	yes	664	7	796	TRUE	chr3:157729846
MSTRG.11713.3	4.36823	0.0013549	2.6197	5.20682e-05	3.00461	0.0220154	1.38221	0.000705369	3.142	0.0226187	1.46986	0.000807985	ENSMUSG00000001844.11	Zdhhc4	-	1441	yes	yes	yes	361	2	717	TRUE	chr5:143307637
MSTRG.6046.17	3.25307	0.0013549	2.3548	5.20964e-05	1.50657	0.0383095	0.93137	0.00231066	1.36589	0.0863442	0.797203	0.0138403	ENSMUSG00000036552.20	Ermard	+	1623	yes	yes	no	-70	0	506	FALSE	NA
MSTRG.10448.2	2.61478	0.00135937	2.22037	5.23339e-05	1.40536	0.0616004	1.29733	0.00702588	1.85011	0.0380411	1.57498	0.00258847	ENSMUSG00000028857.17	Tmem222	-	1104	yes	yes	yes	91	1	698	TRUE	chr4:132995595
MSTRG.10645.52	2.023	0.00136509	3.8311	5.29681e-05	-0.166447	0.703881	2.42258	0.538838	-0.192844	0.68283	2.37572	0.498262	ENSMUSG00000066009.9	Zfp987	+	4570	yes	no	no	NA	NA	NA	NA	NA
MSTRG.3388.4	2.46207	0.00136509	3.55459	5.27189e-05	1.33017	0.109858	2.6778	0.0219368	1.00676	0.0978674	2.42341	0.0176007	ENSMUSG00000021140.10	Pcnx	+	12273	yes	yes	no	-138	0	4899	FALSE	NA
MSTRG.3977.2	1.83111	0.00136509	5.03536	5.29995e-05	0.640017	0.0649588	4.215	0.00780084	0.156862	0.556813	3.90426	0.351544	ENSMUSG00000021493.16	Pdlim7	-	2196	yes	yes	no	-84	0	742	FALSE	NA
MSTRG.4088.8	2.54529	0.00136509	2.71355	5.29145e-05	2.17235	0.0121203	2.42203	0.00017913	2.16598	0.0104563	2.37714	0.000129172	ENSMUSG00000021532.12	Fastkd3	+	2486	yes	yes	yes	271	2	657	TRUE	chr13:68737353
MSTRG.4497.1	4.53885	0.00136509	3.66735	5.30158e-05	0.538272	0.527431	0.449099	0.332649	-0.154331	0.89833	0.0577116	0.81059	ENSMUSG00000121405.1	ENSMUSG00000121405	+	6016	yes	no	no	NA	NA	NA	NA	NA
MSTRG.5508.5	2.59766	0.00136509	3.35799	5.28244e-05	1.28291	0.079338	2.34007	0.0118472	1.18042	0.0908173	2.23267	0.015174	ENSMUSG00000022515.7	Anks3	-	2428	yes	yes	no	15	1	379	FALSE	NA
MSTRG.8400.1	1.01943	0.00136509	6.7452	5.28175e-05	0.330627	0.124409	6.33894	0.0282631	0.0902691	0.655244	6.17024	0.466857	ENSMUSG00000043909.17	Trp53bp1	-	6556	yes	yes	no	-89	0	663	FALSE	NA
MSTRG.15547.4	2.38624	0.00136611	5.29447	5.31873e-05	2.06123	0.0112748	5.04098	0.000146627	2.25215	0.00693894	5.16138	4.31895e-05	ENSMUSG00000044791.17	Setd2	+	8548	yes	yes	yes	1573	9	2397	TRUE	chr9:110406304
MSTRG.9442.5	1.16711	0.00136611	4.43233	5.31713e-05	0.749944	0.0334585	4.17182	0.00174105	0.148895	0.583101	3.78888	0.381134	ENSMUSG00000038205.13	Prkab2	+	5090	yes	yes	no	-75	0	4148	FALSE	NA
MSTRG.12118.1	-0.832842	0.00136904	5.90591	5.35217e-05	-0.0122147	0.934666	6.27199	0.88331	0.111977	0.449819	6.29668	0.246646	ENSMUSG00000053119.12	Chmp3	+	2447	yes	yes	no	-149	0	1637	FALSE	NA
MSTRG.5662.1	-1.0876	0.00136904	5.69831	5.35529e-05	-0.387106	0.0470001	5.97547	0.00386803	-0.17209	0.356322	6.03533	0.166738	ENSMUSG00000022855.10	Senp2	+	5164	yes	yes	no	-60	0	3254	FALSE	NA
MSTRG.6225.2	2.74771	0.00136904	3.22772	5.3566e-05	1.1037	0.100716	1.95024	0.0186192	1.42329	0.0295482	2.1424	0.0014846	ENSMUSG00000039512.13	Uhrf1bp1	+	9539	yes	yes	yes	5298	22	9324	TRUE	chr17:28075645
MSTRG.7130.1	2.75846	0.00136904	4.25618	5.34622e-05	1.81723	0.0271367	3.49272	0.00115127	2.00651	0.0152241	3.60389	0.000326054	ENSMUSG00000033323.15	Ctdp1	-	4806	yes	yes	yes	378	3	1204	TRUE	chr18:80485251
MSTRG.10913.3	1.46794	0.00137068	3.6364	5.36961e-05	0.247492	0.482988	2.8732	0.286343	0.18627	0.531649	2.79957	0.324877	ENSMUSG00000025747.13	Tyms	-	776	yes	yes	yes	332	3	416	TRUE	chr5:30269164
MSTRG.3973.2	-1.7888	0.00137657	3.61029	5.39936e-05	0.301112	0.271381	4.41558	0.110504	-0.696459	0.0800335	3.91493	0.0118653	ENSMUSG00000074886.12	Grk6	+	2952	yes	yes	no	-51	0	1097	FALSE	NA
MSTRG.12969.2	4.24885	0.00137787	2.79835	5.41695e-05	NA	NA	NA	NA	1.50707	0.202858	0.456129	0.0646867	ENSMUSG00000037020.17	Wdr62	-	5922	yes	yes	yes	3005	22	4541	TRUE	chr7:29962120
MSTRG.2278.1	1.05247	0.00137787	6.51747	5.42637e-05	0.00400503	0.981112	5.91504	0.96556	0.38503	0.061561	6.07933	0.00711356	ENSMUSG00000020817.17	Rabep1	+	5074	yes	yes	no	-99	0	2289	FALSE	NA
MSTRG.5155.6	2.57361	0.00137787	3.03414	5.43106e-05	1.50898	0.0175649	2.20175	0.000418475	1.19802	0.0436148	1.94746	0.00354641	ENSMUSG00000022556.12	Hsf1	+	2907	yes	yes	yes	802	3	1358	TRUE	chr15:76383588
MSTRG.9166.1	3.35531	0.00137787	2.78093	5.42124e-05	1.39573	0.0951358	1.20053	0.0166865	1.23427	0.136065	1.04804	0.0328053	ENSMUSG00000027829.16	Ccnl1	-	3964	yes	yes	yes	1113	10	3402	TRUE	chr3:65865031
MSTRG.6285.11	2.75504	0.0013801	2.90469	5.44653e-05	0.0931348	0.94395	1.07427	0.899155	0.397381	0.66088	1.18131	0.472688	ENSMUSG00000024037.14	Wdr4	-	2896	yes	yes	yes	806	7	2416	TRUE	chr17:31722695
MSTRG.12324.1	-0.994235	0.00138363	4.90191	5.46717e-05	-0.225687	0.19496	5.22124	0.0630206	-0.153306	0.448598	5.21649	0.245597	ENSMUSG00000051256.11	Jagn1	+	1175	yes	yes	no	-460	0	500	FALSE	NA
MSTRG.2297.2	2.22666	0.00138602	4.78587	5.48328e-05	1.04784	0.107189	3.91426	0.0210773	0.36372	0.552059	3.45424	0.346492	ENSMUSG00000055670.15	Zzef1	+	10909	yes	yes	yes	5093	30	7568	TRUE	chr11:72758751
MSTRG.9888.2	2.41967	0.00139464	2.25504	5.52414e-05	1.33732	0.0608992	1.44139	0.00687885	1.55908	0.0261376	1.55647	0.00111463	ENSMUSG00000028468.16	Rgp1	+	5989	yes	yes	yes	774	6	5544	TRUE	chr4:43579949
MSTRG.95.1	-2.12423	0.00140201	2.85121	5.56008e-05	-0.971582	0.0346882	3.16093	0.00185104	-0.676284	0.0895029	3.22954	0.0147478	ENSMUSG00000026158.12	Ogfrl1	-	3239	yes	yes	no	-697	0	1691	FALSE	NA
MSTRG.5617.4	2.98944	0.0014034	3.86695	5.57237e-05	0.990816	0.555616	2.32129	0.365354	1.03277	0.126425	2.29495	0.0288566	ENSMUSG00000118669.2	Arvcf	+	4449	yes	yes	yes	275	4	1966	TRUE	chr16:18222657
MSTRG.9553.1	2.33005	0.00140543	2.32268	5.58725e-05	0.111248	0.842402	0.825786	0.733227	0.435062	0.410915	0.962975	0.211281	ENSMUSG00000033439.13	Trmt13	-	5058	yes	yes	yes	891	8	3226	TRUE	chr3:116384155
MSTRG.12123.4	-2.2931	0.00141789	6.34422	5.65048e-05	-0.467711	0.0762033	6.87698	0.0108451	-0.619841	0.0562052	6.77498	0.00596457	ENSMUSG00000052337.16	Immt	+	2662	yes	yes	no	-611	0	328	FALSE	NA
MSTRG.1950.1	-2.57888	0.00141789	1.78693	5.64987e-05	-0.316871	0.334024	2.42267	0.155559	-0.365914	0.332899	2.36259	0.148901	ENSMUSG00000044707.8	Ccnjl	+	2715	yes	yes	no	-421	0	1318	FALSE	NA
MSTRG.12479.2	-1.25672	0.00142168	4.48899	5.67928e-05	-0.522894	0.0524972	4.76182	0.00495547	-0.472053	0.0612372	4.74317	0.00704352	ENSMUSG00000001521.13	Tulp3	-	3122	yes	yes	no	-131	0	1681	FALSE	NA
MSTRG.16007.2	-1.71294	0.00142168	4.77317	5.67267e-05	-0.532384	0.0510127	5.16364	0.00460256	-0.731647	0.0298819	5.04546	0.00153071	ENSMUSG00000034403.17	Pja1	-	2505	yes	yes	no	-1747	0	651	FALSE	NA
MSTRG.6898.4	3.44036	0.00142369	2.82432	5.69422e-05	2.62489	0.00963216	2.12573	0.00010706	1.64565	0.0434649	1.30513	0.00351786	ENSMUSG00000117694.2	Snhg4	+	3621	yes	yes	no	-48	0	1744	FALSE	NA
MSTRG.1415.3	2.89867	0.0014246	1.80002	5.70474e-05	NA	NA	NA	NA	0.758063	0.228574	0.165478	0.0796487	ENSMUSG00000035027.19	Map2k2	+	4328	yes	yes	yes	615	6	3544	TRUE	chr10:80954892
MSTRG.3902.2	3.99374	0.0014266	3.73719	5.71964e-05	3.74468	0.00765075	3.51407	6.58113e-05	3.61706	0.00785888	3.36102	6.40761e-05	ENSMUSG00000021374.11	Nup153	-	5737	yes	yes	yes	2916	11	3706	TRUE	chr13:46857664
MSTRG.11544.1	-0.872883	0.00144698	5.89307	5.80831e-05	-0.568898	0.013674	6.02302	0.000225334	-0.476508	0.0280314	6.02273	0.00126719	ENSMUSG00000066735.9	Vkorc1l1	+	4167	yes	yes	no	-224	0	3508	FALSE	NA
MSTRG.1941.1	1.95575	0.00144706	3.9818	5.82263e-05	-0.0289996	0.947659	2.70352	0.906031	0.283916	0.461142	2.82652	0.256831	ENSMUSG00000020330.17	Hmmr	-	6318	yes	yes	yes	1812	11	5646	TRUE	chr11:40612560
MSTRG.5630.3	1.46562	0.00144706	5.15902	5.81698e-05	0.92234	0.0114898	4.79623	0.000152917	0.807092	0.0202968	4.68376	0.000637463	ENSMUSG00000041215.17	Yeats2	+	6536	yes	yes	no	-106	0	2136	FALSE	NA
MSTRG.6974.1	0.940115	0.00145562	5.86262	5.8641e-05	0.488305	0.0336095	5.59743	0.00176063	0.438156	0.0550152	5.52998	0.00567404	ENSMUSG00000032905.6	Atg12	-	3104	yes	yes	no	-57	0	2652	FALSE	NA
MSTRG.15437.1	0.975865	0.00145782	6.58817	5.90113e-05	0.613895	0.0139351	6.37371	0.000235557	0.887317	0.00738212	6.50675	5.16805e-05	ENSMUSG00000020257.14	Wdr82	+	6963	yes	yes	yes	434	4	6294	TRUE	chr9:106061431
MSTRG.2019.2	2.84084	0.00145782	1.94774	5.90035e-05	1.39707	0.095281	0.811906	0.0167374	1.66094	0.0380794	0.959623	0.00261056	ENSMUSG00000020392.9	Cdkn2aipnl	+	1391	yes	yes	yes	292	1	1086	TRUE	chr11:51866736
MSTRG.7758.2	3.78157	0.00145782	3.03533	5.89285e-05	1.31903	0.141635	1.01557	0.0357904	1.72935	0.0752867	1.27569	0.0105757	ENSMUSG00000036646.14	Man1b1	+	4062	yes	yes	yes	680	4	2561	TRUE	chr2:25238240
MSTRG.9181.2	4.31424	0.00145782	2.56643	5.8998e-05	2.88875	0.0248469	1.27593	0.000937778	2.45326	0.0409908	0.869554	0.0030464	ENSMUSG00000027787.15	Nmd3	+	3744	yes	yes	yes	1041	11	3383	TRUE	chr3:69636735
MSTRG.12317.2	1.78441	0.0014594	2.91517	5.91459e-05	1.05761	0.0351979	2.40793	0.00190999	1.45733	0.0111122	2.64816	0.000148859	ENSMUSG00000030271.15	Ogg1	+	1642	yes	yes	yes	617	4	992	TRUE	chr6:113306136
MSTRG.13954.6	3.30309	0.00146031	2.35496	5.92531e-05	NA	NA	NA	NA	1.2531	0.31459	0.688789	0.135486	ENSMUSG00000031555.16	Adam9	-	4133	yes	yes	yes	1431	12	2807	TRUE	chr8:25480370
MSTRG.7472.1	2.52506	0.0014616	2.08866	5.93764e-05	1.5977	0.025564	1.36546	0.0010177	1.91696	0.0195486	1.56961	0.000579687	ENSMUSG00000024800.9	Rpp30	+	1416	yes	yes	yes	144	3	889	TRUE	chr19:36078213
MSTRG.11880.1	-1.27135	0.00146557	5.69987	5.99365e-05	-0.804133	0.0236286	5.8697	0.000828791	-0.453586	0.100148	5.967	0.01837	ENSMUSG00000001424.15	Snd1	+	3452	yes	yes	yes	905	8	1494	TRUE	chr6:28795921
MSTRG.12027.3	3.02514	0.00146557	3.37673	5.96194e-05	1.21918	0.0598844	1.93453	0.00662443	1.03196	0.0642127	1.77242	0.00772866	ENSMUSG00000023403.15	Stk31	+	2659	yes	yes	yes	1693	14	2065	TRUE	chr6:49400316
MSTRG.12037.1	-1.01311	0.00146557	8.06674	6.00701e-05	-0.256755	0.153485	8.37742	0.0412524	0.0388602	0.867204	8.48263	0.761581	ENSMUSG00000029836.16	Cbx3	+	1974	yes	yes	no	-124	0	1065	FALSE	NA
MSTRG.12549.4	-2.58178	0.00146557	2.47341	6.01747e-05	0.607784	0.0676665	3.59511	0.00847262	0.171254	0.582996	3.31212	0.381016	ENSMUSG00000030283.8	St8sia1	-	5520	yes	yes	no	-484	0	3622	FALSE	NA
MSTRG.15326.2	-1.41785	0.00146557	4.21502	5.99221e-05	-0.521193	0.0593475	4.53539	0.00643534	-0.419577	0.0737489	4.53874	0.0101409	ENSMUSG00000032263.15	Bckdhb	+	1478	yes	yes	no	11	1	282	FALSE	NA
MSTRG.2499.2	2.52049	0.00146557	2.44591	5.99405e-05	0.760284	0.223302	1.15453	0.0802647	1.17122	0.0978674	1.38085	0.0175865	ENSMUSG00000000278.11	Scpep1	-	2082	yes	yes	yes	1054	10	1747	TRUE	chr11:88838041
MSTRG.5982.1	2.06039	0.00146557	2.29556	6.01481e-05	1.38282	0.0197028	1.79358	0.000554336	1.53938	0.0227716	1.87315	0.000821953	ENSMUSG00000023795.18	Pisd-ps2	-	3716	yes	no	no	NA	NA	NA	NA	NA
MSTRG.9690.3	2.47007	0.00146557	1.93955	6.01178e-05	0.883099	0.0973155	0.76848	0.0174863	1.69892	0.0835661	1.28931	0.0129633	ENSMUSG00000038975.15	Rabggtb	-	1866	yes	yes	yes	1092	9	1544	TRUE	chr3:153618394
MSTRG.9912.3	0.864429	0.00146557	5.55005	5.96985e-05	0.421216	0.0356313	5.29559	0.0019578	0.31989	0.104565	5.20037	0.0200282	ENSMUSG00000035495.16	Tstd2	-	3618	yes	yes	no	-236	0	1984	FALSE	NA
MSTRG.7182.1	-2.17472	0.0014712	4.44671	6.04769e-05	-0.444542	0.265912	4.96889	0.106709	-0.570273	0.195349	4.8746	0.0606243	ENSMUSG00000024835.16	Coro1b	+	1870	yes	yes	no	-123	0	315	FALSE	NA
MSTRG.5184.1	2.79971	0.00147315	2.4333	6.0628e-05	2.09181	0.0175649	1.85841	0.000412239	1.48984	0.0524399	1.35458	0.00519116	ENSMUSG00000005354.17	Txn2	-	978	yes	yes	yes	122	1	312	TRUE	chr15:77799944
MSTRG.15269.1	1.78409	0.00147466	3.15629	6.0975e-05	0.951514	0.0493161	2.57785	0.00427971	0.208377	0.673647	2.09916	0.487334	ENSMUSG00000079469.11	Pigb	-	3917	yes	yes	yes	839	3	2665	TRUE	chr9:72927374
MSTRG.15636.9	3.94157	0.00147466	4.15225	6.08458e-05	1.09409	0.242932	1.82947	0.0918595	1.94778	0.0787129	2.40035	0.0115149	ENSMUSG00000032525.16	Nktr	+	10502	yes	yes	yes	3573	8	9554	TRUE	chr9:121571855
MSTRG.15884.1	-1.79311	0.00147466	4.47972	6.0971e-05	-0.665842	0.0704798	4.83138	0.00925023	-1.09173	0.041964	4.64686	0.00322442	ENSMUSG00000000838.18	Fmr1	+	4548	yes	yes	no	-108	0	2493	FALSE	NA
MSTRG.9004.2	2.58399	0.00147466	2.01243	6.08147e-05	0.0304869	0.961709	0.257895	0.930338	0.321602	0.654746	0.37534	0.466198	ENSMUSG00000027671.15	Actl6a	+	2111	yes	yes	yes	1833	12	1920	TRUE	chr3:32762756
MSTRG.10604.1	1.54626	0.00147828	6.27952	6.12257e-05	0.699336	0.0532801	5.71829	0.00513671	-1.08267	0.0754119	4.84477	0.0106168	ENSMUSG00000028583.15	Pdpn	-	1809	yes	yes	no	-4	0	1018	FALSE	NA
MSTRG.112.2	2.15426	0.00147828	2.84235	6.12676e-05	1.13623	0.0573032	2.09821	0.00600979	1.35187	0.0355707	2.20465	0.00221849	ENSMUSG00000042197.14	Zfp451	-	3911	yes	yes	no	-44	0	689	FALSE	NA
MSTRG.12194.1	-0.891667	0.00148398	9.46275	6.15756e-05	-0.147235	0.340443	9.78484	0.160876	-0.0463483	0.790107	9.79461	0.645731	ENSMUSG00000030007.9	Cct7	+	2089	yes	yes	no	-222	0	156	FALSE	NA
MSTRG.6330.1	-1.88021	0.0014873	3.49738	6.17852e-05	-0.431547	0.118535	3.96459	0.0256742	0.519206	0.11987	4.40927	0.0260657	ENSMUSG00000042099.17	Kank3	+	3168	yes	yes	no	-167	0	978	FALSE	NA
MSTRG.15625.3	1.70881	0.00149186	4.44132	6.20468e-05	0.867795	0.0403929	3.85896	0.00268039	1.38741	0.0164515	4.17863	0.000408667	ENSMUSG00000032519.12	Slc25a38	+	2392	yes	yes	no	-120	0	1346	FALSE	NA
MSTRG.15300.1	4.4525	0.00149493	3.06789	6.23567e-05	1.52198	0.224066	0.551806	0.080751	2.14772	0.122153	0.980174	0.0271115	ENSMUSG00000070291.5	Ddx43	+	2033	yes	yes	yes	1219	10	1355	TRUE	chr9:78318891
MSTRG.2905.3	2.31866	0.00149493	4.00462	6.24844e-05	1.24531	0.0378929	3.19621	0.00226885	1.33046	0.0506816	3.2184	0.00485932	ENSMUSG00000017715.12	Pgs1	+	2457	yes	yes	yes	164	2	1020	TRUE	chr11:117905511
MSTRG.4388.3	2.67504	0.00149493	2.51382	6.25355e-05	0.996522	0.161951	1.2601	0.0453304	-0.432119	0.57342	0.459995	0.370449	ENSMUSG00000021819.12	Zswim8	+	6107	yes	yes	yes	2233	10	2711	TRUE	chr14:20768533
MSTRG.8731.1	2.6585	0.00149493	2.31487	6.24298e-05	0.245501	0.633724	0.6068	0.454265	0.0864364	0.895233	0.489567	0.805121	ENSMUSG00000086453.8	Gm11457	-	5800	yes	no	no	NA	NA	NA	NA	NA
MSTRG.9302.10	2.81512	0.00149493	5.49672	6.24611e-05	1.43226	0.0506392	4.38974	0.00451747	0.0921234	0.911682	3.51851	0.831901	ENSMUSG00000042520.17	Ubap2l	-	3815	yes	yes	no	-93	0	341	FALSE	NA
MSTRG.10645.10	2.66627	0.00150327	2.90998	6.34268e-05	0.110107	0.871683	1.11066	0.778155	-0.0520663	0.955882	0.996133	0.910997	ENSMUSG00000078502.11	Zfp268	+	1850	yes	no	no	NA	NA	NA	NA	NA
MSTRG.10818.5	3.20334	0.00150327	3.36308	6.31868e-05	0.0255114	0.980538	1.07995	0.964326	1.05662	0.167059	1.63452	0.0465607	ENSMUSG00000042508.17	Dmtf1	-	3885	yes	yes	yes	1532	8	2800	TRUE	chr5:9180541
MSTRG.12140.1	-1.8521	0.00150327	2.8135	6.30141e-05	-0.281966	0.289647	3.33997	0.123247	-0.79296	0.0413323	3.09452	0.00309824	ENSMUSG00000056666.14	Retsat	+	2260	yes	yes	no	-287	0	1045	FALSE	NA
MSTRG.1240.1	1.54186	0.00150327	3.53311	6.31684e-05	0.430481	0.366551	2.81997	0.180936	-0.103932	0.840134	2.49992	0.721463	ENSMUSG00000020070.19	Rufy2	+	4431	yes	yes	yes	2815	6	3103	TRUE	chr10:62840418
MSTRG.15504.1	2.93742	0.00150327	2.06737	6.30593e-05	NA	NA	NA	NA	0.58384	0.371377	0.293457	0.178156	ENSMUSG00000032598.9	Nckipsd	+	3052	yes	yes	yes	784	7	2263	TRUE	chr9:108691237
MSTRG.2032.2	2.89979	0.00150327	2.67063	6.34654e-05	2.0823	0.0150649	2.00226	0.000277375	1.8985	0.0309165	1.82184	0.00163121	ENSMUSG00000018239.10	Zcchc10	+	1615	yes	yes	yes	111	1	1338	TRUE	chr11:53222488
MSTRG.759.1	1.94915	0.00150327	3.27041	6.32711e-05	0.874817	0.0697144	2.51395	0.00901203	0.781831	0.0820601	2.41822	0.012432	ENSMUSG00000026694.20	Mettl13	-	4059	yes	yes	yes	642	4	3064	TRUE	chr1:162369953
MSTRG.8607.1	0.930367	0.00150327	6.66665	6.34318e-05	0.20409	0.209187	6.24859	0.0716935	0.0854883	0.652446	6.14849	0.463586	ENSMUSG00000068040.11	Tm9sf4	+	3771	yes	yes	no	-147	0	1700	FALSE	NA
MSTRG.5422.1	1.67744	0.00150378	3.34064	6.35593e-05	0.00960849	0.979664	2.29482	0.962005	-0.633092	0.129118	1.9733	0.0299233	ENSMUSG00000009739.18	Pou6f1	-	4996	yes	yes	yes	955	6	4244	TRUE	chr15:100484579
MSTRG.5879.1	-2.83824	0.0015089	4.07579	6.38489e-05	-1.10413	0.0673716	4.45603	0.00838034	-0.92172	0.100915	4.47331	0.0186744	ENSMUSG00000022883.12	Robo1	+	7568	yes	yes	no	-12	0	1734	FALSE	NA
MSTRG.11611.1	1.94104	0.00151753	3.51438	6.42872e-05	0.749048	0.0943862	2.67781	0.0164205	1.70792	0.00926564	3.31017	9.75285e-05	ENSMUSG00000019054.14	Fis1	+	981	yes	yes	yes	311	3	627	TRUE	chr5:136991858
MSTRG.15636.2	6.13552	0.00152216	4.49252	6.45569e-05	2.62959	0.0992337	1.22365	0.0180935	NA	NA	NA	NA	ENSMUSG00000032525.16	Nktr	+	10536	yes	yes	yes	3987	11	9968	TRUE	chr9:121560545
MSTRG.11832.1	-0.90508	0.0015263	5.82892	6.48064e-05	-0.217683	0.181131	6.12128	0.0552487	-0.0960185	0.61913	6.14115	0.422867	ENSMUSG00000042447.14	Mios	+	3447	yes	yes	no	-94	0	553	FALSE	NA
MSTRG.4223.1	-2.91572	0.00152727	1.81881	6.4921e-05	-1.15178	0.0426142	2.18466	0.0030709	-1.06883	0.0515005	2.17238	0.00500803	ENSMUSG00000021638.13	Ocln	-	2564	yes	yes	no	-99	0	877	FALSE	NA
MSTRG.10186.3	2.62542	0.00154102	3.12876	6.56547e-05	-0.131044	0.858537	1.26919	0.75776	0.976345	0.228985	1.85724	0.0800059	ENSMUSG00000028700.15	Pomgnt1	+	2827	yes	yes	yes	822	8	1486	TRUE	chr4:116012578
MSTRG.13170.6	3.45053	0.00154102	2.66874	6.56228e-05	2.08727	0.0546064	1.51441	0.00539639	2.18038	0.096826	1.56229	0.0171407	ENSMUSG00000014418.17	Hps5	-	4911	yes	yes	yes	1512	8	2480	TRUE	chr7:46421941
MSTRG.2179.1	3.56134	0.00154866	3.63515	6.60548e-05	1.48955	0.0909334	1.90721	0.0152881	2.05564	0.037181	2.30804	0.00246169	ENSMUSG00000069844.13	Sco1	+	4649	yes	yes	yes	501	4	4375	TRUE	chr11:66943743
MSTRG.2163.1	4.39102	0.0015494	8.84948	6.61836e-05	2.33183	0.0394051	7.00805	0.00251173	1.88736	0.0586037	6.60087	0.00644125	ENSMUSG00000086841.3	2410006H16Rik	+	460	yes	no	no	NA	NA	NA	NA	NA
MSTRG.5264.2	2.95855	0.0015494	1.93527	6.63108e-05	1.54527	0.0726217	0.816204	0.00979701	1.67258	0.0398131	0.866256	0.00283831	ENSMUSG00000022453.9	Naga	-	1771	yes	yes	yes	761	5	1382	TRUE	chr15:82220203
MSTRG.7609.1	-2.21928	0.0015494	2.63781	6.62957e-05	-1.49294	0.063297	2.8155	0.00742385	-1.65955	0.015617	2.73116	0.000347326	ENSMUSG00000025025.15	Mxi1	+	2586	yes	yes	no	-161	0	1547	FALSE	NA
MSTRG.4922.2	0.750663	0.00155608	7.42188	6.66721e-05	0.386106	0.0282184	7.21924	0.00125252	0.00673795	0.97959	6.97879	0.958473	ENSMUSG00000022201.17	Zfr	+	4678	yes	yes	no	-177	0	1372	FALSE	NA
MSTRG.278.2	1.54639	0.00155986	4.23117	6.69846e-05	1.10504	0.0151253	3.9326	0.000285797	1.00133	0.0189199	3.82487	0.000536657	ENSMUSG00000048495.17	Tyw5	-	1349	yes	yes	yes	309	3	839	TRUE	chr1:57432610
MSTRG.69.1	1.84732	0.00155986	2.86391	6.69826e-05	0.441712	0.278233	1.91796	0.11521	1.35369	0.0171529	2.47145	0.000443556	ENSMUSG00000025921.8	Rdh10	+	3416	yes	yes	no	-121	0	1523	FALSE	NA
MSTRG.12116.1	-0.894756	0.00156227	5.82172	6.71637e-05	0.0893471	0.600609	6.26194	0.416476	-0.0986591	0.628384	6.129	0.433667	ENSMUSG00000002222.15	Rmnd5a	-	5327	yes	yes	no	25	1	3509	FALSE	NA
MSTRG.1864.1	-5.08563	0.00156692	4.6532	6.74391e-05	0.364099	0.301832	5.82182	0.131844	0.126063	0.797303	5.65193	0.657079	ENSMUSG00000007739.11	Cct4	+	5191	yes	yes	no	-12	0	3393	FALSE	NA
MSTRG.11117.2	3.06796	0.00157044	3.37267	6.76665e-05	0.946381	0.0794555	1.70927	0.0118801	1.86893	0.0223595	2.34144	0.000766443	ENSMUSG00000106968.3	C78283	+	3422	yes	no	no	NA	NA	NA	NA	NA
MSTRG.2312.1	2.23807	0.00158003	4.31069	6.81866e-05	0.991911	0.0201116	3.39087	0.000578283	1.00716	0.0859944	3.3596	0.0137475	ENSMUSG00000010554.15	Mettl16	+	15558	yes	yes	yes	483	5	13174	TRUE	chr11:74686638
MSTRG.4198.2	2.13093	0.00158003	5.54973	6.8262e-05	0.934025	0.0273928	4.67702	0.00118213	0.511416	0.13289	4.37818	0.0313439	ENSMUSG00000078952.11	Lncenc1	+	21904	yes	no	no	NA	NA	NA	NA	NA
MSTRG.6147.3	2.95979	0.00158003	3.64892	6.83088e-05	1.02369	0.167278	2.15499	0.0481008	0.732762	0.329049	1.92761	0.146138	ENSMUSG00000024163.18	Mapk8ip3	-	5475	yes	yes	no	-119	0	1421	FALSE	NA
MSTRG.7740.3	-1.20032	0.00158294	5.27488	6.85108e-05	-0.721577	0.0334585	5.45023	0.00174011	-0.504518	0.0745758	5.49978	0.0103813	ENSMUSG00000026974.12	Zmynd19	+	5670	yes	yes	yes	4147	6	4798	TRUE	chr2:24849071
MSTRG.13295.2	-1.36505	0.0015838	4.59299	6.86248e-05	-0.321079	0.119108	4.98231	0.0259414	-0.770048	0.0430058	4.76354	0.00342196	ENSMUSG00000030605.16	Mfge8	-	2108	yes	yes	no	-135	0	644	FALSE	NA
MSTRG.11810.1	2.05949	0.00159789	2.81448	6.93186e-05	2.52956	0.00358754	3.21207	1.85526e-05	1.36724	0.0321808	2.26499	0.00177654	ENSMUSG00000001376.18	Vps50	+	3816	yes	yes	yes	556	4	1545	TRUE	chr6:3594030
MSTRG.4924.3	2.23644	0.00159789	3.15866	6.93894e-05	1.63059	0.0459302	2.69976	0.00366013	1.47916	0.0282997	2.54974	0.00130279	ENSMUSG00000039458.16	Mtmr12	+	4889	yes	yes	yes	91	1	3183	TRUE	chr15:12266764
MSTRG.15007.2	2.12711	0.00161122	4.06297	7.00462e-05	0.486648	0.297482	2.92674	0.12876	0.591022	0.234812	2.94715	0.0834695	ENSMUSG00000043987.19	Cep164	-	5760	yes	yes	yes	1702	13	3120	TRUE	chr9:45689676
MSTRG.3962.1	1.08778	0.00161315	4.90385	7.02858e-05	0.180951	0.394049	4.36817	0.204849	0.0322852	0.922616	4.25285	0.84975	ENSMUSG00000025878.17	Uimc1	-	2595	yes	yes	no	-196	0	327	FALSE	NA
MSTRG.6711.3	-0.893278	0.00161315	6.277	7.02193e-05	0.127546	0.377562	6.73629	0.190414	0.158716	0.340638	6.71368	0.154928	ENSMUSG00000024251.11	Thada	-	13551	yes	yes	yes	4310	1	7524	TRUE	chr17:84499379
MSTRG.4816.2	1.69517	0.00161689	4.68572	7.05811e-05	-0.0602642	0.877175	3.58715	0.788448	0.207977	0.762694	3.69087	0.604789	ENSMUSG00000033166.12	Dis3	-	5617	yes	yes	yes	2513	19	5194	TRUE	chr14:99336222
MSTRG.7091.1	2.64467	0.00161689	2.39315	7.0605e-05	1.50772	0.0403929	1.50257	0.00269729	1.37004	0.0556367	1.36574	0.00583062	ENSMUSG00000036223.17	Ska1	-	3221	yes	yes	yes	516	4	2855	TRUE	chr18:74337442
MSTRG.7713.1	1.46143	0.00162539	3.55473	7.10548e-05	0.048361	0.887444	2.68822	0.80403	0.942205	0.0292294	3.16954	0.00141119	ENSMUSG00000023094.15	Msrb2	+	1227	yes	yes	no	-102	0	653	FALSE	NA
MSTRG.4528.2	2.41467	0.00162616	2.6079	7.11671e-05	0.627111	0.278611	1.30772	0.115508	0.384076	0.559964	1.13784	0.354729	ENSMUSG00000037526.8	Atg14	-	4918	yes	yes	yes	1021	9	3272	TRUE	chr14:47798327
MSTRG.1086.5	3.12764	0.00162714	2.89653	7.15935e-05	1.92957	0.0396335	1.89331	0.00256269	0.864593	0.309726	1.09377	0.131897	ENSMUSG00000019792.9	Trmt11	-	1664	yes	yes	yes	560	5	1090	TRUE	chr10:30442488
MSTRG.12289.2	-0.912205	0.00162714	6.6421	7.14496e-05	-0.102985	0.491011	6.99165	0.294422	-0.235857	0.209958	6.89124	0.0687128	ENSMUSG00000072872.4	Rybp	-	3882	yes	yes	no	-250	0	3037	FALSE	NA
MSTRG.1989.2	5.6126	0.00162714	3.22006	7.15452e-05	NA	NA	NA	NA	NA	NA	NA	NA	ENSMUSG00000020366.19	Mapk9	+	4904	yes	yes	yes	998	9	4284	TRUE	chr11:49754380
MSTRG.3857.2	1.64671	0.00162714	5.00595	7.12921e-05	0.570615	0.0967984	4.28827	0.0172191	0.766183	0.129181	4.37217	0.0299598	ENSMUSG00000059288.15	Cdyl	+	5028	yes	yes	no	-156	0	2997	FALSE	NA
MSTRG.3957.1	2.39788	0.00162714	3.00463	7.16029e-05	0.754965	0.137458	1.80641	0.0339709	1.19654	0.073981	2.05663	0.0102448	ENSMUSG00000025873.17	Faf2	+	5304	yes	yes	yes	554	4	4597	TRUE	chr13:54798004
MSTRG.10745.2	-2.07961	0.0016389	4.89644	7.22788e-05	-0.609299	0.034681	5.33413	0.0018486	-1.24601	0.00503214	5.07616	1.99565e-05	ENSMUSG00000029050.16	Ski	-	6193	yes	yes	yes	724	1	3197	TRUE	chr4:155241798
MSTRG.4649.2	4.58961	0.0016389	3.65139	7.22292e-05	NA	NA	NA	NA	2.89137	0.033331	2.05858	0.00192421	ENSMUSG00000079184.11	Mphosph8	+	4118	yes	yes	yes	116	1	1922	TRUE	chr14:56930920
MSTRG.4748.2	1.25104	0.00164029	4.70111	7.24311e-05	0.664935	0.040481	4.32799	0.00272326	0.707022	0.0288058	4.31762	0.00135388	ENSMUSG00000022095.10	Fhip2b	-	7002	yes	yes	yes	1614	12	3503	TRUE	chr14:70827609
MSTRG.4896.3	1.24956	0.00164029	4.33266	7.24985e-05	0.517961	0.0598844	3.87513	0.00662811	0.617668	0.0426258	3.89669	0.00334966	ENSMUSG00000039828.8	Wdr70	-	1363	yes	yes	no	-86	0	1052	FALSE	NA
MSTRG.5001.1	2.4137	0.00164248	3.44334	7.26749e-05	0.180986	0.693907	1.89696	0.527011	0.694501	0.150648	2.15344	0.0387584	ENSMUSG00000022295.9	Atp6v1c1	+	2034	yes	yes	yes	655	7	1466	TRUE	chr15:38679581
MSTRG.1243.1	2.18633	0.00164547	3.69756	7.29658e-05	-0.480533	0.275495	2.01991	0.113417	-0.229084	0.664021	2.096	0.476688	ENSMUSG00000020067.9	Mypn	-	5250	yes	yes	no	-167	0	1071	FALSE	NA
MSTRG.5921.1	1.54073	0.00164547	5.945	7.29299e-05	0.555713	0.128308	5.30007	0.0298557	-0.728795	0.0583054	4.63791	0.00638158	ENSMUSG00000053414.9	Hunk	+	5668	yes	yes	no	-656	0	3069	FALSE	NA
MSTRG.15129.2	2.31064	0.00164758	6.93862	7.31391e-05	1.15657	0.0457872	6.0661	0.00362661	0.30269	0.526598	5.50012	0.319609	ENSMUSG00000032294.18	Pkm	+	2245	yes	yes	no	-104	0	530	FALSE	NA
MSTRG.14497.6	1.31956	0.00165081	4.94116	7.33621e-05	0.0898896	0.787225	4.19852	0.649065	0.00719379	0.985202	4.11894	0.969935	ENSMUSG00000036270.17	Edc4	+	5130	yes	yes	no	-190	0	808	FALSE	NA
MSTRG.10843.2	3.11461	0.00165649	2.73488	7.36947e-05	1.83055	0.0392802	1.68118	0.0024839	1.2472	0.133818	1.22383	0.0317377	ENSMUSG00000047221.6	Fam185a	+	3134	yes	yes	yes	240	3	2270	TRUE	chr5:21652347
MSTRG.12896.8	0.940173	0.00165745	5.64832	7.38658e-05	1.08442	0.0121203	5.75892	0.000178992	0.87485	0.0109074	5.58292	0.000144068	ENSMUSG00000051735.8	Rinl	+	3819	yes	yes	no	-42	0	2616	FALSE	NA
MSTRG.6623.1	1.86504	0.00165745	3.23102	7.38976e-05	1.15178	0.0216951	2.72439	0.000679609	1.2836	0.0154097	2.77777	0.000333506	ENSMUSG00000023460.15	Rab12	-	2282	yes	yes	yes	433	4	1726	TRUE	chr17:66812080
MSTRG.10645.3	2.45641	0.00165841	3.67398	7.40838e-05	-0.465655	0.536104	1.78256	0.342419	0.489704	0.38017	2.22669	0.184973	ENSMUSG00000085101.9	Platr16	+	2915	yes	no	no	NA	NA	NA	NA	NA
MSTRG.14621.1	1.11389	0.00165841	4.69771	7.41005e-05	0.554629	0.0579251	4.3537	0.00615277	0.587097	0.0317725	4.33624	0.00172792	ENSMUSG00000052557.12	Gan	+	4138	yes	yes	no	-179	0	2262	FALSE	NA
MSTRG.14617.2	2.14967	0.00166308	3.79061	7.44086e-05	0.887652	0.136579	2.87737	0.0335557	1.49134	0.0446956	3.25213	0.00376365	ENSMUSG00000034424.6	Gcsh	-	1251	yes	yes	yes	170	2	1005	TRUE	chr8:117714087
MSTRG.4404.2	-1.04261	0.00166308	5.37444	7.45501e-05	-0.105472	0.535422	5.76569	0.341389	0.0956864	0.62533	5.82917	0.430305	ENSMUSG00000021868.8	Ppif	+	1554	yes	yes	no	-133	0	866	FALSE	NA
MSTRG.9239.1	0.799274	0.00166308	6.76755	7.45131e-05	0.270231	0.0901838	6.46947	0.0150025	0.0669879	0.729551	6.32422	0.562189	ENSMUSG00000028068.15	Iqgap3	+	5726	yes	yes	no	-111	0	769	FALSE	NA
MSTRG.10774.1	0.761262	0.00166674	6.80109	7.51551e-05	0.367168	0.0357751	6.58089	0.00198557	0.359612	0.0512261	6.53879	0.00494233	ENSMUSG00000029076.15	Sdf4	+	2826	yes	yes	no	-174	0	1417	FALSE	NA
MSTRG.15498.6	4.54889	0.00166674	5.45578	7.51893e-05	2.74387	0.0364565	3.80418	0.00207751	2.97838	0.0226187	3.97741	0.000794806	ENSMUSG00000064145.13	Arih2	-	5075	yes	yes	yes	1178	12	3448	TRUE	chr9:108497291
MSTRG.16129.1	-0.80474	0.00166674	8.3814	7.50959e-05	-0.401455	0.04291	8.55758	0.00312913	-0.318646	0.155062	8.55459	0.04078	ENSMUSG00000031422.17	Morf4l2	-	1867	yes	yes	no	-888	0	629	FALSE	NA
MSTRG.1991.1	1.92353	0.00166674	3.14864	7.48449e-05	0.330984	0.420564	2.09158	0.228205	-0.258831	0.549168	1.75673	0.343482	ENSMUSG00000036644.16	Tbc1d9b	+	3931	yes	yes	yes	1891	13	3236	TRUE	chr11:50038853
MSTRG.5539.2	4.10735	0.00166674	3.54182	7.51975e-05	2.86096	0.0282184	2.41285	0.00125122	2.53927	0.0400088	2.10511	0.00287607	ENSMUSG00000037965.16	Zc3h7a	-	3740	yes	yes	yes	390	3	1290	TRUE	chr16:10959616
MSTRG.7911.2	1.555	0.00166674	3.815	7.51703e-05	0.56313	0.139549	3.16738	0.0347912	0.75403	0.0568513	3.24247	0.00609867	ENSMUSG00000035949.16	Fbxw2	-	1961	yes	yes	no	-286	0	423	FALSE	NA
MSTRG.7727.7	4.07362	0.00166955	3.23042	7.54047e-05	2.26706	0.0477491	1.63168	0.00401409	1.78337	0.0996608	1.2141	0.018233	ENSMUSG00000026784.15	Pdss1	+	1544	yes	yes	yes	256	3	695	TRUE	chr2:22819572
MSTRG.13107.4	-0.975833	0.00167154	4.74954	7.57367e-05	0.0875753	0.593764	5.21574	0.409395	0.0483131	0.842074	5.158	0.724314	ENSMUSG00000038406.18	Scaf1	-	4807	yes	yes	no	-189	0	236	FALSE	NA
MSTRG.13257.2	-1.51907	0.00167154	4.99398	7.57223e-05	-0.470237	0.119108	5.36292	0.0259861	-0.353472	0.202819	5.37211	0.0646655	ENSMUSG00000005533.11	Igf1r	+	12051	yes	yes	no	-379	0	7234	FALSE	NA
MSTRG.6511.1	1.42949	0.00167154	4.86415	7.56422e-05	0.942288	0.0230956	4.53946	0.000791406	0.856455	0.031143	4.44783	0.00165513	ENSMUSG00000092558.4	Med20	+	1969	yes	yes	no	-213	0	1236	FALSE	NA
MSTRG.16082.2	-1.39352	0.00167432	4.16156	7.59439e-05	-0.425402	0.119108	4.51481	0.025965	-0.555376	0.0699332	4.42069	0.00907227	ENSMUSG00000025525.13	Apool	+	1344	yes	yes	no	-86	0	482	FALSE	NA
MSTRG.12293.1	-0.691417	0.00167596	7.2538	7.60989e-05	-0.140857	0.262441	7.50499	0.104467	-0.121277	0.367534	7.47593	0.175187	ENSMUSG00000052144.10	Ppp4r2	+	4827	yes	yes	no	-317	0	3354	FALSE	NA
MSTRG.751.1	3.3821	0.00167744	3.42854	7.62474e-05	0.182457	0.808068	1.03886	0.680374	1.01042	0.124635	1.4872	0.0281873	ENSMUSG00000044835.16	Ankrd45	+	5095	yes	yes	yes	339	2	4193	TRUE	chr1:160995311
MSTRG.2583.2	2.16665	0.00168117	3.5025	7.64981e-05	1.44084	0.0259295	2.95578	0.00105131	1.23102	0.0391919	2.76824	0.00275021	ENSMUSG00000038485.7	Socs7	+	8355	yes	yes	yes	1302	6	6878	TRUE	chr11:97267927
MSTRG.8132.1	-2.37934	0.00168223	3.4412	7.66273e-05	-0.863495	0.065303	3.83506	0.00787372	-0.590206	0.141279	3.89687	0.0349791	ENSMUSG00000056436.5	Cyct	-	717	yes	yes	no	-146	0	149	FALSE	NA
MSTRG.1241.3	1.93853	0.00169222	2.66995	7.72681e-05	0.486718	0.256027	1.68277	0.100218	0.687352	0.138544	1.76709	0.0338735	ENSMUSG00000020069.17	Hnrnph3	-	2338	yes	yes	yes	290	3	1410	TRUE	chr10:62852284
MSTRG.12673.1	2.41531	0.00169222	3.05935	7.72099e-05	0.784268	0.154958	1.8627	0.041873	0.814515	0.167412	1.84614	0.0467518	ENSMUSG00000058638.15	Zfp110	+	3985	yes	yes	yes	774	4	3114	TRUE	chr7:12571040
MSTRG.12800.2	3.78639	0.00169222	6.49944	7.73277e-05	1.84342	0.0511467	4.83518	0.00463541	2.13022	0.0327992	5.01703	0.00184997	ENSMUSG00000040952.17	Rps19	+	724	yes	yes	yes	276	3	462	TRUE	chr7:24585576
MSTRG.11874.1	-0.848878	0.00169605	6.51361	7.75847e-05	-0.17503	0.172455	6.80706	0.0508705	-0.333456	0.141498	6.69647	0.0350857	ENSMUSG00000029684.15	Wasl	-	4117	yes	yes	no	-59	0	2253	FALSE	NA
MSTRG.8530.1	-1.07723	0.00170534	4.85163	7.81534e-05	-0.259001	0.200207	5.18374	0.066146	-0.581658	0.0724209	5.00721	0.00972702	ENSMUSG00000038844.11	Kif16b	-	5653	yes	yes	no	-156	0	1604	FALSE	NA
MSTRG.9684.4	2.15364	0.00170534	2.85281	7.81746e-05	1.53555	0.0164253	2.38591	0.000342713	1.72998	0.015116	2.49518	0.000317361	ENSMUSG00000039068.17	Zzz3	+	7671	yes	yes	yes	2814	12	7385	TRUE	chr3:152128274
MSTRG.5957.1	1.95563	0.00170586	2.52454	7.82805e-05	-0.488894	0.347027	1.05678	0.165908	0.222422	0.707107	1.35143	0.530466	ENSMUSG00000022945.13	Chaf1b	+	2044	yes	yes	yes	906	6	1112	TRUE	chr16:93689731
MSTRG.10476.2	2.38423	0.00170634	3.95749	7.83989e-05	0.177312	0.693366	2.43841	0.526399	1.65243	0.0108778	3.35434	0.00014199	ENSMUSG00000028836.15	Slc30a2	+	4584	yes	yes	no	-143	0	3369	FALSE	NA
MSTRG.16208.1	-0.814811	0.00170634	6.60899	7.84675e-05	-0.0815698	0.538845	6.93464	0.345945	-0.176944	0.258411	6.85048	0.0983789	ENSMUSG00000067194.7	Eif1ax	+	2895	yes	yes	no	-3	0	2254	FALSE	NA
MSTRG.4672.1	2.70055	0.00170751	2.49249	7.86038e-05	0.429223	0.449169	0.855823	0.253378	0.650655	0.386741	0.944682	0.190249	ENSMUSG00000021982.15	Cdadc1	-	2577	yes	yes	yes	788	5	1436	TRUE	chr14:59822565
MSTRG.14914.3	2.94725	0.00170813	3.83211	7.87974e-05	0.760808	0.304333	2.1771	0.133511	0.903141	0.305718	2.22506	0.129434	ENSMUSG00000042185.15	Nfrkb	+	6312	yes	yes	yes	3362	20	5550	TRUE	chr9:31308095
MSTRG.6956.5	1.97213	0.00170813	5.96753	7.87678e-05	1.87051	0.010492	5.90454	0.000128786	1.49934	0.018707	5.58061	0.000523853	ENSMUSG00000024498.17	Tcerg1	+	4391	yes	yes	yes	93	1	1264	TRUE	chr18:42707226
MSTRG.12819.2	2.49124	0.00171152	2.22805	7.90364e-05	1.55009	0.0300604	1.50385	0.00141993	2.40845	0.00846785	2.13676	8.24157e-05	ENSMUSG00000061286.8	Exosc5	+	1121	yes	yes	yes	310	3	713	TRUE	chr7:25363795
MSTRG.4709.2	-1.30705	0.00171319	4.44315	7.91964e-05	-0.554719	0.044791	4.71862	0.00346286	-0.808163	0.0157784	4.58197	0.000364387	ENSMUSG00000034522.11	Zfp395	+	4191	yes	yes	no	-109	0	2495	FALSE	NA
MSTRG.14868.1	2.8953	0.00172395	3.40132	7.97771e-05	0.786841	0.203033	1.77911	0.0676808	1.76069	0.0227972	2.43323	0.000831837	ENSMUSG00000003402.15	Prkcsh	+	2328	yes	yes	no	7	1	316	FALSE	NA
MSTRG.11865.2	-1.04065	0.00172434	5.24369	7.99615e-05	-0.260808	0.187722	5.56325	0.0589484	-0.0535178	0.79171	5.62177	0.648183	ENSMUSG00000029672.17	Fam3c	-	2407	yes	yes	no	-87	0	1496	FALSE	NA
MSTRG.46.2	3.25076	0.00172434	3.48804	7.99176e-05	2.73433	0.0188243	3.05312	0.000493334	3.00409	0.00846785	3.24261	8.1632e-05	ENSMUSG00000098234.9	Snhg6	-	456	yes	no	no	NA	NA	NA	NA	NA
MSTRG.4183.1	-2.57321	0.00172525	4.33213	8.00873e-05	-0.496704	0.237117	4.89815	0.0885077	-0.884714	0.0698333	4.70791	0.00902521	ENSMUSG00000021676.11	Iqgap2	-	5839	yes	yes	no	-111	0	819	FALSE	NA
MSTRG.12397.9	-1.36616	0.00172533	6.00048	8.02577e-05	-0.581186	0.0932564	6.28203	0.0160629	0.0256028	0.941374	6.51747	0.884392	ENSMUSG00000071226.12	Cecr2	+	14359	yes	yes	no	-3	0	9890	FALSE	NA
MSTRG.6567.5	2.55218	0.00172533	2.85859	8.01754e-05	0.428602	0.441169	1.3561	0.246267	-0.168066	0.814817	1.00451	0.683443	ENSMUSG00000042625.17	Safb2	-	3609	yes	yes	yes	2548	16	2851	TRUE	chr17:56884898
MSTRG.10818.1	-1.5027	0.00172542	4.49765	8.03449e-05	-0.0467868	0.858564	5.05359	0.757825	-0.701568	0.0357577	4.7302	0.00224158	ENSMUSG00000042508.17	Dmtf1	-	3749	yes	yes	no	-107	0	1200	FALSE	NA
MSTRG.14698.1	0.747564	0.00172887	7.15374	8.06726e-05	-0.430273	0.0361507	6.54825	0.0020405	0.233811	0.430796	6.83042	0.22918	ENSMUSG00000062380.5	Tubb3	+	1814	yes	yes	no	-1073	0	331	FALSE	NA
MSTRG.5353.1	3.15721	0.00172887	2.71912	8.06453e-05	0.0571506	0.942718	0.472998	0.897069	1.14421	0.118247	1.08093	0.0254489	ENSMUSG00000022454.18	Nell2	-	3479	yes	yes	no	-48	0	665	FALSE	NA
MSTRG.7865.1	-1.80551	0.00173118	2.81078	8.0948e-05	-0.917894	0.0271367	3.07406	0.00114812	-0.572738	0.118015	3.1683	0.0253424	ENSMUSG00000050592.9	Fam78a	-	4511	yes	yes	no	-526	0	2381	FALSE	NA
MSTRG.9960.1	-1.28381	0.00173118	4.82889	8.08966e-05	-0.115907	0.484217	5.29104	0.28768	0.288516	0.264704	5.46081	0.102685	ENSMUSG00000038764.15	Ptpn3	-	6451	yes	yes	no	-75	0	3601	FALSE	NA
MSTRG.2180.1	1.93489	0.00173584	4.01299	8.12495e-05	-0.762331	0.135069	2.43379	0.0328414	0.0375922	0.957324	2.74051	0.914579	ENSMUSG00000060180.13	Myh13	+	4192	yes	yes	no	-12	0	269	FALSE	NA
MSTRG.14157.2	1.11498	0.00173893	4.61289	8.14784e-05	0.587613	0.0385464	4.28978	0.00235641	-0.102501	0.662605	3.87819	0.474735	ENSMUSG00000057788.14	Ddx49	-	1212	yes	yes	no	-35	0	114	FALSE	NA
MSTRG.1114.1	1.2188	0.00174497	4.77996	8.19084e-05	0.25083	0.323875	4.19268	0.148422	0.162428	0.700187	4.1074	0.521509	ENSMUSG00000019841.16	Rev3l	+	10835	yes	yes	yes	9215	31	10339	TRUE	chr10:39618689
MSTRG.2751.1	1.06151	0.00174497	4.87246	8.19298e-05	0.62428	0.0376221	4.60568	0.00223264	0.509151	0.062249	4.50059	0.00725698	ENSMUSG00000020946.14	Gosr2	-	6355	yes	yes	no	-159	0	4823	FALSE	NA
MSTRG.12200.2	1.66218	0.00175186	3.93127	8.23378e-05	0.74794	0.093493	3.30867	0.0161658	0.484472	0.207689	3.11388	0.0675214	ENSMUSG00000030002.16	Dusp11	-	8795	yes	yes	yes	1987	6	7985	TRUE	chr6:85932315
MSTRG.10517.1	1.00194	0.00175287	4.86321	8.25333e-05	-0.880256	0.0216951	3.92116	0.000681477	-0.309582	0.400361	4.1076	0.20218	ENSMUSG00000001604.15	Tcea3	+	1245	yes	yes	no	-6	0	107	FALSE	NA
MSTRG.14673.3	1.51135	0.00175287	6.80524	8.26086e-05	0.513245	0.037089	6.15451	0.00216157	0.494726	0.0323587	6.10534	0.00179709	ENSMUSG00000014444.18	Piezo1	-	7790	yes	no	no	NA	NA	NA	NA	NA
MSTRG.1501.4	3.39888	0.00175287	3.02577	8.26393e-05	2.28546	0.0261061	2.07913	0.0010683	1.44725	0.0899669	1.3853	0.0149241	ENSMUSG00000019951.11	Uhrf1bp1l	+	7835	yes	yes	yes	2862	8	6158	TRUE	chr10:89638908
MSTRG.13838.2	1.9137	0.00175747	2.98853	8.29413e-05	1.58388	0.0121203	2.75055	0.000179271	1.44317	0.0177591	2.61035	0.000478357	ENSMUSG00000031072.15	LTO1	+	1929	yes	yes	no	-66	0	1386	FALSE	NA
MSTRG.15921.2	-1.60297	0.00175834	5.55227	8.30674e-05	-0.986097	0.00517548	5.7456	3.30557e-05	-0.954326	0.00641163	5.71901	3.40593e-05	ENSMUSG00000031387.15	Renbp	-	2746	yes	yes	yes	646	8	1090	TRUE	chrX:72965745
MSTRG.1005.2	2.12107	0.00176568	2.97617	8.35847e-05	0.54498	0.271443	1.87872	0.110594	0.0271231	0.982179	1.56639	0.963857	ENSMUSG00000015755.17	Tab2	-	5514	yes	yes	no	-140	0	2064	FALSE	NA
MSTRG.708.1	1.03953	0.00176568	8.06654	8.35674e-05	0.961927	0.0151156	8.0284	0.0002805	0.68424	0.10232	7.81458	0.0192814	ENSMUSG00000042772.16	Smg7	-	6713	yes	yes	no	-111	0	2280	FALSE	NA
MSTRG.14852.5	2.02082	0.00176773	3.99466	8.39376e-05	1.34559	0.0462324	3.49845	0.00371475	0.832489	0.0800898	3.11311	0.0119075	ENSMUSG00000032178.15	Ilf3	+	3439	yes	yes	yes	1647	13	2971	TRUE	chr9:21303595
MSTRG.7750.8	2.07657	0.00176773	2.57923	8.38886e-05	1.34201	0.0393959	2.02952	0.00250683	0.865375	0.0763569	1.67546	0.0109258	ENSMUSG00000006471.19	Ndor1	-	2477	yes	yes	yes	1654	10	2181	TRUE	chr2:25144926
MSTRG.9121.1	2.93587	0.00176773	2.02748	8.3875e-05	3.32478	0.00557412	2.38231	3.74427e-05	2.686	0.0159729	1.78701	0.00037588	ENSMUSG00000027806.10	Tsc22d2	+	6071	yes	yes	yes	171	2	3121	TRUE	chr3:58344778
MSTRG.8490.1	1.16055	0.001768	4.62323	8.40361e-05	0.51996	0.0589603	4.22684	0.00634984	0.0528141	0.897169	3.93479	0.808815	ENSMUSG00000027312.15	Atrn	+	6905	yes	yes	no	-122	0	2545	FALSE	NA
MSTRG.3286.2	4.69793	0.00181127	4.16529	8.64165e-05	1.74205	0.15745	1.57462	0.043128	2.2677	0.0866485	1.95232	0.013929	ENSMUSG00000020982.10	Nemf	-	3671	yes	yes	yes	1852	19	2381	TRUE	chr12:69387815
MSTRG.6041.1	-2.34294	0.00181127	3.00718	8.64426e-05	-0.446961	0.487434	3.55805	0.29074	-1.51157	0.0287507	3.16144	0.00134705	ENSMUSG00000068036.17	Afdn	+	7385	yes	yes	no	-151	0	1788	FALSE	NA
MSTRG.8771.5	2.85518	0.00181127	1.95089	8.62758e-05	2.18351	0.0466554	1.39416	0.00378329	2.21128	0.0413605	1.39726	0.00310212	ENSMUSG00000039463.15	Slc9a8	+	4306	yes	yes	yes	919	7	3627	TRUE	chr2:167299253
MSTRG.961.2	3.14486	0.00181127	1.96715	8.63396e-05	1.30891	0.116484	0.497419	0.0248358	1.47636	0.0955781	0.580451	0.0167688	ENSMUSG00000062510.13	Nsl1	+	4585	yes	yes	yes	560	6	4168	TRUE	chr1:190795599
MSTRG.12391.2	2.11262	0.00181668	2.98262	8.67883e-05	0.828721	0.112601	2.06604	0.0230499	0.420317	0.455651	1.78838	0.2521	ENSMUSG00000030177.15	Ccdc77	-	2188	yes	yes	yes	263	2	1443	TRUE	chr6:120306402
MSTRG.12333.4	1.43933	0.00181715	5.03268	8.68989e-05	1.69563	0.000866939	5.23991	7.3e-07	1.84901	0.00154472	5.32032	1.46244e-06	ENSMUSG00000056952.14	Tatdn2	+	5327	yes	yes	yes	2441	8	4871	TRUE	chr6:113674837
MSTRG.3602.3	2.38805	0.00181903	2.68637	8.70764e-05	0.396456	0.707447	1.28375	0.543825	-0.909667	0.448027	0.669309	0.245097	ENSMUSG00000021171.9	Esyt2	+	5172	yes	yes	yes	1984	19	4973	TRUE	chr12:116282921
MSTRG.4042.47	2.20776	0.00182346	1.86428	8.7417e-05	0.804458	0.115599	0.865399	0.0242925	0.877502	0.102153	0.871108	0.0190943	ENSMUSG00000114816.2	Gm10323	-	2033	yes	no	no	NA	NA	NA	NA	NA
MSTRG.4198.4	-2.18619	0.00182346	3.55708	8.74646e-05	0.0419902	0.920398	4.3038	0.858439	-0.35776	0.479932	4.07337	0.273802	ENSMUSG00000078952.11	Lncenc1	+	21142	yes	no	no	NA	NA	NA	NA	NA
MSTRG.9388.1	3.50395	0.00182407	3.95664	8.75824e-05	1.15756	0.180036	2.06601	0.0546468	1.12578	0.20834	2.0035	0.06792	ENSMUSG00000015748.14	Prpf3	-	3938	yes	yes	yes	1698	13	2492	TRUE	chr3:95757073
MSTRG.12102.2	-0.805379	0.00183101	7.82206	8.80924e-05	-0.312688	0.0766954	8.03626	0.0110158	-0.0608892	0.729318	8.11591	0.561824	ENSMUSG00000036371.7	Serbp1	+	5424	yes	yes	no	-54	0	4000	FALSE	NA
MSTRG.7182.4	-2.46064	0.00183101	3.55501	8.80057e-05	-1.14779	0.0334585	3.86871	0.00173755	-1.02938	0.0631898	3.86582	0.00747583	ENSMUSG00000024835.16	Coro1b	+	1856	yes	yes	no	-123	0	315	FALSE	NA
MSTRG.6364.2	-1.24369	0.00183401	4.7604	8.83253e-05	-0.971954	0.0128296	4.86302	0.000204599	-0.344629	0.336628	5.06556	0.151861	ENSMUSG00000024369.17	Nelfe	+	1542	yes	yes	no	-68	0	237	FALSE	NA
MSTRG.11967.2	-1.25763	0.00183524	4.12988	8.86294e-05	-0.336544	0.0914307	4.48274	0.015438	-0.175166	0.519617	4.51708	0.312755	ENSMUSG00000029911.15	Ssbp1	+	2270	yes	yes	no	-41	0	1423	FALSE	NA
MSTRG.2316.1	1.06781	0.00183524	4.52468	8.86502e-05	0.267716	0.274213	4.05067	0.112328	-0.450229	0.138335	3.66617	0.0337266	ENSMUSG00000001323.18	Srr	-	2240	yes	yes	yes	966	3	1024	TRUE	chr11:74799801
MSTRG.7790.4	2.86612	0.00183524	2.12558	8.84856e-05	0.706519	0.404863	0.500891	0.213882	1.59356	0.0500103	1.06388	0.00470504	ENSMUSG00000015790.17	Surf1	-	1147	yes	yes	yes	714	6	837	TRUE	chr2:26805729
MSTRG.11228.1	2.64259	0.00184023	1.88139	8.91324e-05	1.58279	0.0392226	1.05439	0.00246771	1.46966	0.0522483	0.935289	0.00514617	ENSMUSG00000035234.19	Abraxas1	-	2219	yes	yes	yes	1157	6	1966	TRUE	chr5:100963074
MSTRG.12252.1	-0.741192	0.00184023	6.11448	8.95135e-05	-0.00453438	0.976951	6.45101	0.957689	0.0457136	0.766734	6.43774	0.610601	ENSMUSG00000034203.9	Chchd4	-	2092	yes	yes	no	-296	0	1508	FALSE	NA
MSTRG.13250.1	-1.30926	0.00184023	5.3523	8.91004e-05	-0.810559	0.0276385	5.531	0.00120608	-1.07154	0.0147189	5.4011	0.000287141	ENSMUSG00000032640.11	Chsy1	+	4155	yes	yes	no	-1587	0	1373	FALSE	NA
MSTRG.14048.2	2.54293	0.00184023	1.94842	8.94319e-05	0.626501	0.265705	0.56832	0.106575	0.522306	0.351712	0.476452	0.163023	ENSMUSG00000051176.7	Zfp42	-	1872	yes	yes	no	-938	0	531	FALSE	NA
MSTRG.3824.1	2.33022	0.00184023	3.05711	8.94733e-05	0.397824	0.412161	1.70757	0.220715	0.0295171	0.980473	1.48132	0.960258	ENSMUSG00000021339.5	Mrs2	-	7268	yes	yes	yes	611	5	6573	TRUE	chr13:25183014
MSTRG.5272.1	-0.898268	0.00184023	6.89996	8.94157e-05	-0.391608	0.079383	7.11413	0.0118578	-0.543044	0.0355707	7.01089	0.00221908	ENSMUSG00000018042.19	Cyb5r3	-	2137	yes	yes	no	-170	0	1035	FALSE	NA
MSTRG.8959.2	0.820226	0.00184023	5.36612	8.93264e-05	-0.18031	0.412723	4.82704	0.221185	-0.397812	0.0800865	4.6907	0.0118775	ENSMUSG00000002428.13	Hltf	+	4166	yes	yes	no	22	1	732	FALSE	NA
MSTRG.10055.4	3.59647	0.00184061	2.73315	8.96213e-05	2.29295	0.0354299	1.61608	0.00194502	1.70828	0.0685346	1.12389	0.00866264	ENSMUSG00000038024.18	Dennd4c	+	7872	yes	yes	yes	4329	24	6159	TRUE	chr4:86713534
MSTRG.1539.2	-0.901036	0.00184776	5.12584	9.01001e-05	-0.739398	0.0144816	5.19947	0.000254038	-0.600078	0.0532654	5.21503	0.00534564	ENSMUSG00000019943.11	Atp2b1	+	7952	yes	yes	no	-309	0	3763	FALSE	NA
MSTRG.5488.1	0.91756	0.00184776	5.32313	9.01478e-05	0.448734	0.0409115	5.04901	0.0027758	0.451767	0.0718114	5.01369	0.00952978	ENSMUSG00000039738.17	Slx4	-	6849	yes	yes	yes	4142	4	5193	TRUE	chr16:3806606
MSTRG.12654.1	2.14725	0.00185568	4.82264	9.06236e-05	-0.394397	0.434735	3.21471	0.240404	0.461455	0.279836	3.60644	0.112324	ENSMUSG00000002265.18	Peg3	-	8990	yes	yes	no	-4223	0	3602	FALSE	NA
MSTRG.5265.2	1.90625	0.00186116	2.50962	9.09813e-05	1.4653	0.0253125	2.19415	0.000998164	1.38654	0.0226187	2.09847	0.000804754	ENSMUSG00000022452.17	Smdt1	+	580	yes	yes	yes	107	1	345	TRUE	chr15:82232135
MSTRG.6965.4	0.886701	0.00186118	4.93758	9.10722e-05	0.612106	0.0250178	4.78015	0.000947854	0.0299848	0.90685	4.42005	0.823248	ENSMUSG00000024477.5	Pggt1b	-	7162	yes	yes	no	-179	0	5968	FALSE	NA
MSTRG.7182.3	2.1624	0.00186854	2.4264	9.16127e-05	-0.416099	0.437577	0.822274	0.243117	-0.651046	0.264699	0.695242	0.102655	ENSMUSG00000024835.16	Coro1b	+	1908	yes	yes	yes	932	6	1370	TRUE	chr19:4200382
MSTRG.8497.4	3.83088	0.00186854	2.022	9.15572e-05	2.21674	0.0524676	0.621302	0.00492751	1.42983	0.178563	-0.00949773	0.0523278	ENSMUSG00000037514.19	Pank2	+	7397	yes	yes	yes	312	3	6691	TRUE	chr2:131129436
MSTRG.16022.1	-2.07431	0.00187178	4.87668	9.18623e-05	-0.269753	0.264435	5.45664	0.105703	0.331892	0.189085	5.72368	0.0577118	ENSMUSG00000031310.17	Zmym3	-	5538	yes	yes	no	-190	0	1244	FALSE	NA
MSTRG.15256.3	2.31455	0.00187399	2.30373	9.20611e-05	1.07899	0.0769553	1.40023	0.0110942	1.00525	0.237233	1.31545	0.0850155	ENSMUSG00000038535.18	Zfp280d	+	4602	yes	yes	yes	1796	13	3608	TRUE	chr9:72216626
MSTRG.12045.1	-1.29843	0.00187844	5.76464	9.23702e-05	-0.409268	0.0760438	6.09894	0.0108036	-0.194851	0.290339	6.15513	0.119403	ENSMUSG00000029776.12	Hibadh	-	1782	yes	yes	no	-156	0	675	FALSE	NA
MSTRG.2463.1	2.49088	0.00187859	1.89528	9.24686e-05	1.33232	0.0468548	1.02005	0.00384475	0.955183	0.108282	0.724281	0.0214659	ENSMUSG00000020521.8	Rnft1	+	2726	yes	yes	yes	337	4	1889	TRUE	chr11:86381328
MSTRG.14869.1	-1.83251	0.00188362	3.049	9.28862e-05	-0.934605	0.0378238	3.31332	0.00226106	-1.34671	0.0149261	3.14556	0.000295126	ENSMUSG00000003410.9	Elavl3	-	4978	yes	yes	no	-328	0	3478	FALSE	NA
MSTRG.1776.1	-1.89382	0.00188362	4.22092	9.28982e-05	-1.10657	0.0151253	4.44379	0.000285558	-1.04074	0.0123801	4.42578	0.000192893	ENSMUSG00000057897.15	Camk2b	-	3984	yes	yes	no	4	1	2166	FALSE	NA
MSTRG.15248.4	2.9899	0.00188471	2.62765	9.30653e-05	1.35975	0.0571884	1.35216	0.00595437	1.34045	0.093029	1.28558	0.015933	ENSMUSG00000032212.11	Sltm	+	3293	yes	yes	yes	1824	12	2474	TRUE	chr9:70484094
MSTRG.6885.6	2.86637	0.00188471	2.06941	9.31342e-05	2.84277	0.00781989	2.07703	6.95542e-05	2.05956	0.0164515	1.38517	0.000408383	ENSMUSG00000003778.15	Brd8	-	3496	yes	yes	yes	961	8	1357	TRUE	chr18:34738992
MSTRG.15932.1	-0.868159	0.00188822	7.00092	9.33985e-05	-0.971736	0.00293228	6.98069	1.30368e-05	-1.0128	0.004258	6.9284	1.07241e-05	ENSMUSG00000019087.14	Atp6ap1	+	5115	yes	yes	yes	2584	10	3657	TRUE	chrX:73347610
MSTRG.10540.5	2.08318	0.00188891	2.69298	9.35259e-05	-0.0476987	0.948259	1.3107	0.906833	0.409083	0.475595	1.5154	0.270179	ENSMUSG00000028759.14	Hp1bp3	+	3308	yes	yes	no	-292	0	1508	FALSE	NA
MSTRG.14984.3	1.92033	0.00188891	4.37633	9.37433e-05	0.179147	0.629885	3.22355	0.449866	0.200062	0.614182	3.19923	0.416708	ENSMUSG00000032127.10	Vps11	-	3308	yes	yes	no	-162	0	464	FALSE	NA
MSTRG.2196.4	3.25743	0.00188891	2.28011	9.37014e-05	1.68177	0.0426651	0.984308	0.0030886	1.10321	0.282177	0.548731	0.113998	ENSMUSG00000020898.19	Ctc1	+	3804	yes	yes	yes	2645	18	3088	TRUE	chr11:68915090
MSTRG.8896.9	1.06596	0.00188891	6.02451	9.37977e-05	1.09237	0.00572642	6.05607	3.90193e-05	1.05707	0.0162307	5.99575	0.000391613	ENSMUSG00000000826.17	Dnajc5	+	6572	yes	yes	no	-101	0	5758	FALSE	NA
MSTRG.5201.1	-1.04221	0.00188944	5.2014	9.39154e-05	-0.791251	0.018286	5.30434	0.000453329	-0.209053	0.277153	5.50552	0.110691	ENSMUSG00000006378.16	Gcat	+	1774	yes	yes	no	-149	0	470	FALSE	NA
MSTRG.7868.1	0.927411	0.00188968	4.78704	9.40183e-05	0.774034	0.010328	4.70339	0.000122281	0.63068	0.025319	4.57679	0.00103217	ENSMUSG00000002550.17	Uck1	-	1961	yes	yes	no	-179	0	1030	FALSE	NA
MSTRG.1507.2	-0.923453	0.00189626	5.73043	9.44918e-05	0.0246147	0.903537	6.14609	0.831404	0.121858	0.529898	6.15864	0.322969	ENSMUSG00000019961.18	Tmpo	-	10577	yes	yes	yes	3513	5	5977	TRUE	chr10:90997704
MSTRG.5939.10	1.40572	0.00189626	5.06819	9.46016e-05	1.18036	0.0195769	4.9223	0.000546824	1.17691	0.00745043	4.88221	5.50248e-05	ENSMUSG00000022961.19	Son	+	8342	yes	yes	yes	326	3	1470	TRUE	chr16:91472299
MSTRG.967.2	5.12531	0.00189626	3.04507	9.46208e-05	NA	NA	NA	NA	3.25214	0.0665598	1.25632	0.00826795	ENSMUSG00000037461.11	Ints7	+	5694	yes	yes	yes	1598	11	4573	TRUE	chr1:191336925
MSTRG.13927.46	2.40815	0.00190007	4.4249	9.51776e-05	0.681915	0.132554	3.17034	0.0316892	0.521097	0.355609	3.03869	0.166328	ENSMUSG00000121492.1	6820431F20Rik	+	11513	yes	no	no	NA	NA	NA	NA	NA
MSTRG.2286.1	2.07285	0.00190007	2.07309	9.49892e-05	0.156144	0.812634	0.807256	0.687248	-0.0411757	0.958043	0.671367	0.916047	ENSMUSG00000020807.16	4933427D14Rik	-	4624	yes	yes	yes	328	2	1799	TRUE	chr11:72050326
MSTRG.5492.2	2.50257	0.00190007	2.97831	9.51347e-05	0.421627	0.533262	1.50052	0.339007	0.389855	0.545605	1.4419	0.339248	ENSMUSG00000005981.12	Trap1	-	2456	yes	yes	yes	538	4	790	TRUE	chr16:3863537
MSTRG.9577.1	-1.17244	0.00190007	5.16976	9.50869e-05	-0.754915	0.0315686	5.32845	0.00155683	-1.03042	0.0077934	5.19199	6.32095e-05	ENSMUSG00000028121.9	Bcar3	+	3250	yes	yes	no	-176	0	429	FALSE	NA
MSTRG.3938.1	0.842845	0.00190303	5.30251	9.5418e-05	0.15468	0.389541	4.91514	0.200766	0.294249	0.117824	4.95256	0.0252186	ENSMUSG00000035139.15	Secisbp2	+	3312	yes	yes	no	-101	0	660	FALSE	NA
MSTRG.13680.4	1.51497	0.00190407	3.18923	9.55623e-05	0.054297	0.900898	2.29037	0.827191	-0.120381	0.772203	2.16491	0.618794	ENSMUSG00000030815.12	Phkg2	+	1803	yes	yes	yes	527	4	1144	TRUE	chr7:127178990
MSTRG.1086.4	3.95777	0.00190455	3.55541	9.56783e-05	2.12554	0.0474267	1.94056	0.00394259	1.75833	0.106993	1.62422	0.0209227	ENSMUSG00000019792.9	Trmt11	-	2324	yes	yes	yes	1259	12	1789	TRUE	chr10:30484387
MSTRG.1225.1	-1.7585	0.00191728	2.48048	9.65032e-05	-1.21779	0.0175649	2.6367	0.000417293	-0.412858	0.188808	2.88909	0.0575765	ENSMUSG00000037031.11	Tspan15	-	2359	yes	yes	no	-147	0	1362	FALSE	NA
MSTRG.3366.2	5.49117	0.00191728	3.07428	9.64685e-05	3.3677	0.0702663	1.09346	0.00916487	3.48211	0.0341388	1.16298	0.002041	ENSMUSG00000066440.6	Zfyve26	-	9447	yes	yes	yes	433	4	2257	TRUE	chr12:79285820
MSTRG.9684.2	2.03081	0.00191997	2.15406	9.67309e-05	1.90027	0.0207422	2.06398	0.000614456	1.38625	0.105738	1.65302	0.0204461	ENSMUSG00000039068.17	Zzz3	+	7471	yes	yes	yes	2614	10	7185	TRUE	chr3:152128274
MSTRG.4598.7	3.25247	0.00192293	3.88716	9.6973e-05	0.424938	0.448233	1.73429	0.252633	0.840905	0.175081	1.95549	0.0504332	ENSMUSG00000022185.20	Acin1	-	2896	yes	yes	yes	2130	8	2449	TRUE	chr14:54888285
MSTRG.1656.14	-0.853394	0.0019322	6.36758	9.75339e-05	-0.430986	0.0828309	6.54682	0.0127811	-0.371022	0.132885	6.53544	0.0313352	ENSMUSG00000040054.18	Baz2a	+	9064	yes	yes	no	-163	0	2694	FALSE	NA
MSTRG.8753.3	3.96061	0.00193895	3.05754	9.79682e-05	2.10539	0.0573032	1.45796	0.00603386	2.03326	0.0196681	1.34409	0.000590229	ENSMUSG00000027678.18	Ncoa3	+	6600	yes	yes	yes	3736	17	6017	TRUE	chr2:165892087
MSTRG.4815.2	2.57091	0.0019503	3.49147	9.86361e-05	1.76529	0.0315217	2.8507	0.00155072	1.55469	0.0358524	2.65371	0.00225742	ENSMUSG00000022070.8	Bora	+	2634	yes	yes	yes	1121	6	2014	TRUE	chr14:99297679
MSTRG.12622.3	4.48732	0.00195546	3.48434	9.89917e-05	1.50501	0.188284	0.922808	0.0592236	1.536	0.196217	0.904494	0.0610194	ENSMUSG00000019254.17	Ppp1r12c	-	3048	yes	yes	yes	1208	14	1848	TRUE	chr7:4488296
MSTRG.12528.1	-0.815657	0.00195938	7.92427	9.96453e-05	0.268872	0.119674	8.43002	0.0262389	-0.223316	0.207189	8.14482	0.0671062	ENSMUSG00000030216.13	Wbp11	-	2699	yes	yes	no	-431	0	559	FALSE	NA
MSTRG.12876.1	3.51883	0.00195938	4.92474	9.95396e-05	1.39373	0.126154	3.15292	0.0290356	-0.0510966	0.966408	2.22736	0.930764	ENSMUSG00000003435.10	Supt5	-	5271	yes	yes	yes	1040	8	1866	TRUE	chr7:28016890
MSTRG.1507.7	2.31901	0.00195938	3.99208	9.95822e-05	1.23773	0.0571884	3.17952	0.00594418	1.1471	0.0612328	3.07728	0.00702871	ENSMUSG00000019961.18	Tmpo	-	4877	yes	yes	no	-280	0	1120	FALSE	NA
MSTRG.8380.4	2.96262	0.00195938	3.72893	9.9663e-05	0.761455	0.24799	2.03747	0.0952987	1.34562	0.0631898	2.39273	0.00745192	ENSMUSG00000033808.17	Tmem87a	-	2594	yes	yes	yes	1397	17	2391	TRUE	chr2:120227899
MSTRG.9652.2	1.75429	0.00195938	3.93085	9.93594e-05	1.01542	0.020781	3.41195	0.00061661	1.67382	0.0102258	3.84433	0.000121833	ENSMUSG00000004591.17	Pkn2	-	4491	yes	yes	no	-201	0	1376	FALSE	NA
MSTRG.2118.1	4.1314	0.00196246	2.53586	9.99148e-05	2.02383	0.102119	0.724338	0.0191674	2.56457	0.0560798	1.12217	0.00592963	ENSMUSG00000042709.17	Atpaf2	-	1936	yes	yes	yes	651	7	1563	TRUE	chr11:60302521
MSTRG.3841.1	2.45497	0.00196974	2.38314	0.000100381	1.56321	0.0410531	1.69356	0.00279191	0.583655	0.343856	0.995456	0.157364	ENSMUSG00000045827.11	Serpinb9	+	2670	yes	yes	no	-399	0	1423	FALSE	NA
MSTRG.11844.1	-1.12877	0.00197138	6.30418	0.000100559	-0.208345	0.410396	6.67749	0.218922	-0.271086	0.240412	6.60818	0.0870269	ENSMUSG00000029632.8	Ndufa4	-	652	yes	yes	no	-54	0	284	FALSE	NA
MSTRG.8084.5	6.86494	0.00197215	4.55788	0.000100694	6.40418	0.00849879	4.1116	8.03077e-05	5.64807	0.0164515	3.33995	0.000406554	ENSMUSG00000044308.18	Ubr3	+	12516	yes	yes	yes	1213	10	7912	TRUE	chr2:69829535
MSTRG.15084.1	-1.00206	0.00197232	4.45454	0.000100798	-0.449659	0.0423435	4.6771	0.00301825	-0.20816	0.270678	4.74561	0.106464	ENSMUSG00000032288.10	Imp3	+	957	yes	yes	no	NA	0	339	FALSE	NA
MSTRG.12027.4	2.44008	0.0019774	5.58082	0.000101159	0.541925	0.266449	4.20366	0.10705	-0.55879	0.291033	3.61956	0.119887	ENSMUSG00000023403.15	Stk31	+	3259	yes	yes	no	-222	0	150	FALSE	NA
MSTRG.6295.1	2.08984	0.0019774	3.96518	0.000101249	0.235892	0.510674	2.71038	0.315018	0.664563	0.0733521	2.91942	0.00997496	ENSMUSG00000058392.14	Rrp1b	+	7519	yes	yes	yes	2100	14	6410	TRUE	chr17:32265127
MSTRG.3084.3	1.83825	0.00198328	4.39762	0.000101645	0.418523	0.278588	3.44125	0.115485	-0.293499	0.475895	3.04033	0.270496	ENSMUSG00000113411.2	Gm48643	-	5614	yes	no	no	NA	NA	NA	NA	NA
MSTRG.10752.4	-1.46398	0.00198393	6.14916	0.000101779	-0.66934	0.0122593	6.42269	0.000185415	-0.797913	0.00719567	6.33575	4.76107e-05	ENSMUSG00000029064.16	Gnb1	+	4082	yes	yes	no	12	1	2781	FALSE	NA
MSTRG.10787.4	4.17242	0.00198393	3.07699	0.00010187	NA	NA	NA	NA	1.09189	0.581748	0.472544	0.379584	ENSMUSG00000058503.12	Fam133b	+	1949	yes	yes	yes	283	5	1532	TRUE	chr5:3609156
MSTRG.11317.1	-1.05657	0.0019885	5.32312	0.000102297	-0.528798	0.0477491	5.53256	0.00402197	-0.240658	0.235163	5.61783	0.0837615	ENSMUSG00000051339.11	2900026A02Rik	-	10320	yes	yes	no	7	1	4744	FALSE	NA
MSTRG.8796.2	-1.22976	0.0019885	4.03319	0.000102275	-0.480213	0.0465841	4.31519	0.00376994	-0.4874	0.0686287	4.27508	0.00871262	ENSMUSG00000052056.15	Zfp217	-	6120	yes	yes	no	28	1	2040	FALSE	NA
MSTRG.7580.6	-1.77558	0.00198957	2.53411	0.000102448	-0.154857	0.602756	3.10159	0.419196	-0.562801	0.11596	2.88586	0.0245276	ENSMUSG00000036748.17	Cuedc2	-	1245	yes	yes	no	-144	0	151	FALSE	NA
MSTRG.3061.1	2.1478	0.00199703	2.23012	0.000102929	1.82837	0.0211871	1.98985	0.00064614	1.13095	0.0558131	1.45256	0.00586464	ENSMUSG00000037149.11	Ddx1	-	2627	yes	yes	yes	108	1	1892	TRUE	chr12:13270453
MSTRG.10776.3	2.0108	0.00199927	2.38171	0.000103209	1.12846	0.0470001	1.74775	0.00386747	1.06805	0.0550918	1.66918	0.00569932	ENSMUSG00000059939.14	9430015G10Rik	+	3360	yes	yes	yes	103	1	1948	TRUE	chr4:156208477
MSTRG.7686.1	2.19992	0.00199927	2.11826	0.000103237	0.687932	0.160747	1.0554	0.0447215	0.494311	0.332019	0.904419	0.148279	ENSMUSG00000047909.12	Ankrd16	+	1430	yes	yes	yes	356	4	868	TRUE	chr2:11786325
MSTRG.10776.2	1.76464	0.00200006	3.17464	0.000104236	1.22719	0.0432084	2.79294	0.00315974	1.03296	0.0406899	2.62498	0.00300493	ENSMUSG00000059939.14	9430015G10Rik	+	2672	yes	yes	no	-95	0	1750	FALSE	NA
MSTRG.1421.6	2.53289	0.00200006	2.85595	0.000104162	0.936144	0.353424	1.64672	0.17105	1.36377	0.178284	1.91571	0.052101	ENSMUSG00000004931.12	Apba3	+	2294	yes	yes	no	-69	0	120	FALSE	NA
MSTRG.15884.5	-0.996113	0.00200006	5.68287	0.000104077	-0.860798	0.00957259	5.74331	0.000105629	-1.06545	0.00735716	5.63701	5.0265e-05	ENSMUSG00000000838.18	Fmr1	+	4356	yes	yes	no	-108	0	2493	FALSE	NA
MSTRG.2962.1	1.30852	0.00200006	4.10809	0.00010385	0.900002	0.0236529	3.84346	0.000830989	0.620255	0.0522483	3.63186	0.00514349	ENSMUSG00000049957.15	Ccdc137	+	2747	yes	yes	no	-216	0	1846	FALSE	NA
MSTRG.3712.1	-1.60082	0.00200006	3.60621	0.000104321	-0.643365	0.0573679	3.92531	0.00605798	-0.219005	0.51913	4.06537	0.312191	ENSMUSG00000041112.18	Elmo1	+	4267	yes	yes	no	-198	0	1816	FALSE	NA
MSTRG.4049.16	2.03381	0.00200006	2.92121	0.000103634	0.638013	0.104185	1.94552	0.0198924	0.522146	0.244384	1.83536	0.0893295	ENSMUSG00000095909.4	Zfp997	+	3945	yes	yes	no	-13	0	3643	FALSE	NA
MSTRG.6300.3	4.73386	0.00200006	3.49112	0.000103961	1.71444	0.231247	0.838203	0.0847745	2.16109	0.104114	1.15591	0.0198592	ENSMUSG00000002625.11	Akap8l	-	6114	yes	yes	yes	2163	14	4199	TRUE	chr17:32540466
MSTRG.632.2	0.985387	0.00200006	6.18651	0.000104341	0.509976	0.0573032	5.9033	0.00604057	0.35408	0.139105	5.77615	0.0340891	ENSMUSG00000026457.15	Adipor1	+	15598	yes	yes	yes	7158	14	8984	TRUE	chr1:134334167
MSTRG.673.1	1.92942	0.00200006	3.43368	0.000103689	1.07226	0.0550742	2.82348	0.00549591	0.624723	0.39576	2.49734	0.197728	ENSMUSG00000033952.15	Aspm	+	10429	yes	yes	yes	5892	12	6332	TRUE	chr1:139402298
MSTRG.7121.1	1.14435	0.00200006	5.23108	0.00010339	0.446358	0.104148	4.80586	0.0198794	0.391684	0.130886	4.73463	0.0305586	ENSMUSG00000039840.9	Epg5	+	9680	yes	yes	no	-180	0	1910	FALSE	NA
MSTRG.8660.1	-0.932869	0.00200006	6.58307	0.000103617	-0.497365	0.0145218	6.76312	0.000257625	-0.210651	0.144841	6.85081	0.0363865	ENSMUSG00000038116.17	Phf20	+	5477	yes	yes	no	-140	0	2294	FALSE	NA
MSTRG.8493.2	-1.40129	0.0020075	3.54934	0.000104826	0.109101	0.644374	4.15401	0.466722	-0.327118	0.319051	3.9085	0.138824	ENSMUSG00000027330.17	Cdc25b	+	3007	yes	yes	no	-138	0	1129	FALSE	NA
MSTRG.16213.2	1.72877	0.00201018	3.31083	0.000105153	1.58859	0.013686	3.22149	0.000226194	1.02381	0.059552	2.7837	0.00661208	ENSMUSG00000044150.13	Bclaf3	+	3117	yes	yes	yes	356	2	509	TRUE	chrX:158350102
MSTRG.3742.1	-0.867656	0.00201018	6.56938	0.000105197	-0.0413666	0.800333	6.93431	0.669472	0.091269	0.846792	6.96174	0.731499	ENSMUSG00000063021.4	H2ac15	-	417	yes	yes	no	NA	0	7	FALSE	NA
MSTRG.9170.1	2.34446	0.00201018	2.69505	0.000105257	0.354274	0.514645	1.3151	0.319064	0.111257	0.840132	1.14455	0.721353	ENSMUSG00000027774.17	Gfm1	+	4583	yes	yes	yes	618	3	2534	TRUE	chr3:67376541
MSTRG.8958.3	2.42282	0.00201058	2.23482	0.000105375	1.19641	0.0569545	1.31486	0.00589555	0.699247	0.261535	0.957769	0.100322	ENSMUSG00000027615.15	Hps3	-	3735	yes	yes	yes	1306	8	2172	TRUE	chr3:20072945
MSTRG.2450.1	1.63974	0.00201556	3.95591	0.000105733	0.895926	0.0467898	3.44967	0.00380288	0.851123	0.0564141	3.38075	0.00601564	ENSMUSG00000034449.8	Dhrs11	-	5372	yes	yes	yes	2460	4	4415	TRUE	chr11:84712086
MSTRG.1202.1	1.12759	0.00202987	4.07911	0.00010668	0.716344	0.0244331	3.82541	0.000907511	0.937725	0.0137036	3.92856	0.00024581	ENSMUSG00000020107.11	Anapc16	-	1498	yes	yes	no	-113	0	985	FALSE	NA
MSTRG.8497.3	1.972	0.00202987	3.44497	0.000106596	0.203885	0.679825	2.27993	0.509417	0.835447	0.122116	2.60465	0.0270833	ENSMUSG00000037514.19	Pank2	+	7581	yes	yes	yes	676	4	7055	TRUE	chr2:131122082
MSTRG.14345.1	-1.58599	0.00203709	4.30001	0.000107158	-0.49486	0.127229	4.67594	0.0294754	0.0767533	0.707632	4.90092	0.531404	ENSMUSG00000005161.16	Prdx2	+	1339	yes	yes	no	-83	0	536	FALSE	NA
MSTRG.1153.1	-1.7902	0.00203891	3.94649	0.000107451	0.141639	0.49526	4.66401	0.2991	-0.438434	0.0804115	4.35221	0.0119968	ENSMUSG00000063804.9	Lin28b	-	6386	yes	yes	no	-364	0	5105	FALSE	NA
MSTRG.2317.1	0.685984	0.00203891	6.66888	0.000107416	-6.77651	0.000218677	5.31454	3.37e-08	0.472046	0.0220098	6.5177	0.000735666	ENSMUSG00000038290.16	Smg6	+	5839	yes	yes	no	-128	0	1473	FALSE	NA
MSTRG.5780.6	0.845346	0.00204904	5.02415	0.000108183	0.301276	0.118285	4.71362	0.025557	-0.271314	0.422773	4.38783	0.22169	ENSMUSG00000002845.15	Tmem39a	+	2317	yes	yes	no	-231	0	482	FALSE	NA
MSTRG.6898.6	1.41781	0.00204904	6.84138	0.000108166	0.393568	0.219583	6.19217	0.0778775	0.532566	0.0972126	6.23265	0.0173109	ENSMUSG00000037236.17	Matr3	+	3454	yes	yes	no	-48	0	1744	FALSE	NA
MSTRG.3330.1	-1.71115	0.00205801	3.10123	0.000108756	-0.654717	0.0789632	3.44031	0.0117226	-1.24071	0.0169013	3.20155	0.000430721	ENSMUSG00000021054.7	Sgpp1	-	3293	yes	yes	no	-549	0	1860	FALSE	NA
MSTRG.1575.4	1.42275	0.00206811	3.62256	0.000109559	0.359526	0.268839	2.94772	0.108962	0.0712347	0.855199	2.75712	0.743627	ENSMUSG00000020166.16	Cnot2	-	2851	yes	yes	no	-84	0	1470	FALSE	NA
MSTRG.1951.4	-1.3996	0.00206811	4.52245	0.000109589	-0.482297	0.0993651	4.85159	0.0181415	-0.462911	0.099554	4.82271	0.0181764	ENSMUSG00000044950.8	Pwwp2a	+	9742	yes	yes	no	-11	0	8173	FALSE	NA
MSTRG.5358.1	1.28825	0.00206811	6.51911	0.000109587	0.152329	0.600308	5.83223	0.416035	0.267246	0.424184	5.85251	0.223355	ENSMUSG00000022462.8	Slc38a2	-	5174	yes	yes	yes	997	10	4475	TRUE	chr15:96593159
MSTRG.14998.1	2.03481	0.00206836	2.82611	0.00010978	1.40102	0.0231976	2.35851	0.000800324	0.809875	0.122923	1.92119	0.0274854	ENSMUSG00000002031.14	Ift46	+	1917	yes	yes	yes	318	4	1053	TRUE	chr9:44697714
MSTRG.3887.1	-1.03212	0.00206836	4.62863	0.000109803	-0.702949	0.0202101	4.76036	0.00058394	-0.709314	0.0191593	4.71902	0.000555055	ENSMUSG00000021366.9	Hivep1	+	8811	yes	yes	no	-1119	0	515	FALSE	NA
MSTRG.8525.5	2.68639	0.00206947	1.88907	0.000109961	NA	NA	NA	NA	0.715214	0.339665	0.398844	0.15413	ENSMUSG00000039033.12	Tasp1	-	2525	yes	yes	yes	962	10	1931	TRUE	chr2:139872592
MSTRG.2973.1	1.93797	0.00207044	2.26384	0.000110113	1.01681	0.0596248	1.61293	0.00652925	1.1975	0.0373689	1.69109	0.00248849	ENSMUSG00000025137.16	Pcyt2	-	2103	yes	yes	yes	393	6	1102	TRUE	chr11:120503297
MSTRG.10282.1	0.849373	0.00207046	5.16063	0.000110214	0.0963284	0.555823	4.73842	0.365571	0.341053	0.0975217	4.83175	0.0174428	ENSMUSG00000028651.13	Ppie	-	1188	yes	yes	no	-66	0	269	FALSE	NA
MSTRG.2428.1	-2.31831	0.0020723	2.78598	0.000110412	-0.48997	0.275952	3.30931	0.113712	0.369386	0.284156	3.68916	0.115275	ENSMUSG00000020692.15	Nle1	-	2195	yes	yes	no	-10	0	697	FALSE	NA
MSTRG.15269.4	1.5374	0.00207504	3.58697	0.000110658	1.02024	0.0309281	3.23669	0.00149613	0.619975	0.137058	2.94851	0.0332319	ENSMUSG00000079469.11	Pigb	-	3051	yes	yes	yes	491	4	2123	TRUE	chr9:72929585
MSTRG.7032.2	2.0996	0.00207851	2.23715	0.000110943	1.71552	0.0145218	1.95369	0.000258257	1.70277	0.0189645	1.9067	0.000544826	ENSMUSG00000033032.16	Afap1l1	-	2571	yes	yes	no	-21	0	1363	FALSE	NA
MSTRG.14041.5	1.51591	0.00208078	6.09805	0.000111165	0.812064	0.0571884	5.62496	0.00595126	0.683869	0.0818718	5.50925	0.012379	ENSMUSG00000031592.11	Pcm1	+	10651	yes	yes	yes	2241	15	6634	TRUE	chr8:41746566
MSTRG.9908.2	2.19982	0.00208291	2.43851	0.00011138	1.3015	0.03778	1.76673	0.00225296	1.16816	0.178467	1.64392	0.0522197	ENSMUSG00000035572.17	Dcaf10	+	4367	yes	yes	yes	712	5	3714	TRUE	chr4:45349538
MSTRG.12897.1	-0.841194	0.00208467	7.63083	0.000111664	-0.362955	0.0589603	7.8351	0.00632488	-0.219063	0.200529	7.86253	0.0633211	ENSMUSG00000015165.17	Hnrnpl	+	6735	yes	yes	yes	4336	9	4578	TRUE	chr7:28521329
MSTRG.6757.3	2.84152	0.00208467	2.35034	0.000111675	1.86051	0.0317471	1.5569	0.00157408	2.48898	0.0162672	2.02434	0.000393728	ENSMUSG00000121491.1	2700099C18Rik	+	1243	yes	no	no	NA	NA	NA	NA	NA
MSTRG.16153.1	-3.16069	0.00209525	2.79913	0.000112439	-2.24976	0.0190994	2.9377	0.000525182	-1.67896	0.0309165	3.01162	0.00163057	ENSMUSG00000047045.18	Tmem164	+	4606	yes	yes	yes	172	2	4302	TRUE	chrX:141588994
MSTRG.742.2	-4.05484	0.00209525	2.87025	0.000112445	-0.582991	0.120705	3.53627	0.0266809	-0.722009	0.239306	3.44271	0.0863636	ENSMUSG00000040782.13	Cop1	+	4250	yes	yes	yes	618	1	1320	TRUE	chr1:159172406
MSTRG.10121.4	0.984837	0.00209576	5.83872	0.000112776	0.516395	0.0582416	5.55958	0.00621636	0.36786	0.0842118	5.43686	0.0131359	ENSMUSG00000028514.16	Usp24	+	14589	yes	yes	yes	2068	19	6962	TRUE	chr4:106266834
MSTRG.11582.2	0.931047	0.00209576	4.79319	0.000112877	0.5649	0.0309461	4.5786	0.00149997	0.708378	0.0171529	4.62817	0.000443722	ENSMUSG00000029681.13	Bcl7b	+	1713	yes	yes	no	-90	0	926	FALSE	NA
MSTRG.13488.7	2.85599	0.00209576	3.30967	0.000112687	0.323025	0.846859	1.49125	0.740366	1.49673	0.073717	2.19238	0.0101233	ENSMUSG00000099481.7	Xndc1	+	4163	yes	yes	yes	2821	4	2917	TRUE	chr7:101728308
MSTRG.14697.1	1.44533	0.00209576	5.84894	0.000112688	0.383559	0.209897	5.16971	0.0720585	0.48618	0.156192	5.19295	0.0413917	ENSMUSG00000001472.18	Tcf25	+	3153	yes	yes	yes	149	1	806	TRUE	chr8:124127971
MSTRG.3268.5	1.21713	0.00210369	7.29493	0.000113486	0.657427	0.0403929	6.94065	0.00269198	1.04538	0.0223813	7.15439	0.000770056	ENSMUSG00000055884.9	Fancm	+	9448	yes	yes	no	-172	0	3282	FALSE	NA
MSTRG.3636.1	2.82631	0.00210369	1.88989	0.000113507	1.71858	0.0226281	0.997611	0.000752338	1.30298	0.0568813	0.658901	0.00610526	ENSMUSG00000021147.18	Wdr37	-	4655	yes	yes	yes	245	2	3479	TRUE	chr13:8870574
MSTRG.3753.1	-1.50364	0.00210584	7.92509	0.000113725	-0.377305	0.228086	8.33119	0.0829765	-0.080195	0.88999	8.42621	0.796531	ENSMUSG00000094777.3	H2ac24	-	475	yes	yes	no	NA	0	53	FALSE	NA
MSTRG.11697.1	1.37545	0.00210939	3.89879	0.000114018	0.560909	0.0722718	3.37702	0.00971285	0.641409	0.0577329	3.38696	0.00625042	ENSMUSG00000039623.14	Ap5z1	+	3073	yes	yes	no	-268	0	603	FALSE	NA
MSTRG.11428.1	1.22592	0.00212385	6.04172	0.000114946	0.320938	0.111758	5.4879	0.022721	0.438872	0.107821	5.51482	0.0212181	ENSMUSG00000042744.17	Hectd4	+	15481	yes	yes	no	-134	0	1974	FALSE	NA
MSTRG.12346.1	-1.02451	0.00212385	9.03988	0.000115005	-0.222253	0.358622	9.37281	0.175188	-0.0978466	0.638682	9.39176	0.446963	ENSMUSG00000057841.6	Rpl32	-	517	yes	yes	no	-127	0	58	FALSE	NA
MSTRG.2052.1	2.43366	0.0021268	2.95855	0.00011537	2.13124	0.0253008	2.72107	0.000996479	1.7192	0.0538544	2.365	0.00545533	ENSMUSG00000037533.21	Rapgef6	+	6738	yes	yes	yes	173	1	1720	TRUE	chr11:54586929
MSTRG.7215.3	4.15756	0.0021268	2.26889	0.00011529	3.85416	0.0151253	2.00149	0.000282351	3.19885	0.0231016	1.37509	0.000862884	ENSMUSG00000024891.7	Slc29a2	+	2274	yes	yes	yes	1092	9	2058	TRUE	chr19:5076072
MSTRG.6931.3	1.09347	0.00212794	6.08135	0.000115535	0.60073	0.0790374	5.78027	0.0117374	1.03692	0.00807001	6.02022	7.06204e-05	ENSMUSG00000024456.17	Diaph1	-	5553	yes	yes	no	-155	0	1744	FALSE	NA
MSTRG.11544.3	3.02303	0.00212812	3.52563	0.000115648	0.868852	0.267433	1.84247	0.107978	0.930671	0.243012	1.85261	0.0885826	ENSMUSG00000066735.9	Vkorc1l1	+	4296	yes	yes	yes	262	2	3994	TRUE	chr5:130005882
MSTRG.5489.3	2.93208	0.00213757	2.11483	0.000116574	0.885382	0.227374	0.567573	0.0826297	1.35433	0.180704	0.851021	0.0535271	ENSMUSG00000039738.17	Slx4	-	2160	yes	yes	yes	832	3	1717	TRUE	chr16:3819205
MSTRG.5630.1	1.76542	0.00213757	4.54237	0.000116461	0.099497	0.841066	3.47022	0.731325	0.500335	0.28547	3.65354	0.116021	ENSMUSG00000041215.17	Yeats2	+	6427	yes	yes	no	-106	0	2136	FALSE	NA
MSTRG.7610.4	1.04628	0.00213757	5.82962	0.000116329	0.5159	0.0500861	5.50873	0.00440599	0.385798	0.114542	5.39684	0.0238022	ENSMUSG00000025024.8	Smndc1	-	1844	yes	yes	yes	290	2	1242	TRUE	chr19:53372121
MSTRG.8982.3	-2.12932	0.00213757	4.05318	0.000116518	-1.38677	0.038473	4.24199	0.00234442	-0.853159	0.161373	4.36455	0.0439506	ENSMUSG00000039221.11	Rpl22l1	+	515	yes	yes	no	-142	0	93	FALSE	NA
MSTRG.15921.10	3.3569	0.00214197	2.64986	0.000116917	NA	NA	NA	NA	-0.16369	0.927053	0.122356	0.857288	ENSMUSG00000031387.15	Renbp	-	2518	yes	yes	yes	1581	14	1873	TRUE	chrX:72973394
MSTRG.5808.2	-1.19888	0.00214286	4.49102	0.00011707	-0.434511	0.0615644	4.78439	0.00701238	-0.503742	0.0430422	4.71611	0.00343772	ENSMUSG00000022656.16	Nectin3	-	3047	yes	yes	no	-578	0	1227	FALSE	NA
MSTRG.14552.2	0.855605	0.00214778	5.33329	0.000117442	0.342663	0.0914485	5.03986	0.0154499	0.44759	0.0470705	5.06066	0.00418743	ENSMUSG00000031730.19	Dhodh	-	2164	yes	yes	yes	130	1	1015	TRUE	chr8:110321379
MSTRG.5259.1	1.39244	0.00214809	3.28927	0.000117563	0.639896	0.0649344	2.80521	0.00776025	0.799088	0.0404073	2.8649	0.00295787	ENSMUSG00000068114.8	Ccdc134	+	2086	yes	yes	no	-123	0	1259	FALSE	NA
MSTRG.373.2	1.12985	0.00214897	3.97041	0.000117715	0.0998547	0.69746	3.36372	0.530822	0.134674	0.607888	3.34449	0.409583	ENSMUSG00000026171.13	Rnf25	-	1461	yes	yes	no	-576	0	75	FALSE	NA
MSTRG.12249.2	-1.16672	0.00215102	6.84659	0.000117931	-0.769333	0.0112696	6.99697	0.00014541	-0.163073	0.283323	7.2125	0.114667	ENSMUSG00000030091.18	Nup210	-	7056	yes	yes	no	-95	0	1334	FALSE	NA
MSTRG.12430.1	-1.0653	0.00216821	8.4798	0.000118978	-0.229611	0.254814	8.81949	0.0994707	0.0631685	0.791747	8.92515	0.648343	ENSMUSG00000004264.18	Phb2	+	1337	yes	yes	no	-25	0	318	FALSE	NA
MSTRG.13786.1	-1.70961	0.00217583	5.09975	0.000119606	-0.163231	0.531938	5.65262	0.337599	0.152134	0.596489	5.76937	0.396989	ENSMUSG00000055629.6	B4galnt4	+	3725	yes	yes	no	-121	0	281	FALSE	NA
MSTRG.4280.4	1.94797	0.00217583	3.57579	0.000119589	1.84323	0.00977289	3.50917	0.000109958	1.63005	0.0149569	3.30949	0.000300009	ENSMUSG00000021759.15	Plpp1	+	1396	yes	yes	yes	484	3	927	TRUE	chr13:112993312
MSTRG.13977.2	-1.3178	0.00218772	4.11844	0.000120366	-0.886551	0.0192537	4.27008	0.000532612	-0.541396	0.0380794	4.36244	0.00261221	ENSMUSG00000031488.15	Rab11fip1	-	3216	yes	yes	no	-216	0	1226	FALSE	NA
MSTRG.10069.1	-1.65744	0.00219579	4.16087	0.000120916	-1.11135	0.00890577	4.32965	9.16701e-05	-0.932512	0.0129938	4.34927	0.000217432	ENSMUSG00000008489.19	Elavl2	-	3774	yes	yes	no	-325	0	2594	FALSE	NA
MSTRG.1649.1	1.8669	0.00219923	3.62735	0.000121318	0.939824	0.0699483	2.97955	0.00906878	1.20314	0.0520068	3.11809	0.00508834	ENSMUSG00000040195.12	Nemp1	+	5913	yes	yes	yes	678	5	5540	TRUE	chr10:127526734
MSTRG.2005.3	5.40745	0.00219923	3.88697	0.000121268	3.00319	0.0782167	1.68297	0.011487	3.11344	0.0610454	1.72262	0.00697284	ENSMUSG00000020385.17	Clk4	+	2631	yes	yes	yes	1136	10	2294	TRUE	chr11:51162635
MSTRG.3937.1	-0.774644	0.00220989	6.23061	0.000122081	-0.450721	0.0604898	6.37448	0.0067789	-0.349554	0.0695869	6.37917	0.00894418	ENSMUSG00000062248.6	Cks2	+	656	yes	yes	no	-50	0	275	FALSE	NA
MSTRG.7064.1	2.0085	0.00220989	2.94335	0.000122119	0.640183	0.103533	1.99923	0.0196989	-0.143274	0.789283	1.53898	0.64443	ENSMUSG00000024526.10	Cidea	+	997	yes	yes	no	-139	0	261	FALSE	NA
MSTRG.10937.2	1.92749	0.00221003	3.0609	0.000122234	0.931805	0.0704455	2.34922	0.00923338	1.09996	0.0642127	2.42937	0.00772887	ENSMUSG00000029145.13	Eif2b4	-	1955	yes	yes	yes	1352	11	1592	TRUE	chr5:31349975
MSTRG.12551.1	-0.937289	0.00221162	4.71478	0.000122749	0.560255	0.0278561	5.43016	0.00122501	1.2621	0.0259875	5.84998	0.0010874	ENSMUSG00000030279.16	C2cd5	-	4312	yes	yes	no	-126	0	1069	FALSE	NA
MSTRG.15023.2	-1.36942	0.00221162	6.72002	0.000122562	-0.488069	0.142214	7.04245	0.0360584	-0.550407	0.0936422	6.97532	0.0161504	ENSMUSG00000032267.9	Usp28	+	4152	yes	yes	no	-173	0	940	FALSE	NA
MSTRG.6460.1	2.20488	0.00221162	2.6552	0.000122619	1.18218	0.0729716	1.88829	0.00989752	0.804225	0.133081	1.60336	0.0314609	ENSMUSG00000023935.11	Spats1	-	5985	yes	yes	no	50	1	5528	FALSE	NA
MSTRG.9581.1	-1.374	0.00221162	3.50909	0.000122691	-0.460099	0.10066	3.83829	0.0185913	-0.667551	0.0686959	3.71753	0.00872702	ENSMUSG00000039234.12	Sec24d	+	4106	yes	yes	no	-138	0	767	FALSE	NA
MSTRG.15851.1	2.85552	0.00221654	3.94284	0.000123129	-0.553689	0.490358	1.67302	0.29379	0.0274749	0.980473	1.89294	0.960187	ENSMUSG00000054727.3	1700013H16Rik	-	1371	yes	yes	no	-18	0	410	FALSE	NA
MSTRG.13715.2	2.84265	0.00222289	2.40098	0.00012364	0.0635232	0.900218	0.44543	0.826132	-0.162063	0.780399	0.298572	0.631388	ENSMUSG00000030849.19	Fgfr2	-	4420	yes	yes	no	-162	0	1279	FALSE	NA
MSTRG.6835.2	4.37287	0.00222289	5.55828	0.000123804	2.07841	0.0559213	3.51407	0.00565618	2.42268	0.0496834	3.76703	0.00464045	ENSMUSG00000024313.9	Mep1b	+	7155	yes	yes	no	-12	0	920	FALSE	NA
MSTRG.7431.2	-2.09179	0.00222289	2.90049	0.000123709	-0.971253	0.0932564	3.20872	0.0160628	-0.105963	0.816251	3.5193	0.685647	ENSMUSG00000032702.17	Kank1	+	5646	yes	yes	no	-60	0	916	FALSE	NA
MSTRG.1501.3	2.86323	0.0022302	3.49293	0.000124319	1.17322	0.108439	2.17955	0.0214946	0.342762	0.652446	1.63438	0.463614	ENSMUSG00000019951.11	Uhrf1bp1l	+	8112	yes	yes	yes	4365	19	7661	TRUE	chr10:89608478
MSTRG.15144.1	-1.84629	0.00223135	3.38065	0.000124582	-0.531717	0.114349	3.80167	0.0237396	-0.521413	0.156255	3.76645	0.0414285	ENSMUSG00000041729.16	Coro2b	-	3536	yes	yes	no	-129	0	1805	FALSE	NA
MSTRG.7081.1	2.20334	0.00223135	2.35183	0.000124599	0.176756	0.760031	0.989315	0.612307	0.923045	0.118247	1.39261	0.0254551	ENSMUSG00000038425.19	Poli	-	4123	yes	yes	yes	1004	7	3622	TRUE	chr18:70659602
MSTRG.11220.9	1.24878	0.00224081	4.23242	0.000125301	-0.392081	0.266449	3.31322	0.107069	0.42042	0.399708	3.67912	0.201612	ENSMUSG00000097772.9	5430416N02Rik	-	5367	yes	no	no	NA	NA	NA	NA	NA
MSTRG.8238.1	1.49377	0.00224081	3.6918	0.000125343	0.587639	0.109995	3.10088	0.0220205	0.644033	0.0860867	3.09664	0.0137843	ENSMUSG00000075040.10	Zfp408	-	4969	yes	yes	yes	952	4	4809	TRUE	chr2:91480041
MSTRG.13489.3	1.4224	0.00224353	6.23756	0.000125604	0.30396	0.284613	5.53164	0.119761	0.735565	0.056391	5.74891	0.00600415	ENSMUSG00000063550.9	Nup98	-	6524	yes	yes	no	-215	0	1067	FALSE	NA
MSTRG.4800.1	2.64429	0.00224462	2.57016	0.000125773	0.845238	0.134676	1.21752	0.0326859	0.376114	0.554893	0.902824	0.349389	ENSMUSG00000022021.15	Diaph3	-	5789	yes	yes	no	-257	0	963	FALSE	NA
MSTRG.10163.2	1.90204	0.00224694	4.488	0.000126012	0.058813	0.908885	3.29693	0.839807	0.0233065	0.968151	3.23891	0.935431	ENSMUSG00000053510.13	Nrd1	+	4131	yes	yes	no	-192	0	308	FALSE	NA
MSTRG.12354.1	2.20764	0.00225627	1.64877	0.000126671	0.621765	0.428514	0.526027	0.235046	0.855264	0.130498	0.640614	0.0303712	ENSMUSG00000024104.12	Washc2	+	4665	yes	yes	yes	3451	26	3629	TRUE	chr6:116185965
MSTRG.14535.6	2.72345	0.00225627	3.39721	0.000126753	1.98937	0.0426142	2.80268	0.00306433	1.37582	0.0857245	2.29762	0.0136328	ENSMUSG00000003847.17	Nfat5	+	13230	yes	yes	yes	4286	13	12643	TRUE	chr8:108064971
MSTRG.4851.1	2.18073	0.00226039	4.04303	0.000127093	1.01077	0.0488848	3.17872	0.00420268	0.384794	0.29552	2.7599	0.122593	ENSMUSG00000042104.19	Uggt2	-	8727	yes	yes	yes	3379	1	4132	TRUE	chr14:119224303
MSTRG.8742.1	2.49034	0.00226102	3.07096	0.000127238	1.61982	0.0403929	2.38484	0.00268925	1.78962	0.0298963	2.48016	0.00153399	ENSMUSG00000039804.16	Ncoa5	-	3107	yes	yes	no	-45	0	1771	FALSE	NA
MSTRG.6095.3	2.07127	0.00227271	4.43961	0.000128006	1.4128	0.037798	3.94738	0.00225769	1.10389	0.0724209	3.69532	0.00968116	ENSMUSG00000023902.19	Zscan10	+	2426	yes	yes	no	-54	0	1695	FALSE	NA
MSTRG.9399.1	-1.22539	0.00228315	7.22057	0.000128814	-0.20863	0.126154	7.62193	0.0290147	-0.115112	0.482787	7.62743	0.276637	ENSMUSG00000063689.5	H2ac21	+	1029	yes	yes	no	NA	0	588	FALSE	NA
MSTRG.9719.1	2.8985	0.00228315	2.43959	0.000128786	0.831478	0.278161	0.889909	0.11512	0.31228	0.727612	0.545635	0.559764	ENSMUSG00000028243.6	Ubxn2b	+	6790	yes	yes	yes	687	6	6503	TRUE	chr4:6198047
MSTRG.3016.2	2.89893	0.00228592	3.13725	0.000129081	1.3784	0.102967	1.94046	0.019431	1.00386	0.189022	1.63603	0.0576846	ENSMUSG00000020652.18	Cenpo	-	2378	yes	yes	yes	584	4	1726	TRUE	chr12:4281480
MSTRG.3388.2	3.20557	0.00228721	3.91803	0.000129265	1.86836	0.0649344	2.80221	0.00775884	1.91516	0.041378	2.79692	0.00311338	ENSMUSG00000021140.10	Pcnx	+	12152	yes	yes	yes	4322	28	9359	TRUE	chr12:81980409
MSTRG.13174.1	-0.886732	0.00229272	6.15598	0.00012978	-0.481626	0.0645342	6.32563	0.00764863	-0.672391	0.0386972	6.21139	0.00269102	ENSMUSG00000063229.16	Ldha	+	2324	yes	yes	no	-162	0	489	FALSE	NA
MSTRG.14030.3	2.97109	0.00229272	2.24027	0.000129797	2.70372	0.0114898	2.02673	0.000153804	1.90992	0.0521795	1.34418	0.0051259	ENSMUSG00000039478.16	Micu3	+	3347	yes	yes	no	3	1	2125	FALSE	NA
MSTRG.14998.2	1.9939	0.00229654	2.90825	0.000130125	0.729191	0.142351	2.02363	0.0361927	0.540419	0.243989	1.87425	0.0891341	ENSMUSG00000002031.14	Ift46	+	3115	yes	yes	yes	524	5	1259	TRUE	chr9:44695675
MSTRG.407.1	2.10279	0.00229892	4.17723	0.000130371	0.462418	0.350906	3.04822	0.169011	0.178427	0.761962	2.85249	0.603591	ENSMUSG00000073643.12	Wdfy1	-	4827	yes	yes	yes	880	8	4178	TRUE	chr1:79699969
MSTRG.12971.3	2.5616	0.0023021	2.53503	0.000130746	0.736107	0.25087	1.20057	0.0969753	1.70567	0.0326936	1.82169	0.00183662	ENSMUSG00000042831.14	Alkbh6	+	1045	yes	yes	yes	160	1	544	TRUE	chr7:30011973
MSTRG.16142.2	3.38648	0.0023021	2.59803	0.000130861	2.86549	0.0134221	2.14381	0.000218519	0.709532	0.679451	0.47415	0.494279	ENSMUSG00000072944.12	Nup62cl	-	2080	yes	yes	no	-89	0	981	FALSE	NA
MSTRG.9230.5	-3.02044	0.0023021	2.09197	0.000130884	-1.67714	0.169831	2.32462	0.0495555	-1.87529	0.128375	2.2493	0.0296635	ENSMUSG00000041977.19	Arhgef11	+	7154	yes	yes	no	-56	0	1319	FALSE	NA
MSTRG.12515.1	-1.47829	0.002303	4.81978	0.000131047	0.0316609	0.926053	5.41039	0.867518	-0.520024	0.0880333	5.11727	0.0143749	ENSMUSG00000003031.15	Cdkn1b	+	2406	yes	yes	no	12	1	1281	FALSE	NA
MSTRG.2800.3	1.9699	0.00230781	3.2696	0.000131456	0.973462	0.0581845	2.55907	0.00620426	1.61022	0.0426258	2.96082	0.00334882	ENSMUSG00000020721.17	Helz	+	14581	yes	yes	no	-332	0	7233	FALSE	NA
MSTRG.7912.1	2.46017	0.00230781	2.94451	0.000131544	1.52192	0.0442274	2.2148	0.00334259	1.2351	0.0816018	1.97842	0.0122894	ENSMUSG00000026869.13	Psmd5	-	3758	yes	yes	yes	847	7	3503	TRUE	chr2:34756044
MSTRG.13676.3	1.43876	0.0023104	5.06749	0.000131803	0.623096	0.0801827	4.53407	0.0120315	1.04972	0.0239659	4.77211	0.000938943	ENSMUSG00000030822.16	Prr14	+	2724	yes	yes	yes	1614	8	1988	TRUE	chr7:127071151
MSTRG.3046.3	-1.50664	0.00231061	5.74514	0.000131926	-0.633148	0.0598018	6.04312	0.00656886	-0.815867	0.033292	5.93483	0.00191331	ENSMUSG00000020594.15	Pum2	+	7243	yes	yes	no	-129	0	3842	FALSE	NA
MSTRG.10878.1	1.43269	0.0023187	4.55841	0.000132836	1.02633	0.0250596	4.28636	0.000952593	1.0457	0.0219505	4.26407	0.000726186	ENSMUSG00000028962.15	Slc4a2	+	3323	yes	yes	no	-282	0	280	FALSE	NA
MSTRG.183.1	1.82923	0.0023187	2.38928	0.000132591	0.655531	0.253994	1.58221	0.0989703	0.50421	0.254366	1.46416	0.095705	ENSMUSG00000001143.14	Lman2l	-	2880	yes	yes	yes	347	3	2385	TRUE	chr1:36467490
MSTRG.2618.1	-1.67782	0.0023187	4.57578	0.000132919	-0.400134	0.0784259	5.01416	0.0115472	-0.169568	0.399718	5.07862	0.201641	ENSMUSG00000019312.11	Grb7	+	2300	yes	yes	no	-144	0	369	FALSE	NA
MSTRG.6835.1	2.8353	0.0023187	4.13798	0.000132948	1.31275	0.0190369	2.92688	0.000520701	1.28935	0.0307674	2.87555	0.00161284	ENSMUSG00000024313.9	Mep1b	+	12567	yes	yes	no	-12	0	920	FALSE	NA
MSTRG.9809.3	2.04794	0.0023187	3.36543	0.000132756	1.13735	0.0537551	2.70082	0.00523178	0.334767	0.576044	2.16165	0.373345	ENSMUSG00000028284.14	Map3k7	+	5898	yes	yes	no	-178	0	3965	FALSE	NA
MSTRG.15924.3	5.24869	0.00232599	3.28152	0.000133479	3.23254	0.0579104	1.39884	0.00613535	4.08788	0.0198779	2.15375	0.00061236	ENSMUSG00000031392.19	Irak1	-	3873	yes	yes	yes	1265	8	2851	TRUE	chrX:73066114
MSTRG.16185.5	2.40725	0.00233609	2.55387	0.000134397	2.724	0.0184624	2.83092	0.000476437	2.01451	0.0688411	2.2174	0.0087719	ENSMUSG00000025332.15	Kdm5c	+	11853	yes	yes	yes	110	1	7470	TRUE	chrX:151055161
MSTRG.4654.4	3.25267	0.00233609	3.56093	0.000134197	1.78225	0.0734433	2.33275	0.0100375	2.27525	0.0401053	2.69327	0.00288472	ENSMUSG00000021945.10	Zmym2	+	8257	yes	yes	yes	418	3	4572	TRUE	chr14:57193707
MSTRG.8295.2	-0.963796	0.00233609	5.6979	0.000134378	-0.0821251	0.599194	6.07431	0.414806	-0.226892	0.275802	5.9688	0.109777	ENSMUSG00000005973.7	Rcn1	-	2734	yes	yes	no	-105	0	1279	FALSE	NA
MSTRG.11308.5	-1.41081	0.00234036	4.34417	0.000134755	-0.643499	0.0734433	4.61283	0.0100442	-0.370284	0.179006	4.68422	0.0526335	ENSMUSG00000029521.8	Chek2	+	2275	yes	yes	no	-84	0	576	FALSE	NA
MSTRG.15364.1	-1.61555	0.0023415	3.45597	0.000134935	0.0434239	0.887444	4.08393	0.804202	-0.997101	0.0293515	3.61017	0.00143838	ENSMUSG00000032374.15	Plod2	+	3250	yes	yes	no	-153	0	1138	FALSE	NA
MSTRG.11848.2	-1.0626	0.00234593	4.87949	0.000135303	-0.344731	0.110413	5.16865	0.0221701	-0.496469	0.0563221	5.06464	0.00598468	ENSMUSG00000029569.10	Tmem168	-	4168	yes	yes	no	-545	0	1732	FALSE	NA
MSTRG.10456.1	-1.52909	0.00234896	6.01757	0.00013587	-0.355802	0.160212	6.43861	0.0444633	-0.0729288	0.766734	6.52928	0.610609	ENSMUSG00000047281.4	Sfn	-	1849	yes	yes	no	NA	0	947	FALSE	NA
MSTRG.16072.1	-1.9831	0.00234896	3.19495	0.000135916	-0.480301	0.191925	3.66579	0.0612977	-1.04371	0.0279824	3.41685	0.00125945	ENSMUSG00000031242.8	Chmp1b2	-	3767	yes	yes	no	-42	0	3015	FALSE	NA
MSTRG.292.1	2.08442	0.00234896	2.34975	0.000135931	0.164385	0.847881	1.09554	0.741839	-2.14817	0.0282997	0.270553	0.00130345	ENSMUSG00000026029.15	Casp8	+	2247	yes	yes	no	-130	0	428	FALSE	NA
MSTRG.8435.3	3.0036	0.00234896	3.8881	0.000135659	1.05596	0.170678	2.36263	0.0500228	-0.258243	0.848376	1.58353	0.733496	ENSMUSG00000068394.5	Cep152	-	5719	yes	yes	yes	3512	21	4819	TRUE	chr2:125456306
MSTRG.12534.1	-1.12956	0.00234925	5.04102	0.000136225	0.155937	0.486067	5.5939	0.28939	-0.0305869	0.908685	5.4585	0.826102	ENSMUSG00000030225.12	Dera	+	1700	yes	yes	no	-54	0	691	FALSE	NA
MSTRG.14376.1	-3.41855	0.00234925	2.03569	0.000136289	-1.19014	0.0609737	2.4401	0.00689796	0.476783	0.345911	3.14477	0.158898	ENSMUSG00000031654.17	Cbln1	-	2253	yes	yes	no	-195	0	1366	FALSE	NA
MSTRG.4088.1	2.29108	0.00234925	2.4649	0.000136194	0.642055	0.558216	1.29018	0.368769	1.77773	0.0445236	2.04054	0.00371398	ENSMUSG00000021532.12	Fastkd3	+	2797	yes	yes	yes	271	2	657	TRUE	chr13:68737353
MSTRG.9535.1	1.14648	0.00234951	4.62988	0.000136417	0.992272	0.0151253	4.53936	0.000285091	1.17529	0.00848138	4.62749	8.29095e-05	ENSMUSG00000049300.12	Prmt6	-	3946	yes	yes	yes	151	1	1902	TRUE	chr3:110157151
MSTRG.6885.1	1.60439	0.00235066	3.50164	0.000136597	0.960392	0.0383095	3.06212	0.00231901	0.834601	0.0546563	2.94339	0.00560977	ENSMUSG00000003778.15	Brd8	-	4889	yes	yes	yes	936	7	2612	TRUE	chr18:34738728
MSTRG.1853.1	2.23388	0.00235136	3.35858	0.000136866	1.61782	0.0144133	2.89369	0.000251447	1.1177	0.0422474	2.49798	0.00326493	ENSMUSG00000020128.16	Vps54	+	6517	yes	yes	no	-103	0	1203	FALSE	NA
MSTRG.1951.11	4.3309	0.00235136	2.56674	0.000136857	2.30343	0.138051	0.792373	0.0342674	0.562449	0.780318	-0.434407	0.631289	ENSMUSG00000044950.8	Pwwp2a	+	9923	yes	yes	yes	131	2	8315	TRUE	chr11:43606872
MSTRG.1869.4	1.19994	0.00235219	5.75161	0.000137027	0.381601	0.116485	5.24893	0.0248416	0.0541727	0.817606	5.03564	0.687847	ENSMUSG00000056342.17	Usp34	+	11616	yes	yes	no	-602	0	735	FALSE	NA
MSTRG.10645.51	2.89296	0.00235576	1.77806	0.000137349	0.720935	0.304612	0.154918	0.133736	-0.372335	0.683752	-0.428621	0.499573	ENSMUSG00000078500.4	Zfp986	+	1340	yes	no	no	NA	NA	NA	NA	NA
MSTRG.5155.2	2.27675	0.00236149	1.85311	0.00013788	1.0659	0.120776	0.979967	0.0267315	0.704214	0.282045	0.709161	0.113921	ENSMUSG00000022556.12	Hsf1	+	2072	yes	yes	yes	801	5	1357	TRUE	chr15:76382167
MSTRG.7569.3	-0.957641	0.00236149	7.12062	0.000137912	-0.888739	0.00766452	7.1606	6.69392e-05	-0.719757	0.00946841	7.18286	0.000103067	ENSMUSG00000025220.9	Oga	-	5580	yes	yes	no	-134	0	2160	FALSE	NA
MSTRG.12345.1	3.09998	0.0023616	2.7296	0.00013823	2.20799	0.0392226	1.99477	0.00246977	1.00649	0.334204	1.08427	0.149954	ENSMUSG00000030319.9	Cand2	+	5156	yes	yes	yes	2284	7	3797	TRUE	chr6:115767951
MSTRG.1410.1	2.36912	0.0023616	5.79082	0.000138223	1.68035	0.0244331	5.25064	0.000906004	1.13641	0.0637221	4.82132	0.0076327	ENSMUSG00000015312.10	Gadd45b	+	1264	yes	yes	no	-111	0	478	FALSE	NA
MSTRG.2683.1	0.838973	0.0023616	5.60861	0.00013826	-0.121116	0.529505	5.08674	0.335117	-0.0156371	0.947659	5.09849	0.895555	ENSMUSG00000035086.14	Becn1	-	2743	yes	yes	no	-166	0	1266	FALSE	NA
MSTRG.7740.1	-1.46071	0.00237171	4.53312	0.000138967	-0.0492976	0.868793	5.07672	0.774109	-0.0190176	0.9329	5.05308	0.868845	ENSMUSG00000026974.12	Zmynd19	+	5909	yes	yes	yes	4366	8	5017	TRUE	chr2:24849071
MSTRG.1227.4	2.06612	0.00238658	2.46022	0.000139953	1.36974	0.0260727	1.94826	0.00106468	1.2208	0.039752	1.80543	0.00282028	ENSMUSG00000020079.16	Supv3l1	-	2334	yes	yes	yes	1136	9	1534	TRUE	chr10:62277012
MSTRG.14226.2	2.22641	0.00239201	3.18397	0.000140387	1.77003	0.026291	2.83222	0.00107868	0.914501	0.123222	2.19193	0.0276252	ENSMUSG00000031799.11	Tpm4	+	2056	yes	yes	no	-80	0	1311	FALSE	NA
MSTRG.14852.3	-0.775982	0.00239401	6.29487	0.000140736	-0.455915	0.0972853	6.43698	0.0174468	-0.688023	0.0148045	6.30464	0.000289565	ENSMUSG00000032178.15	Ilf3	+	3633	yes	yes	no	-47	0	1277	FALSE	NA
MSTRG.9247.3	1.47296	0.00239401	7.98551	0.000140685	1.12522	0.0183406	7.75085	0.000460417	1.18837	0.0149261	7.75903	0.000295681	ENSMUSG00000001415.11	Smg5	+	4716	yes	yes	no	-81	0	1509	FALSE	NA
MSTRG.8771.4	3.68425	0.0023983	2.34879	0.000141104	1.65684	0.128278	0.686016	0.0298411	2.07624	0.0612328	0.951432	0.00702121	ENSMUSG00000039463.15	Slc9a8	+	4209	yes	yes	yes	798	6	3506	TRUE	chr2:167307291
MSTRG.14832.1	1.4005	0.00240196	6.4195	0.000141435	0.508555	0.074414	5.84634	0.0103203	0.706094	0.0357577	5.92799	0.00224539	ENSMUSG00000037405.9	Icam1	+	2581	yes	yes	no	-173	0	871	FALSE	NA
MSTRG.12453.2	-0.915708	0.00240904	8.37518	0.000141968	-0.464802	0.0522754	8.5645	0.00487817	-0.270881	0.17374	8.60918	0.0498077	ENSMUSG00000038252.14	Ncapd2	-	4636	yes	yes	no	-83	0	231	FALSE	NA
MSTRG.3539.1	2.22536	0.00241443	3.16031	0.000142519	-1.13751	0.0441832	1.22231	0.0033266	-1.08876	0.0649188	1.19912	0.00786752	ENSMUSG00000065526.6	Mir337	+	6619	yes	no	no	NA	NA	NA	NA	NA
MSTRG.5769.2	4.08218	0.00241443	2.57033	0.000142429	2.91662	0.0384435	1.5232	0.00233704	2.25405	0.0790442	0.935727	0.011623	ENSMUSG00000022827.15	Rabl3	+	1961	yes	yes	yes	205	3	1556	TRUE	chr16:37384035
MSTRG.937.3	2.6507	0.00241539	4.46553	0.000142693	1.79255	0.0298907	3.77301	0.00140259	1.52443	0.043804	3.53508	0.00356994	ENSMUSG00000072258.12	Taf1a	+	5002	yes	yes	yes	3216	2	3534	TRUE	chr1:183190170
MSTRG.6416.1	2.35171	0.00241701	1.9954	0.000142905	0.868718	0.103403	0.913479	0.0196032	0.849533	0.134796	0.863355	0.0322949	ENSMUSG00000092368.3	A930015D03Rik	+	1090	yes	no	no	NA	NA	NA	NA	NA
MSTRG.11879.1	-1.4401	0.00242261	5.95131	0.000143353	-0.335515	0.264818	6.35797	0.106027	-0.426354	0.160224	6.2776	0.0434207	ENSMUSG00000020440.14	Arf5	+	1113	yes	yes	no	-84	0	444	FALSE	NA
MSTRG.11766.3	0.792323	0.00242975	5.65384	0.00014401	0.453	0.0351979	5.46309	0.00191407	0.155981	0.535656	5.2619	0.328461	ENSMUSG00000029647.16	Pan3	+	4981	yes	yes	no	-20	0	2113	FALSE	NA
MSTRG.12571.1	-0.912383	0.00242975	5.37453	0.000143895	-0.148559	0.356666	5.70307	0.173722	-0.126352	0.537017	5.67474	0.329803	ENSMUSG00000040112.10	Mrps35	+	2045	yes	yes	no	-267	0	1052	FALSE	NA
MSTRG.1022.2	3.21364	0.00244064	2.07553	0.000144815	2.18048	0.0169292	1.2235	0.000374696	2.07052	0.0599044	1.10174	0.006714	ENSMUSG00000019868.17	Vta1	-	1224	yes	yes	yes	84	1	580	TRUE	chr10:14536891
MSTRG.12872.1	-1.01044	0.00244064	4.41979	0.000145009	-0.258297	0.168573	4.72872	0.0488374	-0.243825	0.224521	4.69829	0.077113	ENSMUSG00000046058.8	Eid2	+	2583	yes	yes	no	NA	0	1721	FALSE	NA
MSTRG.3173.2	2.33637	0.00244064	2.95943	0.00014495	0.483816	0.411052	1.64742	0.2195	1.04888	0.107904	1.96166	0.0212528	ENSMUSG00000020590.17	Snx13	+	6150	yes	yes	yes	1859	17	5248	TRUE	chr12:35148276
MSTRG.6341.1	1.74147	0.00244194	2.57159	0.000145306	0.924852	0.0936973	2.00133	0.0162328	0.960734	0.170993	1.98934	0.0484892	ENSMUSG00000024319.19	Vps52	+	4114	yes	yes	yes	586	6	2304	TRUE	chr17:34181436
MSTRG.9400.1	-0.940041	0.00244194	9.65116	0.000145323	-0.422434	0.0512363	9.86569	0.00469206	-0.311066	0.178873	9.87559	0.0525485	ENSMUSG00000081058.6	H3c15	-	1020	yes	yes	no	NA	0	426	FALSE	NA
MSTRG.634.1	2.49671	0.00244417	2.6612	0.000145573	0.731857	0.307379	1.36722	0.136318	1.04282	0.122101	1.52376	0.027037	ENSMUSG00000026455.15	Klhl12	+	4362	yes	yes	yes	1389	10	3764	TRUE	chr1:134388760
MSTRG.14073.1	1.77603	0.00244733	4.15433	0.000145952	0.903223	0.0664637	3.54391	0.0081839	1.03163	0.0380338	3.59523	0.00258572	ENSMUSG00000038069.7	Cdkn2aip	-	2936	yes	yes	no	-6	0	2419	FALSE	NA
MSTRG.16012.1	-1.34515	0.00244733	4.62789	0.000146012	0.102617	0.654046	5.21557	0.47843	0.129291	0.606781	5.1933	0.408634	ENSMUSG00000015668.14	Pdzd11	-	1605	yes	yes	no	-32	0	649	FALSE	NA
MSTRG.5603.5	1.61121	0.00244733	3.49759	0.000146117	0.777489	0.0775212	2.93522	0.0112707	-0.0773307	0.909353	2.42344	0.827216	ENSMUSG00000005899.15	Smpd4	+	5642	yes	yes	no	-327	0	2801	FALSE	NA
MSTRG.13577.3	1.15735	0.00244763	6.05431	0.000146319	0.87626	0.0426142	5.87899	0.00306158	0.774615	0.108719	5.77802	0.0216362	ENSMUSG00000030655.16	Smg1	-	15429	yes	yes	no	-75	0	4106	FALSE	NA
MSTRG.6561.1	2.62614	0.00244763	2.24149	0.00014637	3.53488	0.00157678	3.06745	2.65148e-06	2.16893	0.0227972	1.84546	0.000825525	ENSMUSG00000001229.10	Dpp9	-	4098	yes	yes	yes	254	2	1317	TRUE	chr17:56496462
MSTRG.2800.1	1.15392	0.00244855	5.88056	0.000146544	-0.0896502	0.638063	5.16114	0.459782	-0.0152267	0.967569	5.16119	0.933462	ENSMUSG00000020721.17	Helz	+	14310	yes	yes	no	-332	0	7233	FALSE	NA
MSTRG.8932.3	2.64981	0.00245163	2.13765	0.000146847	1.02887	0.144595	0.913079	0.0372892	0.703458	0.381552	0.663703	0.186114	ENSMUSG00000027536.7	Chmp4c	+	6569	yes	yes	yes	645	5	6247	TRUE	chr3:10450371
MSTRG.14352.1	1.12185	0.00245753	3.98877	0.000147511	0.54689	0.0693314	3.63592	0.00892567	0.448708	0.107441	3.5415	0.0210728	ENSMUSG00000087026.9	A230103J11Rik	-	379	yes	no	no	NA	NA	NA	NA	NA
MSTRG.14675.2	2.2552	0.00245753	2.3187	0.000147518	1.82938	0.0134221	2.004	0.000218588	1.87093	0.0168566	1.99176	0.000426703	ENSMUSG00000006589.9	Aprt	-	962	yes	yes	yes	270	3	664	TRUE	chr8:123302912
MSTRG.5852.3	2.46627	0.00245753	3.6139	0.000147556	1.81519	0.0250974	3.1046	0.000956934	1.66717	0.0476825	2.95508	0.00426224	ENSMUSG00000035107.14	Dcbld2	+	6093	yes	yes	yes	449	5	4517	TRUE	chr16:58276480
MSTRG.9663.2	3.69965	0.00245822	2.79885	0.000147717	1.14751	0.256543	0.697074	0.100495	1.19637	0.290516	0.702907	0.1195	ENSMUSG00000074182.9	Znhit6	+	1819	yes	yes	yes	620	7	1478	TRUE	chr3:145284034
MSTRG.13780.1	-0.935806	0.00247529	7.4395	0.000149324	-0.947244	0.00995834	7.45185	0.000114536	-0.670423	0.0200104	7.51281	0.000618437	ENSMUSG00000110104.2	Gm45717	-	5355	yes	yes	yes	4758	2	4856	TRUE	chr7:140534898
MSTRG.5101.4	1.8798	0.00247529	2.80777	0.000149169	0.555981	0.21288	1.90755	0.0738441	0.302588	0.531775	1.72897	0.32503	ENSMUSG00000022607.19	Ptk2	-	4720	yes	yes	no	-210	0	949	FALSE	NA
MSTRG.5846.2	-0.66978	0.00247529	7.87459	0.000149138	-0.294393	0.0631476	8.04656	0.00738557	-0.327532	0.0589427	7.99329	0.00651424	ENSMUSG00000022752.10	Tomm70a	+	2737	yes	yes	yes	638	1	814	TRUE	chr16:56973097
MSTRG.640.1	2.20539	0.00247529	3.33622	0.000149213	0.654766	0.184114	2.23922	0.0569523	0.882598	0.0980093	2.34086	0.0176681	ENSMUSG00000073557.13	Ppp1r12b	-	3230	yes	yes	yes	1038	9	1428	TRUE	chr1:134800033
MSTRG.9401.1	-1.55425	0.00247529	9.57383	0.00014934	-0.553259	0.105503	9.91905	0.0204116	-0.450162	0.208495	9.92013	0.0679794	ENSMUSG00000093577.2	Gm20632	+	2438	yes	no	no	NA	NA	NA	NA	NA
MSTRG.10186.1	2.93306	0.00247791	3.46501	0.000149618	1.18708	0.126547	2.0769	0.0292137	2.12048	0.0303229	2.75491	0.00156365	ENSMUSG00000028700.15	Pomgnt1	+	2668	yes	yes	yes	273	3	937	TRUE	chr4:116015367
MSTRG.10402.3	-1.05806	0.00248112	5.35155	0.000150411	-0.705906	0.0188243	5.49074	0.000499624	-0.0929342	0.661139	5.71548	0.473234	ENSMUSG00000078532.10	Nkain1	+	3075	yes	yes	no	-7	0	2151	FALSE	NA
MSTRG.6603.1	-1.03424	0.00248112	5.24263	0.000150234	-0.0713733	0.727204	5.6492	0.569836	-0.217873	0.545071	5.54054	0.338662	ENSMUSG00000024085.14	Man2a1	+	6670	yes	yes	no	-156	0	2206	FALSE	NA
MSTRG.746.3	1.85611	0.00248112	3.84202	0.000150327	0.155224	0.681684	2.73968	0.511487	0.608275	0.217391	2.95029	0.0729566	ENSMUSG00000053332.15	Gas5	+	953	yes	no	no	NA	NA	NA	NA	NA
MSTRG.7758.3	0.696971	0.00248112	6.36829	0.000150364	0.410466	0.0383095	6.21373	0.00230849	0.489426	0.0425562	6.22051	0.0033139	ENSMUSG00000036646.14	Man1b1	+	3775	yes	yes	no	-201	0	1680	FALSE	NA
MSTRG.8463.2	2.66432	0.00248112	4.61295	0.00015009	0.863983	0.181131	3.24856	0.0552778	0.502768	0.471617	2.99132	0.266873	ENSMUSG00000027379.15	Bub1	-	3348	yes	yes	yes	2282	16	2621	TRUE	chr2:127663855
MSTRG.11672.1	-1.21699	0.00248233	4.69637	0.000150604	-0.38579	0.0593475	5.01595	0.00643684	-0.0321111	0.878721	5.14158	0.778343	ENSMUSG00000053553.12	3110082I17Rik	-	1427	yes	yes	no	-183	0	802	FALSE	NA
MSTRG.10683.1	-1.46063	0.00248685	4.32268	0.000151033	-0.10644	0.53109	4.83984	0.336882	-0.26495	0.429509	4.72778	0.228071	ENSMUSG00000028977.18	Casz1	+	8451	yes	yes	no	-1124	0	2750	FALSE	NA
MSTRG.11489.9	4.50508	0.00248685	3.11843	0.000151118	2.29027	0.11507	1.16363	0.0240389	2.95977	0.0439785	1.68259	0.00361366	ENSMUSG00000038126.18	Mphosph9	-	6566	yes	yes	yes	3100	20	5988	TRUE	chr5:124458933
MSTRG.7778.2	1.42925	0.0024987	3.22288	0.000151959	0.231186	0.525214	2.48064	0.330013	0.523848	0.160091	2.60297	0.0433611	ENSMUSG00000036281.14	Snapc4	-	8898	yes	yes	yes	8437	28	8693	TRUE	chr2:26279102
MSTRG.2305.2	2.88746	0.0025048	3.46269	0.000152451	0.66279	0.362438	1.78109	0.177969	1.50821	0.140966	2.32261	0.0348775	ENSMUSG00000020774.10	Aspa	-	1527	yes	yes	no	-195	0	447	FALSE	NA
MSTRG.10069.3	-2.10029	0.00250644	2.22696	0.000152672	-1.05335	0.0423216	2.50651	0.00300442	-1.15334	0.0866157	2.43164	0.0139134	ENSMUSG00000008489.19	Elavl2	-	3591	yes	yes	no	-328	0	2408	FALSE	NA
MSTRG.15560.2	3.1536	0.00251128	2.65973	0.000153089	0.928873	0.315737	0.932992	0.142046	0.161395	0.887258	0.474603	0.792141	ENSMUSG00000032498.10	Mlh1	-	2631	yes	yes	yes	2000	18	2399	TRUE	chr9:111100476
MSTRG.182.3	1.49844	0.00252377	5.81702	0.000154093	0.785619	0.0699319	5.33985	0.00905249	0.626579	0.0971727	5.20633	0.017282	ENSMUSG00000010453.13	Kansl3	-	4788	yes	yes	no	-18	0	1902	FALSE	NA
MSTRG.5578.3	-1.3757	0.00252377	6.12477	0.000154027	-0.792571	0.0356661	6.32976	0.00196661	-1.38958	0.0100016	6.09825	0.000116556	ENSMUSG00000022789.16	Dnm1l	-	4028	yes	yes	no	-54	0	1753	FALSE	NA
MSTRG.11264.8	1.37593	0.00253621	3.55091	0.000155155	0.480742	0.132453	2.98145	0.0316014	0.648074	0.0869446	3.04435	0.0140311	ENSMUSG00000011831.17	Evi5	-	6246	yes	yes	no	-309	0	3350	FALSE	NA
MSTRG.12123.3	-0.717385	0.00253621	7.03536	0.000155341	-0.240461	0.144071	7.25067	0.0371091	-0.164481	0.294225	7.24675	0.121893	ENSMUSG00000052337.16	Immt	+	2734	yes	yes	no	-611	0	328	FALSE	NA
MSTRG.14105.3	2.01383	0.00253621	3.01894	0.000155343	0.733594	0.281316	2.12405	0.117303	0.317842	0.664301	1.83529	0.477037	ENSMUSG00000004319.16	Clcn3	-	6616	yes	yes	yes	1437	6	4877	TRUE	chr8:61382347
MSTRG.16036.1	-1.20517	0.00253621	6.81583	0.000154979	0.138739	0.57029	7.38035	0.382328	0.322504	0.257884	7.4434	0.0980411	ENSMUSG00000051220.3	Ercc6l	-	4505	yes	yes	no	-3652	0	680	FALSE	NA
MSTRG.3984.1	-5.2489	0.00253939	3.02918	0.000155661	NA	NA	NA	NA	0.0240236	0.975969	3.98556	0.949839	ENSMUSG00000021500.18	Ddx46	+	6254	yes	yes	no	-45	0	2864	FALSE	NA
MSTRG.8623.1	-0.788052	0.00254009	5.25041	0.000155826	-0.75827	0.0112748	5.27699	0.000148496	-0.340057	0.156421	5.40762	0.0415057	ENSMUSG00000027490.18	E2f1	-	2560	yes	yes	no	-245	0	1135	FALSE	NA
MSTRG.13174.2	-1.0451	0.00255588	8.08368	0.000157165	-0.527999	0.0968518	8.28716	0.0172473	-0.485008	0.23285	8.26821	0.0822286	ENSMUSG00000063229.16	Ldha	+	1543	yes	yes	no	-162	0	489	FALSE	NA
MSTRG.2890.2	-0.859379	0.00255588	6.10239	0.000157026	-0.350918	0.0684658	6.31805	0.00867648	-0.128059	0.480111	6.38324	0.274179	ENSMUSG00000020823.17	Sec14l1	+	4674	yes	yes	no	-103	0	2360	FALSE	NA
MSTRG.49.1	1.88956	0.00255588	2.35219	0.000157129	0.845978	0.0693314	1.62573	0.00890128	1.14464	0.061005	1.78671	0.00695831	ENSMUSG00000025917.10	Cops5	-	3334	yes	yes	yes	1036	7	2910	TRUE	chr1:10108143
MSTRG.5482.1	-1.10976	0.0025647	4.49508	0.000157831	-0.270758	0.195638	4.83242	0.0636274	-0.394888	0.0812254	4.73878	0.0121825	ENSMUSG00000095834.3	Tdgf1-ps1	+	613	yes	no	no	NA	NA	NA	NA	NA
MSTRG.3097.3	3.2319	0.00256618	2.64592	0.000158047	NA	NA	NA	NA	1.60701	0.167539	1.25974	0.0468304	ENSMUSG00000099759.2	1700030C10Rik	-	11268	yes	no	no	NA	NA	NA	NA	NA
MSTRG.12481.1	-1.28762	0.0025665	5.47801	0.000158222	0.384891	0.196547	6.20366	0.0641415	-0.507294	0.122428	5.72757	0.0272644	ENSMUSG00000001517.15	Foxm1	+	4427	yes	yes	no	-1187	0	1921	FALSE	NA
MSTRG.15371.1	-2.25774	0.0025665	2.79583	0.000158314	-1.17463	0.0403174	3.06776	0.00266112	-1.47972	0.0311284	2.94141	0.0016523	ENSMUSG00000049493.14	Pls1	-	3574	yes	yes	no	-133	0	1542	FALSE	NA
MSTRG.2759.1	-1.18794	0.00258045	5.147	0.0001593	0.00687545	0.98147	5.64005	0.966298	-0.602702	0.0937303	5.3288	0.016189	ENSMUSG00000020687.14	Cdc27	-	6025	yes	yes	no	-80	0	3281	FALSE	NA
MSTRG.13197.3	1.93889	0.00258085	3.3628	0.00015948	0.480975	0.371631	2.36046	0.185227	0.457228	0.347378	2.31744	0.159951	ENSMUSG00000030505.18	Prmt3	+	7111	yes	yes	yes	1483	14	6144	TRUE	chr7:49428097
MSTRG.4860.1	-0.736764	0.00258085	6.30662	0.000159574	-0.523122	0.0244331	6.40649	0.000907819	-0.485175	0.0310088	6.38293	0.00163937	ENSMUSG00000063410.9	Stk24	-	3168	yes	yes	no	-34	0	1579	FALSE	NA
MSTRG.13927.38	4.47271	0.00258271	4.27945	0.000159879	2.36578	0.0654309	2.38128	0.00793025	0.532754	0.71425	1.01926	0.54099	ENSMUSG00000121345.1	2610005L07Rik	+	16657	yes	no	no	NA	NA	NA	NA	NA
MSTRG.4691.3	2.28225	0.00258271	4.09071	0.000159938	1.32353	0.0784259	3.36919	0.011548	1.47654	0.043804	3.43842	0.00357149	ENSMUSG00000035161.8	Ints6	-	10722	yes	yes	yes	2169	14	9663	TRUE	chr14:62971141
MSTRG.7812.2	2.46482	0.00258287	3.20566	0.000160073	1.49517	0.0473319	2.45481	0.00391794	0.996571	0.114635	2.06643	0.0238509	ENSMUSG00000026803.18	Ttf1	+	4342	yes	yes	yes	397	4	1946	TRUE	chr2:28969424
MSTRG.2836.1	-0.703289	0.00258761	6.57478	0.000160491	-0.188143	0.205999	6.80876	0.0695756	-0.144559	0.347903	6.79028	0.160318	ENSMUSG00000034566.11	Atp5h	-	721	yes	yes	no	-129	0	166	FALSE	NA
MSTRG.10645.97	1.55656	0.00259288	4.95375	0.000160943	0.792035	0.0483447	4.43875	0.0041078	0.556644	0.181014	4.25932	0.0537186	ENSMUSG00000070605.5	Zfp992	+	10358	yes	yes	no	-1562	0	7946	FALSE	NA
MSTRG.10666.2	2.9486	0.00259952	2.05898	0.000161481	NA	NA	NA	NA	-0.100603	0.908797	-0.0979778	0.82635	ENSMUSG00000029016.14	Clcn6	-	6722	yes	yes	yes	2147	17	6200	TRUE	chr4:148111149
MSTRG.14385.1	1.51698	0.00261952	2.96552	0.000162977	0.534218	0.164838	2.32234	0.0467364	0.460872	0.214072	2.2462	0.0710338	ENSMUSG00000031660.15	Brd7	-	4729	yes	yes	yes	390	3	3051	TRUE	chr8:89060832
MSTRG.8054.1	0.939465	0.00261952	5.18897	0.000162894	0.599478	0.0298956	4.98861	0.0014086	-0.194382	0.481551	4.528	0.275495	ENSMUSG00000027035.11	Cers6	+	7374	yes	yes	no	-150	0	6043	FALSE	NA
MSTRG.15929.2	-1.06853	0.00262283	9.53549	0.00016331	-0.860581	0.0175649	9.61948	0.000416486	-0.703379	0.0324208	9.64083	0.00180608	ENSMUSG00000008682.14	Rpl10	+	810	yes	yes	no	-150	0	72	FALSE	NA
MSTRG.12059.1	-1.05661	0.00262398	4.60773	0.000163507	-0.251933	0.247222	4.93603	0.0947964	-0.0891118	0.690439	4.97424	0.508531	ENSMUSG00000091625.9	Lsm5	-	496	yes	yes	no	-30	0	200	FALSE	NA
MSTRG.3440.1	-0.84105	0.0026247	6.7155	0.000163726	0.410476	0.0978514	7.3109	0.0176334	-0.0937177	0.718446	7.0062	0.546946	ENSMUSG00000034168.8	Irf2bpl	-	4516	yes	yes	no	NA	0	1157	FALSE	NA
MSTRG.3795.2	-1.0402	0.0026247	7.69053	0.000163806	-0.271657	0.154958	8.00599	0.0418452	-0.0684987	0.817708	8.06167	0.688065	ENSMUSG00000100210.3	H3c7	+	936	yes	no	no	NA	NA	NA	NA	NA
MSTRG.9690.6	0.908675	0.00262784	5.03009	0.000164129	0.0765247	0.654738	4.55971	0.47926	0.554354	0.168466	4.78528	0.0473005	ENSMUSG00000038975.15	Rabggtb	-	2087	yes	yes	yes	1563	7	1913	TRUE	chr3:153618394
MSTRG.10770.2	3.15507	0.0026308	1.69529	0.000165035	1.29028	0.153485	0.213045	0.0412547	1.56494	0.137227	0.370011	0.0333079	ENSMUSG00000023286.17	Ube2j2	+	2195	yes	yes	yes	56	1	1403	TRUE	chr4:156040850
MSTRG.10863.2	4.20934	0.0026308	3.57531	0.000165002	2.41933	0.0668039	1.98924	0.00827013	0.96255	0.497738	0.878322	0.291326	ENSMUSG00000057541.15	Pus7	-	3283	yes	yes	yes	432	4	1728	TRUE	chr5:23952897
MSTRG.2721.4	2.09688	0.0026308	4.38637	0.000165076	0.831098	0.177965	3.47099	0.0534364	1.20857	0.048303	3.69334	0.00437956	ENSMUSG00000020923.18	Ubtf	-	3128	yes	yes	no	-123	0	519	FALSE	NA
MSTRG.3405.4	3.7236	0.0026308	2.26757	0.000164578	NA	NA	NA	NA	-0.361533	0.840709	-0.71799	0.722542	ENSMUSG00000021235.14	Coq6	+	1519	yes	yes	yes	757	6	874	TRUE	chr12:84417706
MSTRG.7791.2	2.8339	0.0026308	3.3456	0.00016455	1.27553	0.113055	2.11275	0.0232306	1.51001	0.0803001	2.25076	0.0119665	ENSMUSG00000014873.16	Surf2	+	1134	yes	yes	yes	295	3	745	TRUE	chr2:26807543
MSTRG.8631.3	-1.16942	0.0026308	4.46709	0.000164926	-0.590626	0.0506392	4.68596	0.00451337	-0.596725	0.0447027	4.64409	0.00376909	ENSMUSG00000027593.16	Raly	+	1092	yes	no	no	NA	NA	NA	NA	NA
MSTRG.14208.1	2.33329	0.00263763	1.66589	0.000165632	0.554741	0.336157	0.429482	0.15723	0.870457	0.257154	0.585126	0.0975148	ENSMUSG00000007610.16	Gtpbp3	+	3500	yes	yes	yes	933	6	2471	TRUE	chr8:71942091
MSTRG.5398.4	2.57708	0.00264615	2.43789	0.000166423	NA	NA	NA	NA	-2.5846	0.0735563	-0.148953	0.0100572	ENSMUSG00000023007.16	Prpf40b	+	3511	yes	yes	yes	2213	19	2766	TRUE	chr15:99203444
MSTRG.9776.1	-1.07498	0.00264615	6.08173	0.00016632	-0.694349	0.0365021	6.23244	0.00208326	-0.782224	0.0238756	6.15936	0.000921349	ENSMUSG00000028228.6	Cpne3	-	4924	yes	yes	no	-108	0	3222	FALSE	NA
MSTRG.1233.2	1.99766	0.00265363	5.00295	0.000167278	0.0547753	0.916659	3.72147	0.852742	1.11083	0.0571814	4.32103	0.00616092	ENSMUSG00000020076.8	Ddx50	-	3041	yes	yes	yes	1883	14	2386	TRUE	chr10:62483354
MSTRG.16074.3	-1.25078	0.00265363	5.69911	0.000167037	0.0284419	0.908222	6.22139	0.838481	-0.256036	0.30014	6.04838	0.125637	ENSMUSG00000063663.12	Brwd3	-	10217	yes	yes	no	-752	0	4549	FALSE	NA
MSTRG.2993.1	-1.30845	0.00265363	3.87502	0.000167198	-0.697432	0.0581512	4.09344	0.00619366	-0.633851	0.0531395	4.08044	0.00530805	ENSMUSG00000000056.8	Narf	+	3453	yes	yes	no	-239	0	1981	FALSE	NA
MSTRG.5372.4	2.59004	0.00265642	1.97411	0.000167711	2.15381	0.0153332	1.63328	0.000294338	1.92568	0.0237237	1.412	0.000912867	ENSMUSG00000011960.13	Ccnt1	-	2081	yes	yes	yes	61	1	1466	TRUE	chr15:98444463
MSTRG.625.1	-2.82017	0.00265642	2.9152	0.000167687	-1.91526	0.0244331	3.07751	0.000895472	-2.36899	0.0149941	2.95263	0.000304585	ENSMUSG00000020423.7	Btg2	-	2632	yes	yes	no	-332	0	2093	FALSE	NA
MSTRG.16081.5	-2.54449	0.00266018	1.70089	0.000168076	-0.217386	0.603716	2.37416	0.420527	-0.103249	0.82026	2.39384	0.69179	ENSMUSG00000025665.18	Rps6ka6	-	4794	yes	yes	no	-129	0	1618	FALSE	NA
MSTRG.8654.1	3.04105	0.00266283	3.25229	0.000168372	1.5611	0.0917653	2.05433	0.0155655	1.08836	0.196478	1.68237	0.0611844	ENSMUSG00000038241.17	Cep250	+	8043	yes	yes	yes	5118	18	5849	TRUE	chr2:155815410
MSTRG.4566.12	2.21492	0.00266737	3.09751	0.000168789	0.333824	0.60174	1.81176	0.417958	0.865934	0.135699	2.08831	0.0326533	ENSMUSG00000060373.16	Hnrnpc	-	771	yes	no	no	NA	NA	NA	NA	NA
MSTRG.11891.1	-1.17016	0.00266939	5.56657	0.000169432	-0.359896	0.18577	5.88436	0.0579584	-0.405057	0.14326	5.82383	0.0358364	ENSMUSG00000004285.13	Atp6v1f	+	777	yes	yes	no	-199	0	343	FALSE	NA
MSTRG.13927.27	2.93855	0.00266939	2.71237	0.000169353	0.825101	0.241847	1.12484	0.0911967	0.033755	0.97807	0.650636	0.954397	ENSMUSG00000121345.1	2610005L07Rik	+	8144	yes	no	no	NA	NA	NA	NA	NA
MSTRG.6823.1	1.35225	0.00266939	3.88613	0.000169411	0.209331	0.463644	3.17956	0.267593	0.301497	0.35154	3.19341	0.162879	ENSMUSG00000117439.2	Gm50083	+	288	yes	no	no	NA	NA	NA	NA	NA
MSTRG.8592.1	-0.625869	0.00266939	8.35317	0.000169279	-0.49122	0.0157033	8.42303	0.000314931	-0.312609	0.0719669	8.46146	0.00959456	ENSMUSG00000074698.11	Csnk2a1	+	3798	yes	yes	no	-113	0	2373	FALSE	NA
MSTRG.1428.1	1.49082	0.00268145	5.70616	0.000170327	0.235007	0.486379	4.91271	0.28978	1.03897	0.0320439	5.36463	0.00174951	ENSMUSG00000034854.9	Mfsd12	+	3616	yes	yes	no	-20	0	2109	FALSE	NA
MSTRG.1235.1	2.93859	0.00268649	2.60443	0.000170894	2.70614	0.00920234	2.41315	9.78357e-05	NA	NA	NA	NA	ENSMUSG00000020074.8	Ccar1	-	5954	yes	yes	yes	1475	10	4076	TRUE	chr10:62599221
MSTRG.12363.2	-1.5213	0.00268649	2.74989	0.000170907	-0.436906	0.175732	3.12567	0.0523043	-0.446467	0.123754	3.08583	0.0278484	ENSMUSG00000042097.18	Zfp239	+	2804	yes	yes	no	-1650	0	1039	FALSE	NA
MSTRG.9762.1	-1.00299	0.00270939	4.16354	0.000172494	-0.139916	0.421615	4.52545	0.229118	-0.726743	0.0166648	4.23757	0.000419003	ENSMUSG00000043252.9	Tmem64	+	4101	yes	yes	no	-189	0	2889	FALSE	NA
MSTRG.14465.2	2.3159	0.00270943	2.85335	0.000172627	1.92897	0.0165874	2.55007	0.000355107	1.7415	0.0226187	2.37031	0.000796304	ENSMUSG00000031889.10	Phaf1	+	2751	yes	yes	yes	589	8	2024	TRUE	chr8:105967704
MSTRG.12200.1	-1.38349	0.00271095	5.62637	0.000172856	-0.161149	0.600684	6.09631	0.416644	-0.674637	0.0758402	5.83658	0.0107292	ENSMUSG00000030002.16	Dusp11	-	7332	yes	yes	yes	581	6	6579	TRUE	chr6:85932368
MSTRG.11851.2	-1.2792	0.00272463	3.19436	0.000173859	-0.0676905	0.803671	3.6776	0.674458	-0.289351	0.225596	3.53455	0.0777723	ENSMUSG00000052419.8	Smim30	-	964	yes	yes	no	-206	0	620	FALSE	NA
MSTRG.12404.1	-0.739133	0.00272988	7.54937	0.000174326	-0.00931996	0.952809	7.88217	0.915006	-0.132118	0.380778	7.78454	0.185504	ENSMUSG00000007458.15	M6pr	+	2341	yes	yes	no	-120	0	1182	FALSE	NA
MSTRG.10110.1	-0.848774	0.0027331	5.0895	0.000174796	-0.315452	0.0758278	5.3182	0.0107184	-0.303422	0.157828	5.28593	0.0422732	ENSMUSG00000035212.15	Leprot	+	1864	yes	yes	no	-114	0	1366	FALSE	NA
MSTRG.9885.2	3.78043	0.0027331	5.06144	0.000174683	-0.0641235	0.93253	2.16239	0.879218	0.960201	0.154457	2.71876	0.0405034	ENSMUSG00000028465.17	Tln1	-	8398	yes	yes	yes	6635	48	7204	TRUE	chr4:43553526
MSTRG.8503.1	-0.777018	0.00273321	8.24028	0.000174935	-0.396187	0.056667	8.40754	0.00583567	-0.19501	0.295904	8.45971	0.122816	ENSMUSG00000027341.11	Tmem230	-	5836	yes	yes	yes	2288	3	4848	TRUE	chr2:132091536
MSTRG.10942.1	1.17137	0.00273871	5.12333	0.000175419	0.432743	0.14326	4.67195	0.0366718	-0.113597	0.706239	4.34499	0.529148	ENSMUSG00000038564.12	Ift172	-	5397	yes	yes	no	-87	0	61	FALSE	NA
MSTRG.8496.2	1.83673	0.00274156	2.31805	0.000175734	0.674762	0.374458	1.53916	0.187745	1.2447	0.031478	1.86121	0.00168554	ENSMUSG00000037523.14	Mavs	+	2722	yes	yes	yes	773	3	2464	TRUE	chr2:131083818
MSTRG.10918.2	3.10327	0.00275037	3.73428	0.000176565	2.67324	0.0165266	3.37472	0.000349811	2.25777	0.0321808	2.98706	0.00177836	ENSMUSG00000075703.17	Selenoi	+	6769	yes	yes	yes	370	3	5957	TRUE	chr5:30468115
MSTRG.9956.3	2.40859	0.00275037	1.89784	0.000176519	1.08978	0.146414	0.912052	0.0380733	0.682953	0.243231	0.62781	0.0887276	ENSMUSG00000038827.12	Abitram	+	4612	yes	yes	yes	493	5	4460	TRUE	chr4:56803516
MSTRG.10723.1	1.28428	0.00275292	6.01239	0.000176966	0.820461	0.0297965	5.71434	0.00139097	0.956336	0.0154798	5.76448	0.000337005	ENSMUSG00000028948.17	Nol9	+	3844	yes	yes	yes	833	5	2746	TRUE	chr4:152135046
MSTRG.14111.2	2.01219	0.00275292	2.33467	0.000177128	0.630218	0.170931	1.38762	0.0501567	0.543344	0.33486	1.30018	0.150505	ENSMUSG00000058056.17	Palld	-	6075	yes	yes	no	-170	0	2015	FALSE	NA
MSTRG.15140.7	2.5477	0.00275292	3.27076	0.000177014	1.19964	0.0904492	2.22704	0.0150891	0.145982	0.846755	1.54488	0.731304	ENSMUSG00000032254.11	Kif23	-	2858	yes	yes	yes	1475	11	1953	TRUE	chr9:61837027
MSTRG.12018.2	2.25803	0.00275756	2.08982	0.000177617	2.00229	0.0192537	1.90208	0.000533144	2.04352	0.0137651	1.88987	0.000255018	ENSMUSG00000029815.13	Malsu1	+	1463	yes	yes	yes	80	1	1203	TRUE	chr6:49059781
MSTRG.12748.1	0.796704	0.00275756	5.94826	0.000177692	0.392254	0.0501971	5.71924	0.00442223	0.486954	0.041834	5.73638	0.00319306	ENSMUSG00000030400.18	Ercc2	+	3564	yes	yes	no	-90	0	1244	FALSE	NA
MSTRG.7805.2	3.92567	0.00275829	2.42542	0.000177872	1.79092	0.169237	0.608043	0.0491722	1.73609	0.141412	0.509776	0.0350421	ENSMUSG00000026816.15	Gtf3c5	-	2770	yes	yes	yes	1504	11	2370	TRUE	chr2:28471227
MSTRG.11554.2	4.79501	0.00276078	2.72636	0.000178405	2.21893	0.120168	0.422246	0.0264528	2.16826	0.201351	0.349004	0.0638488	ENSMUSG00000025337.11	Sbds	-	1440	yes	yes	yes	362	2	1081	TRUE	chr5:130279849
MSTRG.6347.3	0.730213	0.00276078	8.64579	0.000178313	0.154776	0.304736	8.32872	0.133867	0.200382	0.261045	8.31561	0.100032	ENSMUSG00000024335.21	Brd2	-	6470	yes	yes	no	-131	0	553	FALSE	NA
MSTRG.880.1	-1.36698	0.00276078	4.47169	0.000178433	-1.13181	0.0104546	4.55821	0.000126503	-1.66853	0.00443368	4.37105	1.19236e-05	ENSMUSG00000019699.17	Akt3	-	5348	yes	yes	no	-83	0	3423	FALSE	NA
MSTRG.1558.2	4.09158	0.00276789	3.05973	0.000179283	2.62431	0.0467898	1.76117	0.0038168	2.72268	0.0464055	1.80613	0.00406749	ENSMUSG00000035798.15	Zdhhc17	-	4805	yes	yes	yes	1110	10	3863	TRUE	chr10:110803663
MSTRG.16020.3	-1.73944	0.00276789	4.10183	0.000179257	-0.337169	0.394208	4.58108	0.205046	-0.321901	0.376435	4.54552	0.181918	ENSMUSG00000079487.12	Med12	+	7470	yes	yes	no	-41	0	630	FALSE	NA
MSTRG.1895.1	1.4207	0.00276789	4.31791	0.000179294	1.06016	0.024253	4.07859	0.000874341	0.872121	0.087574	3.91959	0.0142243	ENSMUSG00000020463.16	Ppp4r3b	+	5547	yes	yes	no	-93	0	2947	FALSE	NA
MSTRG.9259.6	5.63769	0.0027682	4.91018	0.000179448	5.55548	0.0122098	4.84161	0.000182914	4.38501	0.0222644	3.67656	0.00076126	ENSMUSG00000028060.15	Khdc4	+	2922	yes	yes	yes	150	2	1425	TRUE	chr3:88617192
MSTRG.1843.1	-0.804279	0.00277154	6.24897	0.000179798	-0.129085	0.432578	6.54832	0.238605	-0.301491	0.0951434	6.4297	0.0166032	ENSMUSG00000044066.15	Cep68	-	4346	yes	yes	no	7	1	1996	FALSE	NA
MSTRG.10094.2	-0.919874	0.00277239	5.11314	0.000180121	-0.466494	0.0303866	5.30206	0.0014523	-0.62763	0.0457447	5.19853	0.00395988	ENSMUSG00000028556.16	Dock7	-	6715	yes	yes	no	-40	0	286	FALSE	NA
MSTRG.5421.1	2.22998	0.00277239	2.59272	0.000180063	0.087185	0.888757	1.16601	0.806465	0.181499	0.786487	1.17577	0.640525	ENSMUSG00000009733.10	Tfcp2	-	3419	yes	yes	yes	890	9	2539	TRUE	chr15:100418577
MSTRG.9617.1	2.24602	0.00277277	2.22421	0.00018028	1.55041	0.0236286	1.70173	0.000826075	0.639252	0.2448	1.05023	0.0897202	ENSMUSG00000028018.16	Gstcd	-	4007	yes	yes	yes	267	4	2109	TRUE	chr3:132708298
MSTRG.3886.1	-1.0931	0.00278249	3.85436	0.000181046	-0.681432	0.0273327	4.01374	0.00117293	-0.970163	0.0220448	3.87264	0.000739771	ENSMUSG00000087370.4	Tmem170b	+	6739	yes	yes	no	-128	0	6087	FALSE	NA
MSTRG.10645.125	1.50771	0.00278419	3.91497	0.000181392	0.51492	0.148573	3.26797	0.0391303	-0.100743	0.836357	2.9045	0.715398	ENSMUSG00000067916.10	Zfp991	+	10666	yes	no	no	NA	NA	NA	NA	NA
MSTRG.563.1	0.813646	0.00278419	5.35722	0.000181426	0.783704	0.0116362	5.35259	0.00015745	0.494799	0.251433	5.14026	0.0941398	ENSMUSG00000026339.19	Ccdc93	+	8132	yes	yes	no	-51	0	6096	FALSE	NA
MSTRG.751.2	3.44044	0.00279289	5.02153	0.000182127	0.628862	0.339812	2.80673	0.160127	0.821466	0.209301	2.89656	0.0683426	ENSMUSG00000044835.16	Ankrd45	+	5112	yes	yes	yes	406	4	4224	TRUE	chr1:160991759
MSTRG.8761.3	1.86781	0.0027949	2.71867	0.000182393	0.552523	0.219922	1.82622	0.0781147	0.297478	0.524349	1.64148	0.317549	ENSMUSG00000039536.17	Stau1	-	3048	yes	yes	yes	749	5	1852	TRUE	chr2:166794213
MSTRG.13877.2	-1.57932	0.00279725	3.60827	0.000182682	-0.388721	0.193255	4.02618	0.0620774	-0.29012	0.390114	4.03182	0.192742	ENSMUSG00000040459.12	Arglu1	-	2184	yes	yes	no	-162	0	1203	FALSE	NA
MSTRG.12280.1	-1.9645	0.00279898	3.9282	0.00018293	-0.478608	0.260994	4.39522	0.103364	-0.715523	0.112244	4.25946	0.0229509	ENSMUSG00000030061.17	Uba3	-	2330	yes	yes	no	-83	0	923	FALSE	NA
MSTRG.3614.1	-1.30832	0.00280359	5.27461	0.000183409	-0.452622	0.0833886	5.5932	0.0129477	-0.13794	0.621929	5.69407	0.426053	ENSMUSG00000114003.2	Gm9616	+	918	yes	no	no	NA	NA	NA	NA	NA
MSTRG.8393.1	0.882421	0.00280359	5.11118	0.000183503	0.699382	0.0368849	5.0118	0.00212115	0.0276297	0.923897	4.59473	0.852134	ENSMUSG00000027272.6	Ubr1	-	7877	yes	yes	yes	1270	12	4022	TRUE	chr2:120723693
MSTRG.9021.2	2.31727	0.00280399	2.28376	0.000183664	1.08497	0.124255	1.3814	0.0282159	0.539897	0.578024	1.00714	0.375274	ENSMUSG00000027708.15	Dcun1d1	-	2677	yes	yes	yes	143	2	2254	TRUE	chr3:35951985
MSTRG.729.1	-1.997	0.00280611	4.03573	0.000183938	-0.883398	0.0774663	4.35402	0.0112495	-1.68677	0.0149261	4.07817	0.000297447	ENSMUSG00000026600.13	Soat1	-	4315	yes	yes	no	-54	0	2520	FALSE	NA
MSTRG.10552.2	1.74332	0.00280852	3.16126	0.000184503	0.861261	0.06904	2.55252	0.00881476	0.50968	0.287525	2.29898	0.117227	ENSMUSG00000041161.9	Otud3	-	6273	yes	yes	yes	829	6	5805	TRUE	chr4:138636831
MSTRG.2285.1	-1.664	0.00280852	4.26347	0.000184422	-0.278062	0.375136	4.75221	0.188375	-0.580086	0.0964537	4.58299	0.0170212	ENSMUSG00000020808.4	Pimreg	+	1502	yes	yes	no	23	1	702	FALSE	NA
MSTRG.9284.7	2.32241	0.00280852	2.77736	0.000184357	1.35034	0.0480739	2.03974	0.00406791	0.804962	0.204364	1.63392	0.0654985	ENSMUSG00000028041.18	Adam15	-	2514	yes	yes	yes	579	5	1476	TRUE	chr3:89250375
MSTRG.14160.1	0.610748	0.00281472	8.57948	0.000185047	0.387764	0.0286161	8.46403	0.00127779	-7.35187	0.00240091	7.22805	4.23698e-06	ENSMUSG00000058301.9	Upf1	-	4577	yes	yes	no	6	1	942	FALSE	NA
MSTRG.10667.3	1.8382	0.00283105	3.95919	0.000186257	0.476833	0.177965	3.03911	0.0534492	1.12959	0.0453622	3.41652	0.00388476	ENSMUSG00000029009.18	Mthfr	+	6646	yes	yes	no	-213	0	4540	FALSE	NA
MSTRG.9111.1	-1.26323	0.0028314	4.20367	0.000186417	-0.917463	0.0156628	4.33015	0.000311728	-1.08516	0.0102258	4.2349	0.000123533	ENSMUSG00000036580.16	Spg20	+	3750	yes	yes	no	-268	0	1623	FALSE	NA
MSTRG.9296.1	1.97007	0.0028326	2.82245	0.000186632	0.962025	0.0573032	2.11294	0.00602972	1.3246	0.0281969	2.31821	0.00129032	ENSMUSG00000042572.13	Ube2q1	+	3240	yes	yes	yes	315	2	2037	TRUE	chr3:89688523
MSTRG.9285.1	1.60269	0.00284013	2.90322	0.000187266	1.18412	0.0172147	2.61357	0.000387671	1.02856	0.0289831	2.47029	0.00137794	ENSMUSG00000097004.2	4731419I09Rik	+	840	yes	no	no	NA	NA	NA	NA	NA
MSTRG.5848.4	2.68971	0.00284376	2.36852	0.000187911	1.47383	0.0786056	1.41351	0.0115935	0.734391	0.367643	0.884863	0.175347	ENSMUSG00000022749.9	Tbc1d23	-	3582	yes	yes	yes	1224	11	2776	TRUE	chr16:57019107
MSTRG.6194.1	-1.20169	0.00284376	6.12448	0.000188055	-0.608222	0.0244331	6.34779	0.000901682	-0.710816	0.0190947	6.26891	0.000551012	ENSMUSG00000001576.16	Ergic1	+	2738	yes	yes	no	-105	0	1762	FALSE	NA
MSTRG.6579.3	1.38751	0.00284376	3.28886	0.000187994	0.466952	0.214983	2.70203	0.0752289	0.351151	0.391564	2.60232	0.194027	ENSMUSG00000024209.10	Acsbg3	+	10553	yes	yes	yes	997	3	6335	TRUE	chr17:57191934
MSTRG.7090.1	-1.88879	0.00284376	3.27494	0.000187912	0.155808	0.731354	4.02176	0.575315	0.635032	0.139128	4.2551	0.0341495	ENSMUSG00000024558.13	Mapk4	-	4600	yes	yes	no	-694	0	1866	FALSE	NA
MSTRG.2669.2	-2.52847	0.00284692	3.88914	0.000188401	0.300084	0.447134	4.82709	0.251387	-0.35512	0.294125	4.46606	0.121805	ENSMUSG00000004044.10	Cavin1	-	3285	yes	yes	no	-699	0	1892	FALSE	NA
MSTRG.10569.1	-3.52681	0.00284808	3.33199	0.000188615	-1.84552	0.0538791	3.58819	0.00527913	-1.29804	0.0738161	3.67924	0.0101815	ENSMUSG00000028927.7	Padi2	+	4504	yes	yes	no	-231	0	2409	FALSE	NA
MSTRG.12390.3	2.7125	0.00284823	3.64764	0.000188864	1.84993	0.0385059	2.9556	0.00235162	2.19566	0.0192541	3.19103	0.000564653	ENSMUSG00000041372.11	B4galnt3	-	6995	yes	yes	yes	2294	14	5442	TRUE	chr6:120201110
MSTRG.13957.3	4.27226	0.00284823	3.06199	0.000188901	NA	NA	NA	NA	0.70422	0.61228	0.186405	0.414372	ENSMUSG00000065954.12	Tacc1	-	6700	yes	yes	yes	860	9	6127	TRUE	chr8:25667994
MSTRG.6883.4	1.63901	0.00285422	3.64385	0.000189436	0.675704	0.0885812	2.99705	0.0144946	0.862605	0.0766631	3.07802	0.0110147	ENSMUSG00000036501.8	Fam13b	-	4987	yes	yes	no	-121	0	2045	FALSE	NA
MSTRG.5523.3	-0.805609	0.00285782	5.1417	0.000189813	-0.48953	0.0533263	5.27885	0.00514632	-0.176793	0.314108	5.38004	0.135104	ENSMUSG00000022710.18	Usp7	-	5874	yes	yes	no	-104	0	966	FALSE	NA
MSTRG.11825.1	-0.97908	0.0028585	5.18605	0.000189996	-0.244602	0.167133	5.49184	0.0479878	-0.0742895	0.764335	5.53458	0.606829	ENSMUSG00000042541.11	Sem1	-	962	yes	yes	no	-40	0	662	FALSE	NA
MSTRG.12564.8	-1.24388	0.0028605	4.60565	0.000190267	-0.135081	0.410829	5.04753	0.219322	-0.222145	0.218889	4.96821	0.0737322	ENSMUSG00000040242.15	Fgfr1op2	+	6137	yes	yes	yes	825	4	5562	TRUE	chr6:146490397
MSTRG.3176.1	-0.830088	0.00286222	6.76916	0.00019052	-0.437401	0.0517227	6.93934	0.00476909	-0.0434038	0.842814	7.08022	0.725383	ENSMUSG00000020547.6	Bzw2	-	1831	yes	yes	no	-26	0	432	FALSE	NA
MSTRG.10112.2	2.85556	0.00286829	2.36386	0.000191198	0.450077	0.461913	0.615136	0.265657	-0.674785	0.401485	0.0672905	0.203121	ENSMUSG00000046133.5	C130073F10Rik	-	1182	yes	yes	no	-316	0	484	FALSE	NA
MSTRG.13421.2	-1.35121	0.00286829	3.28282	0.000191201	-0.740427	0.0863171	3.49629	0.0137862	-0.322104	0.178503	3.62912	0.0522857	ENSMUSG00000030774.14	Pak1	+	3345	yes	yes	no	-84	0	1221	FALSE	NA
MSTRG.8894.1	2.49278	0.0028767	2.77041	0.000191901	1.58956	0.0438639	2.06182	0.00328434	2.02843	0.021787	2.36759	0.000715112	ENSMUSG00000038671.16	Arfrp1	-	1880	yes	yes	yes	84	1	1367	TRUE	chr2:181001513
MSTRG.11823.1	-0.849668	0.00287774	7.38932	0.000192824	-0.0905608	0.641253	7.72459	0.463408	-0.237798	0.260687	7.61513	0.0997968	ENSMUSG00000015112.16	Slc25a13	-	3271	yes	yes	no	-184	0	932	FALSE	NA
MSTRG.12134.5	4.82091	0.00287774	3.22997	0.00019231	NA	NA	NA	NA	1.78005	0.375945	0.51972	0.181634	ENSMUSG00000053460.9	Ggcx	+	4085	yes	yes	yes	2000	12	3598	TRUE	chr6:72395245
MSTRG.12139.3	-1.31723	0.00287774	4.32874	0.000192323	-0.0684688	0.754972	4.82166	0.605568	-0.190996	0.542301	4.72555	0.335918	ENSMUSG00000056429.5	Tgoln1	-	8944	yes	yes	yes	5562	6	6758	TRUE	chr6:72589088
MSTRG.13080.1	1.30924	0.00287774	3.67909	0.000192754	0.985532	0.0222257	3.47074	0.000718552	1.22261	0.0149941	3.59328	0.000302762	ENSMUSG00000062785.15	Kcnc3	+	5755	yes	yes	yes	87	2	3084	TRUE	chr7:44248331
MSTRG.2518.1	-1.19792	0.00287774	4.65717	0.000192697	-0.670431	0.0244331	4.85516	0.000896394	-1.06944	0.00748113	4.67509	5.908e-05	ENSMUSG00000037573.6	Tob1	+	2307	yes	yes	no	-1240	0	804	FALSE	NA
MSTRG.3497.1	-1.11779	0.00287774	6.83418	0.000193062	0.10538	0.527304	7.35532	0.332491	0.129383	0.664477	7.33095	0.477289	ENSMUSG00000057963.10	Itpk1	-	2798	yes	yes	no	-356	0	1424	FALSE	NA
MSTRG.5536.1	-1.37462	0.00287774	4.3336	0.000192633	-0.479342	0.0646024	4.65788	0.00767061	-0.371028	0.113893	4.66478	0.0235652	ENSMUSG00000022500.16	Litaf	-	2074	yes	yes	no	-106	0	1527	FALSE	NA
MSTRG.874.2	2.1305	0.00287774	4.59675	0.000193082	0.444202	0.398	3.41731	0.2083	0.295981	0.597467	3.30136	0.398199	ENSMUSG00000028354.14	Fmn2	+	6318	yes	yes	no	-24	0	1496	FALSE	NA
MSTRG.10933.2	-0.821648	0.00287897	6.08368	0.000193443	-0.435148	0.0642841	6.25123	0.00760175	-0.154619	0.43013	6.3383	0.228634	ENSMUSG00000013629.17	Cad	+	7903	yes	yes	yes	6882	43	7286	TRUE	chr5:31211992
MSTRG.1400.1	0.648256	0.00287897	7.35608	0.000193374	0.225747	0.105593	7.12799	0.0204784	0.249084	0.204364	7.1028	0.065507	ENSMUSG00000020198.9	Ap3d1	-	4790	yes	yes	no	-93	0	934	FALSE	NA
MSTRG.11420.2	-1.95375	0.00288217	4.47726	0.000194211	-1.16657	0.0420266	4.69444	0.00292864	-0.969871	0.0574575	4.71462	0.00619558	ENSMUSG00000029603.16	Dtx1	-	2783	yes	yes	no	-222	0	1051	FALSE	NA
MSTRG.13738.2	4.61762	0.00288217	4.46936	0.000194018	3.82247	0.0206748	3.73237	0.000610764	2.5888	0.0607705	2.59329	0.0069134	ENSMUSG00000039990.17	Edrf1	+	5230	yes	yes	yes	876	6	2482	TRUE	chr7:133261879
MSTRG.13754.1	-1.98097	0.00288217	4.78144	0.000194207	-1.74577	0.109552	4.85061	0.0218466	-3.15798	0.00353791	4.5866	7.55125e-06	ENSMUSG00000078566.9	Bnip3	-	1706	yes	yes	no	-43	0	1043	FALSE	NA
MSTRG.9561.1	-0.73778	0.00288217	6.16645	0.000194214	0.126	0.484612	6.56817	0.288055	-0.391802	0.0867513	6.28279	0.0139611	ENSMUSG00000033386.11	Frrs1	+	9504	yes	yes	no	-90	0	6344	FALSE	NA
MSTRG.10873.1	-1.28258	0.00288964	3.63487	0.000194857	-0.73036	0.0426944	3.83439	0.00310024	-0.477964	0.099554	3.8942	0.0181739	ENSMUSG00000038319.15	Kcnh2	-	4295	yes	yes	no	-147	0	408	FALSE	NA
MSTRG.11939.1	-3.45315	0.00289772	2.24677	0.000195982	-2.24915	0.0305849	2.41394	0.00146621	-2.44716	0.0191761	2.33948	0.000557455	ENSMUSG00000038600.13	Atp6v0a4	-	3430	yes	yes	no	-91	0	500	FALSE	NA
MSTRG.13975.3	3.37432	0.00289772	2.14001	0.000196029	1.21265	0.101602	0.419132	0.018982	0.455395	0.555648	-0.100132	0.350286	ENSMUSG00000031483.9	Erlin2	+	5004	yes	yes	yes	266	3	3977	TRUE	chr8:27523046
MSTRG.1489.1	1.86835	0.00289772	2.67069	0.000196102	1.70163	0.0227405	2.55331	0.000758392	1.94775	0.00745043	2.70908	5.66754e-05	ENSMUSG00000035311.17	Gnptab	+	5488	yes	yes	yes	3645	20	5197	TRUE	chr10:88215178
MSTRG.7808.2	-0.861163	0.00289772	4.68866	0.000195568	-0.955418	0.0829536	4.66958	0.0128441	-0.78657	0.0463505	4.69281	0.00405809	ENSMUSG00000035666.15	Gtf3c4	-	8424	yes	yes	no	32	1	5860	FALSE	NA
MSTRG.9272.3	-2.63301	0.00289772	3.40927	0.000196004	-0.880546	0.039874	3.83765	0.00259915	-1.36778	0.0137036	3.64513	0.000248292	ENSMUSG00000068917.13	Clk2	+	2648	yes	yes	no	-183	0	876	FALSE	NA
MSTRG.8201.1	1.4125	0.00289981	3.51488	0.000196384	0.0958538	0.787237	2.70691	0.649214	-0.376999	0.40172	2.44395	0.203506	ENSMUSG00000027078.15	Ube2l6	+	1489	yes	yes	no	-149	0	927	FALSE	NA
MSTRG.11164.1	1.9186	0.00290417	1.9271	0.000197562	0.116371	0.893923	0.743593	0.8153	-0.412096	0.579514	0.469295	0.37681	ENSMUSG00000029291.12	Rufy3	+	3602	yes	yes	yes	245	4	1794	TRUE	chr5:88791941
MSTRG.16132.1	1.79527	0.00290417	2.1055	0.000196839	1.29036	0.0245137	1.75068	0.000913355	0.967727	0.0612904	1.49544	0.00706412	ENSMUSG00000044348.15	Slc25a53	-	2884	yes	yes	no	-22	0	2175	FALSE	NA
MSTRG.2526.2	1.61745	0.00290417	2.91562	0.000197661	0.835874	0.152376	2.38527	0.0406887	0.952657	0.0454176	2.4237	0.00390938	ENSMUSG00000020868.16	Xylt2	-	3502	yes	yes	yes	258	1	1333	TRUE	chr11:94557279
MSTRG.280.2	1.40173	0.00290417	3.44192	0.000197041	0.630575	0.0772145	2.9431	0.0111653	0.767957	0.0581144	2.99123	0.00633091	ENSMUSG00000054770.17	Kctd18	-	2494	yes	yes	no	-490	0	1087	FALSE	NA
MSTRG.5935.2	2.43367	0.00290417	2.25795	0.000197122	1.11514	0.154744	1.25685	0.0417127	1.0693	0.197071	1.1893	0.0615568	ENSMUSG00000022967.14	Ifnar1	+	3584	yes	yes	yes	596	1	1711	TRUE	chr16:91302297
MSTRG.6357.2	2.00928	0.00290417	2.95986	0.000197545	0.568612	0.161462	1.9663	0.0450451	1.50285	0.0165598	2.54769	0.000413536	ENSMUSG00000034254.18	Agpat1	+	2076	yes	yes	yes	345	3	1519	TRUE	chr17:34830251
MSTRG.9311.2	1.9491	0.00290417	2.0174	0.000197384	1.46334	0.0334585	1.66214	0.00173384	1.06175	0.140337	1.34404	0.0346096	ENSMUSG00000027936.19	Crtc2	+	2594	yes	yes	no	-218	0	424	FALSE	NA
MSTRG.12391.4	2.09028	0.00290505	2.1519	0.000198001	0.735155	0.217142	1.18548	0.0764978	-0.0692398	0.966779	0.705038	0.931865	ENSMUSG00000030177.15	Ccdc77	-	2422	yes	yes	yes	802	6	1973	TRUE	chr6:120318993
MSTRG.7848.3	1.64704	0.00290505	2.4785	0.00019794	1.24078	0.0507057	2.19492	0.00454545	0.995189	0.0543408	1.99139	0.00554172	ENSMUSG00000026857.10	Ntmt1	+	1202	yes	yes	yes	141	1	806	TRUE	chr2:30710573
MSTRG.15256.6	2.49418	0.00290589	3.05257	0.000198199	1.94157	0.0274086	2.61529	0.00118414	1.92507	0.0259435	2.5643	0.00108199	ENSMUSG00000038535.18	Zfp280d	+	4526	yes	yes	yes	1997	16	3809	TRUE	chr9:72216626
MSTRG.2339.2	-0.662273	0.002908	5.96793	0.000198512	-0.350351	0.0417135	6.11172	0.00288587	-0.163301	0.408338	6.15871	0.20898	ENSMUSG00000017286.16	Glod4	-	4402	yes	yes	yes	109	1	3460	TRUE	chr11:76112792
MSTRG.7733.3	-1.73128	0.002908	2.78528	0.000198624	-0.47106	0.191395	3.1991	0.0608787	-1.19019	0.0617235	2.90244	0.00715092	ENSMUSG00000026771.15	Spopl	-	6725	yes	yes	no	-142	0	5099	FALSE	NA
MSTRG.9361.2	1.66618	0.00290902	3.12111	0.000198834	0.910612	0.168179	2.60522	0.0486006	0.98181	0.048285	2.6139	0.00437586	ENSMUSG00000028126.17	Pip5k1a	-	4418	yes	yes	yes	157	2	2278	TRUE	chr3:94971074
MSTRG.7581.1	-1.11664	0.00291547	5.59876	0.000199416	-0.501675	0.0912128	5.83935	0.0153663	-0.483454	0.0918557	5.80632	0.0155402	ENSMUSG00000025227.15	Mfsd13a	+	2260	yes	yes	no	-266	0	541	FALSE	NA
MSTRG.7669.3	4.90852	0.00292295	2.89058	0.000200068	4.40329	0.0254625	2.41945	0.00100748	4.58301	0.0149569	2.55528	0.000299756	ENSMUSG00000043241.15	Upf2	+	5252	yes	yes	yes	1786	12	3053	TRUE	chr2:6015190
MSTRG.6519.4	3.80071	0.00292364	2.25326	0.000200257	2.23046	0.0689616	0.899514	0.00879141	2.80394	0.0380794	1.33673	0.00261165	ENSMUSG00000023991.17	Foxp4	-	3835	yes	yes	yes	1134	10	2280	TRUE	chr17:48189356
MSTRG.387.3	1.81104	0.00292869	2.36294	0.000200744	1.01822	0.0454145	1.80542	0.00356211	0.295258	0.698872	1.3331	0.519962	ENSMUSG00000026203.17	Dnajb2	+	1878	yes	yes	no	-8	0	889	FALSE	NA
MSTRG.1199.1	2.09641	0.00293923	2.2196	0.000201751	1.06614	0.0706462	1.48237	0.00931201	1.04249	0.0737489	1.42636	0.0101411	ENSMUSG00000020109.14	Dnajb12	+	3637	yes	yes	yes	582	3	2675	TRUE	chr10:59730164
MSTRG.7277.4	-2.15647	0.00293923	6.42976	0.000201617	-0.90622	0.0228361	6.77016	0.000768083	-1.11098	0.0085149	6.66302	8.41493e-05	ENSMUSG00000024949.18	Sf1	+	3387	yes	yes	no	-335	0	1206	FALSE	NA
MSTRG.1949.2	2.08812	0.00294103	2.47451	0.000202121	0.134985	0.81292	1.1884	0.687811	0.567481	0.637967	1.3735	0.446053	ENSMUSG00000020409.11	Slu7	+	4109	yes	yes	yes	1278	11	3494	TRUE	chr11:43329875
MSTRG.3565.3	2.2311	0.00294103	2.58411	0.000202159	0.72486	0.498352	1.52243	0.302484	1.54026	0.0607145	2.02024	0.00689926	ENSMUSG00000007411.17	Mark3	+	3943	yes	yes	yes	1348	10	3043	TRUE	chr12:111589715
MSTRG.3750.1	-1.69334	0.00294555	6.84089	0.000202611	-0.602579	0.121711	7.20089	0.0272066	-0.278587	0.498058	7.29586	0.291742	ENSMUSG00000069306.6	H4c17	+	401	yes	yes	no	NA	0	55	FALSE	NA
MSTRG.9812.1	1.53657	0.00295247	6.59641	0.00020323	0.649307	0.0315095	6.00869	0.00154674	0.648626	0.0918289	5.96964	0.0154799	ENSMUSG00000058006.13	Mdn1	+	17817	yes	yes	yes	14929	91	16199	TRUE	chr4:32673972
MSTRG.2144.1	2.03167	0.00295665	2.85405	0.000203661	0.337738	0.616172	1.70728	0.434771	0.00200806	0.997919	1.48897	0.995635	ENSMUSG00000001036.18	Epn2	-	6075	yes	yes	yes	791	6	4923	TRUE	chr11:61425365
MSTRG.12439.1	-0.89106	0.00296049	6.69619	0.000204068	-0.23955	0.208099	6.97289	0.0710598	0.236182	0.270599	7.17395	0.106335	ENSMUSG00000023505.14	Cdca3	+	1995	yes	yes	no	-153	0	966	FALSE	NA
MSTRG.16018.1	-0.785009	0.00296425	5.73984	0.000204471	0.277213	0.100142	6.23906	0.0184043	0.531691	0.0292401	6.34642	0.00141991	ENSMUSG00000042903.9	Foxo4	+	3199	yes	yes	no	-5	0	1351	FALSE	NA
MSTRG.8579.2	3.26245	0.00297049	1.77552	0.000205045	NA	NA	NA	NA	1.03631	0.277932	0.00805529	0.111156	ENSMUSG00000068115.14	Ninl	-	5340	yes	yes	yes	2956	15	4090	TRUE	chr2:150806160
MSTRG.6535.1	1.93794	0.00297117	2.16159	0.000205235	0.843531	0.0825443	1.39223	0.0126768	0.0880586	0.878043	0.92549	0.77709	ENSMUSG00000023931.6	Efhb	-	2474	yes	yes	no	-171	0	62	FALSE	NA
MSTRG.10572.1	1.08043	0.00297786	5.16444	0.000206321	0.048431	0.854564	4.5671	0.752145	0.911566	0.0137036	5.0281	0.000247159	ENSMUSG00000040860.17	Crocc	-	7327	yes	yes	no	-84	0	947	FALSE	NA
MSTRG.1402.1	1.0217	0.00297786	6.92112	0.000206542	0.0465839	0.850108	6.35856	0.745636	0.568918	0.0590919	6.61121	0.00653325	ENSMUSG00000061589.15	Dot1l	+	8078	yes	yes	no	38	1	2515	FALSE	NA
MSTRG.14673.2	1.20779	0.00297786	4.41753	0.000206271	0.377998	0.157688	3.90768	0.0432683	0.189757	0.57689	3.76513	0.374094	ENSMUSG00000014444.18	Piezo1	-	8575	yes	yes	no	-181	0	838	FALSE	NA
MSTRG.15190.3	3.48276	0.00297786	3.38099	0.000206346	1.65817	0.0959202	1.84719	0.0169609	1.22129	0.227078	1.49381	0.0789044	ENSMUSG00000041064.15	Pif1	+	3731	yes	yes	yes	693	5	1876	TRUE	chr9:65498982
MSTRG.2998.2	2.57135	0.00297786	1.65891	0.00020598	NA	NA	NA	NA	0.795791	0.2701	0.327388	0.105971	ENSMUSG00000039230.15	Tbcd	+	4707	yes	yes	yes	3322	37	4096	TRUE	chr11:121343396
MSTRG.8175.1	2.53086	0.00297786	2.902	0.00020656	0.909352	0.238144	1.69231	0.0890387	0.752164	0.31728	1.55479	0.137435	ENSMUSG00000027006.14	Dnajc10	+	4086	yes	yes	yes	838	8	2197	TRUE	chr2:80171254
MSTRG.552.1	-0.940793	0.00297803	5.62166	0.000206716	-0.879368	0.0156628	5.65877	0.000309614	-0.437658	0.0325643	5.79147	0.00182241	ENSMUSG00000004451.15	Ralb	-	2219	yes	yes	no	-117	0	1391	FALSE	NA
MSTRG.3995.1	-0.680908	0.00298242	7.6357	0.00020731	-0.371362	0.0488264	7.77728	0.00418264	-0.0874425	0.563205	7.87014	0.359015	ENSMUSG00000007836.7	Hnrnpa0	-	3385	yes	yes	no	NA	0	2186	FALSE	NA
MSTRG.4669.2	1.36096	0.00298242	3.53415	0.000207452	0.418678	0.20427	2.93879	0.0683335	0.354974	0.31996	2.86733	0.13935	ENSMUSG00000068245.15	Phf11d	-	4280	yes	yes	no	-218	0	2071	FALSE	NA
MSTRG.8692.4	1.65946	0.00298242	3.16702	0.000207189	-0.302095	0.483461	1.99322	0.286819	0.103844	0.835953	2.15108	0.714578	ENSMUSG00000085385.9	Snhg17	-	5361	yes	no	no	NA	NA	NA	NA	NA
MSTRG.11095.2	-0.985319	0.00298545	4.75319	0.000208452	-0.496772	0.0613123	4.9499	0.006957	-0.771524	0.0402452	4.80554	0.00291711	ENSMUSG00000092060.5	Bend4	-	8118	yes	yes	no	-212	0	6092	FALSE	NA
MSTRG.14819.1	1.64276	0.00298545	2.96986	0.00020846	0.143971	0.79387	2.03148	0.660363	0.826525	0.101498	2.37832	0.0189253	ENSMUSG00000066892.15	Fbxl12	-	2499	yes	yes	no	-819	0	627	FALSE	NA
MSTRG.15059.1	-0.868518	0.00298545	6.83176	0.000208528	-0.342891	0.113627	7.05698	0.0234272	-0.374496	0.0755229	7.00326	0.0106649	ENSMUSG00000032279.12	Idh3a	+	2179	yes	yes	no	-81	0	1008	FALSE	NA
MSTRG.15117.2	1.86663	0.00298545	2.66443	0.000207988	2.41602	0.00558899	3.12462	3.78127e-05	2.21388	0.00980836	2.92033	0.000110117	ENSMUSG00000032336.18	Nptn	+	1833	yes	yes	yes	76	2	1094	TRUE	chr9:58557801
MSTRG.16056.1	-1.828	0.00298545	2.50853	0.000208059	-0.301805	0.29288	3.02262	0.125358	-1.20222	0.0193748	2.65003	0.000570674	ENSMUSG00000073016.4	Uprt	+	3349	yes	yes	no	-104	0	2272	FALSE	NA
MSTRG.3738.1	-0.744785	0.00298545	5.51381	0.00020819	0.0175878	0.916395	5.8629	0.852314	0.194992	0.326795	5.91576	0.144494	ENSMUSG00000094338.2	H2bc13	-	381	yes	no	no	NA	NA	NA	NA	NA
MSTRG.364.1	2.43016	0.00298643	3.01284	0.000208742	2.19633	0.0104664	2.82857	0.000127966	1.78642	0.0222644	2.46885	0.000761282	ENSMUSG00000006299.14	Aamp	-	1689	yes	yes	yes	198	2	669	TRUE	chr1:74320288
MSTRG.8435.4	5.08571	0.00299159	2.68978	0.000209247	3.06027	0.122884	0.822947	0.0276731	NA	NA	NA	NA	ENSMUSG00000068394.5	Cep152	-	5721	yes	yes	yes	3512	21	4821	TRUE	chr2:125456306
MSTRG.15023.3	1.59773	0.00300054	2.99365	0.000210133	1.12029	0.0642735	2.67299	0.00759159	0.508698	0.400602	2.24156	0.202353	ENSMUSG00000032267.9	Usp28	+	4242	yes	yes	yes	2473	19	3586	TRUE	chr9:48919435
MSTRG.3627.1	2.46327	0.00300054	3.262	0.000210307	1.34976	0.0505252	2.41818	0.00448776	-0.669534	0.354707	1.26709	0.165302	ENSMUSG00000000078.8	Klf6	+	6838	yes	yes	yes	715	3	6416	TRUE	chr13:5913611
MSTRG.7901.1	-4.42639	0.00300054	3.21341	0.000210293	-2.59855	0.0293612	3.38925	0.00135363	-3.88143	0.0140509	3.22074	0.000262214	ENSMUSG00000038740.10	Mvb12b	-	4461	yes	yes	no	-84	0	3194	FALSE	NA
MSTRG.4720.2	-2.39913	0.00300877	3.91391	0.00021103	-1.76886	0.0276385	4.05311	0.0012061	-1.54729	0.0409198	4.06166	0.00303763	ENSMUSG00000022048.9	Dpysl2	-	3387	yes	yes	no	-89	0	1356	FALSE	NA
MSTRG.6147.5	2.32491	0.00300932	1.89876	0.000211359	NA	NA	NA	NA	0.278567	0.76956	0.464768	0.615129	ENSMUSG00000024163.18	Mapk8ip3	-	4174	yes	yes	yes	3187	26	3345	TRUE	chr17:25135562
MSTRG.8504.1	1.83737	0.00300932	2.42827	0.000211251	0.938696	0.0684658	1.80424	0.00867858	1.04101	0.165556	1.82569	0.045866	ENSMUSG00000058793.15	Cds2	+	8813	yes	yes	yes	537	6	7466	TRUE	chr2:132140768
MSTRG.4446.4	0.922691	0.00302176	4.54062	0.000212379	0.518136	0.0957947	4.30588	0.0169209	0.938797	0.105108	4.52616	0.0202591	ENSMUSG00000042354.8	Gnl3	-	2272	yes	yes	yes	1906	4	2013	TRUE	chr14:30740797
MSTRG.3597.1	-1.73956	0.00302791	2.05292	0.000213104	-0.607323	0.0998397	2.41315	0.0183053	-1.062	0.0445236	2.21279	0.0037161	ENSMUSG00000049036.8	Tmem121	+	1599	yes	yes	no	-1139	0	409	FALSE	NA
MSTRG.3752.1	-1.75846	0.00302791	8.0886	0.000213046	-0.706709	0.102849	8.42367	0.0193988	-0.353048	0.39102	8.52573	0.193573	ENSMUSG00000069305.4	H4c18	-	433	yes	yes	no	NA	0	86	FALSE	NA
MSTRG.12509.1	-0.791191	0.00303798	6.55428	0.000214303	0.280806	0.158176	7.0597	0.0434329	-0.47297	0.0445236	6.65577	0.00372138	ENSMUSG00000030201.16	Lrp6	-	9586	yes	yes	yes	3408	1	4212	TRUE	chr6:134427749
MSTRG.14312.2	4.33288	0.00303798	3.60375	0.000214484	2.12731	0.100815	1.67336	0.018681	1.76586	0.158673	1.35696	0.0426789	ENSMUSG00000004996.10	Mri1	-	1731	yes	yes	yes	232	2	690	TRUE	chr8:84976418
MSTRG.16113.2	-1.43308	0.00303798	3.68645	0.000214649	-0.517703	0.116338	4.00944	0.0247583	-0.107142	0.742339	4.15385	0.577304	ENSMUSG00000045427.14	Hnrnph2	+	2394	yes	yes	no	-1400	0	800	FALSE	NA
MSTRG.7898.1	-0.817839	0.00303798	5.04368	0.000214692	-0.369581	0.0548685	5.23755	0.00543295	-0.512426	0.099554	5.13942	0.0181654	ENSMUSG00000068966.11	Zbtb34	-	6057	yes	yes	no	-1522	0	4324	FALSE	NA
MSTRG.9125.1	0.774348	0.00303798	7.64853	0.000214505	0.386925	0.0273327	7.43124	0.00117273	0.303298	0.0684607	7.34652	0.00864825	ENSMUSG00000075700.11	Selenot	+	2910	yes	yes	yes	473	4	2682	TRUE	chr3:58492659
MSTRG.9690.5	1.06296	0.00303798	5.54287	0.000214466	0.384035	0.093627	5.13738	0.0162025	0.153862	0.466223	4.97295	0.261551	ENSMUSG00000038975.15	Rabggtb	-	1450	yes	yes	no	-138	0	312	FALSE	NA
MSTRG.3096.4	2.61524	0.00304632	2.63185	0.000215429	2.54503	0.0197156	2.59142	0.000557782	1.58758	0.0631898	1.79464	0.00749539	ENSMUSG00000116715.2	Gm40881	+	7136	yes	no	no	NA	NA	NA	NA	NA
MSTRG.14656.2	-0.877085	0.00306849	4.85697	0.000217149	-0.483103	0.0403929	5.0235	0.002705	-0.269196	0.198026	5.07838	0.0620126	ENSMUSG00000052934.15	Fbxo31	-	2764	yes	yes	no	-220	0	1216	FALSE	NA
MSTRG.15644.1	1.30288	0.00306849	3.65885	0.000217333	0.294239	0.32272	3.03629	0.147472	0.00440039	0.992417	2.84803	0.98297	ENSMUSG00000046603.17	Tcaim	+	3022	yes	yes	no	-238	0	1342	FALSE	NA
MSTRG.4786.2	-1.34407	0.00306849	3.80769	0.000217442	-0.451778	0.0949481	4.13539	0.0166468	-0.846693	0.0538544	3.943	0.00545493	ENSMUSG00000022016.18	Akap11	-	7825	yes	yes	no	-168	0	1980	FALSE	NA
MSTRG.2908.1	-1.98842	0.0030697	2.40412	0.000217676	-0.412287	0.242907	2.90167	0.091817	-0.992365	0.0547555	2.64464	0.0056373	ENSMUSG00000017466.11	Timp2	-	3193	yes	yes	no	-195	0	2235	FALSE	NA
MSTRG.12428.1	-0.906956	0.00307668	6.02178	0.000218319	-0.138664	0.311562	6.35312	0.139147	-0.440623	0.0425013	6.17865	0.00330562	ENSMUSG00000004270.14	Lpcat3	+	2131	yes	yes	no	19	1	536	FALSE	NA
MSTRG.12577.2	2.6583	0.00308608	2.09056	0.000219284	2.06078	0.0269307	1.61218	0.00112769	1.37322	0.102183	1.05477	0.0191221	ENSMUSG00000040029.16	Ipo8	-	4822	yes	yes	yes	977	7	3345	TRUE	chr6:148691330
MSTRG.6695.4	1.3123	0.00308608	4.26695	0.00021914	0.271264	0.406823	3.62598	0.215709	0.413423	0.241839	3.66668	0.0878224	ENSMUSG00000035051.16	Dhx57	-	4902	yes	yes	no	-141	0	476	FALSE	NA
MSTRG.12155.1	-0.666036	0.00309916	5.84735	0.000220363	0.0569422	0.69761	6.18584	0.530984	0.112419	0.458484	6.17616	0.254392	ENSMUSG00000030045.11	Mrpl19	-	2721	yes	yes	no	-219	0	1828	FALSE	NA
MSTRG.13546.1	-3.09759	0.00310381	2.309	0.000220844	-1.4442	0.0526252	2.61473	0.00499455	-0.874793	0.14318	2.74721	0.0357461	ENSMUSG00000005686.18	Ampd3	+	4073	yes	yes	no	-174	0	1673	FALSE	NA
MSTRG.568.1	-0.651914	0.00311751	7.69868	0.000222045	-0.263131	0.0735427	7.878	0.0100811	-0.190537	0.173852	7.87287	0.0498706	ENSMUSG00000026341.17	Actr3	-	2538	yes	yes	no	-93	0	1083	FALSE	NA
MSTRG.6956.4	1.55312	0.00311751	6.30846	0.00022212	0.462678	0.223471	5.59615	0.0803795	0.196101	0.652411	5.41083	0.463533	ENSMUSG00000024498.17	Tcerg1	+	4526	yes	yes	yes	1091	9	2262	TRUE	chr18:42685756
MSTRG.67.2	3.53318	0.00312637	2.21846	0.000222902	1.40209	0.181131	0.464655	0.055205	0.537509	0.653228	-0.127916	0.464553	ENSMUSG00000025925.15	Terf1	+	5576	yes	yes	yes	356	4	2315	TRUE	chr1:15889888
MSTRG.9491.1	1.41502	0.00313048	3.60089	0.000223347	0.374626	0.297482	2.94486	0.128773	0.325448	0.35096	2.88039	0.162506	ENSMUSG00000045576.17	St7l	+	4094	yes	yes	no	-176	0	1327	FALSE	NA
MSTRG.967.1	-0.721567	0.0031328	6.42142	0.000223664	-0.253222	0.121588	6.63181	0.0270932	-0.17916	0.28707	6.62739	0.116955	ENSMUSG00000037461.11	Ints7	+	5812	yes	yes	no	-297	0	2678	FALSE	NA
MSTRG.7195.1	-2.11843	0.00313687	3.55654	0.000224106	-0.72906	0.137064	3.95185	0.0337971	-0.980868	0.0660193	3.82151	0.00811238	ENSMUSG00000045045.8	Lrfn4	-	2916	yes	yes	no	-559	0	294	FALSE	NA
MSTRG.6867.3	2.95092	0.00315465	1.93902	0.000225528	2.11284	0.0183549	1.25737	0.000464893	1.19587	0.35154	0.555287	0.162879	ENSMUSG00000041915.10	Ammecr1l	+	4703	yes	yes	yes	165	2	3870	TRUE	chr18:31909063
MSTRG.16010.1	-2.13139	0.00316356	2.50692	0.000226317	-0.0361038	0.931137	3.20316	0.876361	-1.44262	0.0227972	2.63702	0.00082939	ENSMUSG00000051582.3	Otud6a	+	2814	yes	yes	no	NA	0	1835	FALSE	NA
MSTRG.12316.1	-1.13072	0.00317651	4.6643	0.000227398	-0.345427	0.257863	4.97555	0.101298	-0.65499	0.0586569	4.80708	0.00645511	ENSMUSG00000001632.17	Brpf1	+	4508	yes	yes	no	-181	0	681	FALSE	NA
MSTRG.10989.1	1.95366	0.00317777	4.15267	0.000227661	0.803941	0.0721014	3.34274	0.00964465	0.55862	0.218575	3.15518	0.0735612	ENSMUSG00000029097.12	Trmt44	-	8976	yes	yes	yes	1283	9	8354	TRUE	chr5:35731423
MSTRG.11652.1	1.46151	0.00317777	3.808	0.000227795	1.04171	0.0210651	3.52741	0.000631413	1.34675	0.0094085	3.69928	0.000101533	ENSMUSG00000019518.12	Ap4m1	+	2948	yes	yes	no	-210	0	1439	FALSE	NA
MSTRG.7491.1	1.11864	0.00318469	5.53267	0.000228445	-0.262283	0.167702	4.75634	0.0483713	-0.18288	0.329049	4.75599	0.146133	ENSMUSG00000044026.4	Slc35g1	+	3422	yes	yes	no	-736	0	2178	FALSE	NA
MSTRG.14148.3	2.6019	0.00318973	2.11774	0.00022896	1.8598	0.063297	1.52913	0.00741951	1.37915	0.0898651	1.12266	0.0149025	ENSMUSG00000031858.17	Mau2	-	2887	yes	yes	yes	445	5	1509	TRUE	chr8:70475303
MSTRG.10645.85	2.98096	0.00319321	3.47354	0.000229519	1.92572	0.0215071	2.61039	0.000662555	1.76309	0.0654066	2.44795	0.00797689	ENSMUSG00000070605.5	Zfp992	+	9819	yes	yes	no	-332	0	7946	FALSE	NA
MSTRG.2900.1	-0.959678	0.00319321	5.64427	0.000229794	-0.0709151	0.644795	6.02524	0.467245	0.00877426	0.967842	6.02733	0.934595	ENSMUSG00000048277.16	Syngr2	+	1514	yes	yes	no	-195	0	802	FALSE	NA
MSTRG.5815.2	1.18523	0.00319321	5.85305	0.000229827	-0.411086	0.160827	4.96413	0.0447723	0.731351	0.0426258	5.53059	0.00334864	ENSMUSG00000022652.8	Morc1	+	3030	yes	yes	no	-105	0	96	FALSE	NA
MSTRG.5970.6	1.02271	0.00319321	6.49471	0.000229485	0.573505	0.0551483	6.22635	0.00553768	0.982966	0.0186202	6.44496	0.000517448	ENSMUSG00000022914.18	Brwd1	-	11180	yes	yes	yes	996	2	5080	TRUE	chr16:95806307
MSTRG.2243.1	-0.98893	0.00320374	4.63331	0.00023074	-0.55933	0.0364001	4.80765	0.00206582	-0.687475	0.0205569	4.71869	0.000651125	ENSMUSG00000051790.16	Nlgn2	-	5641	yes	yes	no	-874	0	2359	FALSE	NA
MSTRG.1637.1	2.21355	0.00320598	3.25566	0.000231056	0.0571036	0.929857	1.83054	0.874496	0.393787	0.490419	1.96402	0.284399	ENSMUSG00000025408.16	Ddit3	+	885	yes	yes	yes	167	2	730	TRUE	chr10:127129620
MSTRG.4255.1	2.15614	0.00320941	1.74489	0.000231458	2.03958	0.0146542	1.6701	0.000266438	1.70356	0.0256379	1.37179	0.0010605	ENSMUSG00000021692.10	Dimt1	+	2925	yes	yes	yes	106	1	1669	TRUE	chr13:107093603
MSTRG.13375.2	2.33022	0.00321584	2.25366	0.000232157	3.20457	0.00336526	3.02139	1.61002e-05	3.00699	0.0050418	2.80716	2.10916e-05	ENSMUSG00000051451.7	Crebzf	+	6085	yes	yes	yes	134	2	5210	TRUE	chr7:90093521
MSTRG.3585.3	-1.66923	0.00321584	5.71918	0.000232233	-1.11971	0.02596	5.88741	0.00105858	-1.27141	0.0157139	5.80046	0.000354692	ENSMUSG00000072825.12	Cep170b	+	6560	yes	yes	no	-245	0	1678	FALSE	NA
MSTRG.6297.4	0.609094	0.00321737	7.59816	0.000232499	-0.467128	0.0309866	7.06263	0.00150643	-0.198152	0.405198	7.14311	0.206491	ENSMUSG00000024002.19	Brd4	-	6052	yes	yes	no	-66	0	1591	FALSE	NA
MSTRG.13905.1	-2.5375	0.00321883	3.17661	0.000233119	-1.3886	0.0506392	3.43009	0.00451647	-1.23863	0.0563804	3.43004	0.0059976	ENSMUSG00000031453.17	Rasa3	-	4225	yes	yes	no	-73	0	1580	FALSE	NA
MSTRG.15555.1	-0.878186	0.00321883	9.18067	0.000233116	-0.131537	0.334948	9.50518	0.156249	-0.496336	0.0239659	9.30394	0.000940451	ENSMUSG00000032494.13	Tdgf1	-	1866	yes	yes	no	-113	0	1081	FALSE	NA
MSTRG.6843.1	0.831946	0.00321883	4.99123	0.000233226	0.846959	0.0104546	5.0154	0.000127317	0.550845	0.0355707	4.79535	0.00221734	ENSMUSG00000047989.12	Ino80c	-	2336	yes	yes	no	-129	0	1666	FALSE	NA
MSTRG.9476.4	4.94096	0.00321883	3.79192	0.000232941	3.79518	0.0491339	2.71326	0.00424011	NA	NA	NA	NA	ENSMUSG00000033014.13	Trim33	+	9571	yes	yes	yes	1728	11	7965	TRUE	chr3:103236003
MSTRG.14263.1	0.786763	0.00321982	5.18705	0.000233453	0.348377	0.0855085	4.94046	0.0135354	0.190394	0.378577	4.81647	0.183538	ENSMUSG00000031684.12	Slc10a7	+	3552	yes	yes	no	-27	0	2273	FALSE	NA
MSTRG.7783.1	-1.30303	0.00323023	3.9325	0.000234364	-0.191001	0.413807	4.36045	0.222295	-0.00590472	0.990165	4.41439	0.978962	ENSMUSG00000026922.14	Agpat2	-	1506	yes	yes	no	-173	0	555	FALSE	NA
MSTRG.9152.4	2.46249	0.00323048	6.29501	0.000234539	1.46436	0.0261061	5.51472	0.00106983	-0.763769	0.0816752	4.2357	0.0123144	ENSMUSG00000027820.13	Mme	+	8837	yes	yes	no	-97	0	6359	FALSE	NA
MSTRG.2280.2	1.97258	0.00325388	2.17135	0.000236506	1.59668	0.0220654	1.90308	0.000710172	1.16512	0.0542141	1.55554	0.00550126	ENSMUSG00000018449.13	Rpain	+	701	yes	yes	yes	197	2	370	TRUE	chr11:70864903
MSTRG.6889.4	2.42099	0.00325388	1.92022	0.000236551	0.213123	0.679825	0.420565	0.509385	0.78861	0.162535	0.708121	0.0445111	ENSMUSG00000044201.11	Cdc25c	-	2140	yes	yes	yes	697	7	1094	TRUE	chr18:34877982
MSTRG.4151.2	-0.718873	0.0032615	5.13608	0.00023742	-0.496825	0.0240714	5.23917	0.000858488	-0.255064	0.158142	5.30587	0.0424419	ENSMUSG00000021548.11	Ccnh	+	4418	yes	yes	no	-36	0	3335	FALSE	NA
MSTRG.6110.1	-0.683379	0.0032615	6.52129	0.000237309	-0.283485	0.0668922	6.7029	0.008299	-0.15232	0.328124	6.72569	0.145363	ENSMUSG00000055839.7	Elob	-	516	yes	yes	no	-110	0	111	FALSE	NA
MSTRG.8127.2	-0.816292	0.00326695	7.8735	0.000237975	-0.474018	0.0363359	8.0209	0.00205798	-0.0278971	0.903562	8.18767	0.818937	ENSMUSG00000059005.14	Hnrnpa3	+	3533	yes	yes	no	18	1	2144	FALSE	NA
MSTRG.696.1	1.06167	0.00327244	4.53585	0.000238533	0.0246845	0.933511	3.94075	0.880639	-0.152451	0.613422	3.81541	0.41578	ENSMUSG00000006010.15	Odr4	-	3073	yes	yes	no	-65	0	1443	FALSE	NA
MSTRG.5745.2	3.24084	0.00329672	2.06021	0.000240462	2.3225	0.039874	1.28032	0.00260271	1.81003	0.0937303	0.844846	0.0161989	ENSMUSG00000022833.8	Ccdc14	+	4251	yes	yes	yes	1156	6	3338	TRUE	chr16:34526768
MSTRG.8745.1	-1.53149	0.00330108	3.9425	0.000240939	-0.691416	0.0271367	4.22494	0.00114953	-1.42127	0.0162216	3.95172	0.000390549	ENSMUSG00000017667.10	Zfp334	-	6203	yes	yes	no	-1802	0	3803	FALSE	NA
MSTRG.4446.1	-0.624202	0.00330155	7.19851	0.000241134	-0.481125	0.0288807	7.27194	0.00130641	-0.309871	0.110426	7.30728	0.0221879	ENSMUSG00000042354.8	Gnl3	-	2108	yes	yes	no	-80	0	334	FALSE	NA
MSTRG.3485.2	3.26043	0.00330188	1.68259	0.000241317	2.7527	0.0390816	1.26823	0.00245523	1.77289	0.0742597	0.437835	0.0103024	ENSMUSG00000021185.17	Dglucy	+	3813	yes	yes	no	-147	0	1761	FALSE	NA
MSTRG.1369.2	1.26314	0.00330613	3.88072	0.000241947	0.78399	0.0442274	3.57932	0.00336551	1.28361	0.00693894	3.87363	4.04187e-05	ENSMUSG00000003068.18	Stk11	+	3834	yes	yes	yes	1398	2	1773	TRUE	chr10:79964344
MSTRG.14354.1	1.00533	0.00330613	5.36161	0.000241825	0.568439	0.0446125	5.09917	0.00341743	0.668694	0.0392055	5.12301	0.00275305	ENSMUSG00000060038.15	Dhps	+	1337	yes	yes	no	-93	0	134	FALSE	NA
MSTRG.10989.2	1.6519	0.00330686	4.71883	0.00024232	0.886113	0.0649156	4.19079	0.00773285	1.05729	0.0419474	4.26979	0.003215	ENSMUSG00000029097.12	Trmt44	-	3247	yes	yes	no	-227	0	1086	FALSE	NA
MSTRG.4034.1	1.68202	0.00330686	2.74909	0.00024227	1.25906	0.0211871	2.45244	0.000644879	1.02328	0.0372809	2.25431	0.00248104	ENSMUSG00000021483.9	Cdk20	+	2659	yes	yes	no	-195	0	1448	FALSE	NA
MSTRG.16129.2	2.93308	0.00330696	3.75899	0.000242487	1.12582	0.0248469	2.34731	0.000935412	0.602421	0.146069	1.9749	0.0369007	ENSMUSG00000031422.17	Morf4l2	-	1686	yes	yes	no	-888	0	525	FALSE	NA
MSTRG.6198.2	1.8063	0.00331495	3.24285	0.000243334	0.189393	0.721308	2.19435	0.562283	0.309444	0.634381	2.22637	0.441299	ENSMUSG00000024301.11	Kifc5b	+	5931	yes	yes	yes	4662	21	5271	TRUE	chr17:27140573
MSTRG.6798.2	3.53475	0.00331495	2.53389	0.000243393	2.68859	0.00883338	1.79675	9.01678e-05	2.37143	0.0200862	1.49434	0.000624209	ENSMUSG00000024294.15	Mib1	+	11106	yes	yes	yes	1993	14	9569	TRUE	chr18:10751874
MSTRG.11773.1	1.51631	0.003316	3.40208	0.00024363	0.927014	0.0382462	3.0063	0.0022977	1.02633	0.0295465	3.03485	0.00147129	ENSMUSG00000029651.17	Mtus2	+	3255	yes	yes	no	-211	0	2704	FALSE	NA
MSTRG.630.3	-1.8874	0.00333537	4.21793	0.000245215	-0.267697	0.455103	4.75737	0.259349	-0.375664	0.370791	4.67357	0.177814	ENSMUSG00000042305.13	Tmem183a	-	3615	yes	yes	no	-183	0	1606	FALSE	NA
MSTRG.372.3	-2.09269	0.00334712	2.99848	0.000246241	-0.617368	0.0744319	3.43583	0.0103377	-0.35235	0.303848	3.50578	0.128305	ENSMUSG00000026172.13	Bcs1l	+	1947	yes	yes	no	-247	0	528	FALSE	NA
MSTRG.16053.4	-1.07478	0.00335227	6.60148	0.000246781	0.0800943	0.761004	7.09864	0.613555	-0.161789	0.514968	6.93896	0.308375	ENSMUSG00000056537.12	Rlim	-	5955	yes	yes	no	-1550	0	3444	FALSE	NA
MSTRG.8896.1	1.08396	0.00336812	5.81885	0.000248111	0.708188	0.0390796	5.58807	0.00244994	0.512905	0.0888788	5.43383	0.0145804	ENSMUSG00000000826.17	Dnajc5	+	10017	yes	yes	yes	2398	8	7363	TRUE	chr2:181156966
MSTRG.11845.4	-1.59793	0.00336836	4.88556	0.000248291	-0.150239	0.59273	5.41762	0.408435	-0.381286	0.189305	5.27317	0.0577883	ENSMUSG00000029629.18	Phf14	+	3347	yes	yes	yes	2555	15	2758	TRUE	chr6:11933336
MSTRG.16053.3	-1.07273	0.00338328	8.28247	0.000249554	0.105036	0.67204	8.79212	0.499264	-0.120711	0.602213	8.63897	0.403448	ENSMUSG00000056537.12	Rlim	-	9854	yes	yes	no	-1550	0	6370	FALSE	NA
MSTRG.13971.4	2.1541	0.00339029	1.7332	0.000250235	1.13399	0.140232	1.00038	0.0351511	1.02978	0.110582	0.886912	0.0222664	ENSMUSG00000013878.19	Rnf170	+	4081	yes	yes	yes	108	1	3306	TRUE	chr8:26628900
MSTRG.11109.1	2.82713	0.00340178	2.2929	0.000251411	2.09627	0.0309281	1.68298	0.0014976	1.80874	0.0405777	1.42203	0.00298625	ENSMUSG00000046808.19	Atp10d	+	6057	yes	yes	yes	1594	11	3478	TRUE	chr5:72421814
MSTRG.5149.1	-0.699713	0.00340178	6.90075	0.000251403	-0.261315	0.129243	7.09845	0.0302626	0.0394121	0.814479	7.20532	0.682951	ENSMUSG00000022551.9	Cyc1	+	1307	yes	yes	no	-102	0	297	FALSE	NA
MSTRG.7492.1	1.50494	0.00340798	4.55751	0.000252034	-0.0345593	0.891452	3.61528	0.811634	-1.06438	0.0182312	3.15854	0.000499408	ENSMUSG00000024998.18	Plce1	+	8975	yes	yes	no	37	1	1512	FALSE	NA
MSTRG.14872.2	1.18889	0.00341208	3.97625	0.000252502	0.184888	0.627498	3.37962	0.447009	-0.656295	0.091535	2.95197	0.0153561	ENSMUSG00000001348.16	Acp5	-	2424	yes	yes	no	-240	0	520	FALSE	NA
MSTRG.12280.3	-0.830448	0.0034191	6.4751	0.000253434	-0.295274	0.124156	6.7072	0.0281272	-0.134541	0.359889	6.74266	0.169437	ENSMUSG00000030061.17	Uba3	-	2230	yes	yes	no	-83	0	781	FALSE	NA
MSTRG.12956.2	0.659692	0.0034191	8.27177	0.000253961	0.426895	0.0451813	8.14976	0.00351092	0.344363	0.0973174	8.06389	0.0173575	ENSMUSG00000074221.13	Zfp568	+	8041	yes	yes	no	-1427	0	5506	FALSE	NA
MSTRG.7485.11	4.23996	0.0034191	2.52873	0.000254013	NA	NA	NA	NA	NA	NA	NA	NA	ENSMUSG00000024989.16	Cep55	+	3067	yes	yes	yes	917	6	2574	TRUE	chr19:38048617
MSTRG.7719.4	1.15634	0.0034191	3.91325	0.000253303	1.22496	0.0100589	3.97586	0.00011715	-0.994612	0.0551948	2.79318	0.00573247	ENSMUSG00000036617.18	Etl4	+	5851	yes	yes	no	-498	0	1322	FALSE	NA
MSTRG.8509.1	1.71734	0.0034191	4.29254	0.000253849	0.535664	0.178312	3.49557	0.0537357	0.865643	0.0509854	3.66509	0.00490571	ENSMUSG00000043110.3	Lrrn4	-	3599	yes	yes	no	-1201	0	1284	FALSE	NA
MSTRG.8819.1	3.09929	0.0034191	2.38697	0.00025355	1.09875	0.232721	0.832363	0.0858639	1.47849	0.168044	1.05081	0.0470862	ENSMUSG00000054455.6	Vapb	+	4624	yes	yes	yes	217	2	4176	TRUE	chr2:173616228
MSTRG.9284.8	1.17448	0.00342009	3.53481	0.000254251	0.160967	0.575582	2.9315	0.389081	0.122774	0.71492	2.87519	0.542095	ENSMUSG00000028041.18	Adam15	-	1912	yes	yes	no	-40	0	237	FALSE	NA
MSTRG.13635.10	1.39392	0.00343395	4.00664	0.000255448	0.325997	0.354863	3.34022	0.172297	0.494014	0.227144	3.39528	0.0789369	ENSMUSG00000032637.16	Atxn2l	-	4200	yes	yes	yes	1611	12	2821	TRUE	chr7:126096409
MSTRG.6479.1	-0.605323	0.00344096	6.35084	0.000256193	-0.105746	0.408637	6.58503	0.217461	0.203794	0.171579	6.70424	0.0488491	ENSMUSG00000067148.16	Polr1c	-	1284	yes	yes	no	-116	0	182	FALSE	NA
MSTRG.7075.1	-0.670811	0.00344096	5.67743	0.000256302	-0.538074	0.0188243	5.74561	0.000491183	-0.504984	0.0270278	5.72061	0.00118342	ENSMUSG00000038121.7	Fam210a	-	9579	yes	yes	no	-231	0	8538	FALSE	NA
MSTRG.10869.2	4.85008	0.00344177	2.21803	0.000258262	3.7553	0.0403497	1.20701	0.00266749	2.60551	0.113219	0.191798	0.0233389	ENSMUSG00000028986.13	Klhl7	+	2687	yes	yes	yes	228	2	1572	TRUE	chr5:24361960
MSTRG.1216.1	-1.05594	0.00344177	6.24479	0.000257041	-0.963757	0.0158358	6.29211	0.000319118	-0.828249	0.0195519	6.29903	0.000584176	ENSMUSG00000020091.16	Eif4ebp2	-	6386	yes	yes	yes	154	1	5884	TRUE	chr10:61269576
MSTRG.13927.32	1.7603	0.00344177	3.58741	0.000257661	0.245359	0.6024	2.60591	0.418783	0.0634678	0.918016	2.47292	0.841834	ENSMUSG00000121345.1	2610005L07Rik	+	13580	yes	no	no	NA	NA	NA	NA	NA
MSTRG.14236.1	3.25311	0.00344177	2.88982	0.000258523	0.7761	0.405139	0.988463	0.21419	0.92242	0.344682	1.04429	0.157892	ENSMUSG00000052794.14	1700030K09Rik	+	2626	yes	yes	yes	1086	5	1784	TRUE	chr8:73199315
MSTRG.2054.1	-0.718626	0.00344177	7.26699	0.00025744	-0.52182	0.0373871	7.36027	0.00219403	-0.248223	0.220593	7.44003	0.074956	ENSMUSG00000020267.7	Hint1	+	617	yes	yes	no	-162	0	145	FALSE	NA
MSTRG.2955.6	-1.19034	0.00344177	3.99538	0.000257087	-0.525366	0.064226	4.24728	0.00757006	0.0738062	0.798517	4.48533	0.658696	ENSMUSG00000061306.17	Slc38a10	-	3930	yes	yes	yes	1895	12	3484	TRUE	chr11:120031459
MSTRG.3775.1	-0.93655	0.00344177	7.22552	0.000256535	-0.262473	0.233488	7.51076	0.0863154	-0.0881161	0.808719	7.55217	0.674979	ENSMUSG00000062727.5	H2bc12	+	517	yes	no	no	NA	NA	NA	NA	NA
MSTRG.3854.2	-1.40053	0.00344177	4.59456	0.000258131	-0.212851	0.305584	5.04473	0.13461	0.176692	0.49585	5.20086	0.289643	ENSMUSG00000021413.10	Prpf4b	+	5436	yes	yes	yes	1726	2	2271	TRUE	chr13:35085577
MSTRG.3985.1	-1.23577	0.00344177	5.27371	0.000258015	-0.485519	0.116318	5.55784	0.02473	-1.14302	0.0183498	5.27922	0.000505132	ENSMUSG00000045767.10	B230219D22Rik	+	4613	yes	yes	no	-567	0	3813	FALSE	NA
MSTRG.6965.1	2.03433	0.00344177	3.27361	0.000257118	0.847955	0.0726217	2.42817	0.00979015	0.0117367	0.981725	1.91856	0.963068	ENSMUSG00000024477.5	Pggt1b	-	8558	yes	yes	yes	623	5	8081	TRUE	chr18:46392737
MSTRG.7647.1	-1.28399	0.00344177	3.21629	0.000258397	-0.340126	0.191881	3.57277	0.0612464	-0.74054	0.0420198	3.37181	0.0032305	ENSMUSG00000050530.15	Fam171a1	+	4147	yes	yes	no	-1690	0	1283	FALSE	NA
MSTRG.8205.2	1.8932	0.00344177	2.95546	0.000257657	0.256063	0.605419	1.88887	0.422474	0.174841	0.807572	1.7966	0.67311	ENSMUSG00000027075.17	Slc43a1	+	2334	yes	yes	no	-144	0	550	FALSE	NA
MSTRG.9764.1	2.77879	0.00344177	1.89423	0.000257803	1.14801	0.101554	0.658696	0.018968	2.10888	0.0254598	1.31768	0.00104443	ENSMUSG00000028224.15	Nbn	+	3148	yes	yes	yes	1714	11	1881	TRUE	chr4:15965168
MSTRG.124.3	3.8829	0.0034464	1.93227	0.000259038	NA	NA	NA	NA	0.396549	0.844225	-0.776971	0.727497	ENSMUSG00000096992.4	Gm26788	-	3116	yes	no	no	NA	NA	NA	NA	NA
MSTRG.1656.13	2.07588	0.0034493	5.41997	0.000259422	0.907488	0.104336	4.57977	0.0199314	1.23769	0.0832411	4.76417	0.0128498	ENSMUSG00000040054.18	Baz2a	+	9089	yes	yes	yes	3708	20	6565	TRUE	chr10:127952210
MSTRG.12173.1	-0.599905	0.00345431	6.96477	0.000260133	0.0626085	0.601641	7.28042	0.417831	0.0306636	0.882604	7.22598	0.784332	ENSMUSG00000043131.15	Mob1a	+	4357	yes	yes	no	-75	0	3484	FALSE	NA
MSTRG.13349.1	-1.92785	0.00345431	2.12941	0.000260072	0.484554	0.220437	3.06423	0.0785106	-0.263935	0.621545	2.64609	0.425428	ENSMUSG00000025104.14	Hdgfl3	-	4481	yes	yes	no	-3	0	3416	FALSE	NA
MSTRG.7870.1	1.87351	0.00346229	1.80622	0.000260901	1.72827	0.0154146	1.70866	0.000298226	0.855887	0.116395	1.06055	0.0246858	ENSMUSG00000044627.12	Swi5	-	1036	yes	yes	yes	183	1	501	TRUE	chr2:32170419
MSTRG.11445.2	1.40176	0.00346498	2.7363	0.000261439	1.11154	0.0236286	2.54815	0.000828995	-0.013715	0.978871	1.85191	0.956307	ENSMUSG00000038593.19	Tctn1	-	3563	yes	yes	no	-141	0	1694	FALSE	NA
MSTRG.13532.2	2.18957	0.00346498	3.10362	0.000261335	0.926356	0.129678	2.18151	0.0304501	1.10739	0.0875456	2.26392	0.0142048	ENSMUSG00000031023.6	Akip1	+	1311	yes	yes	yes	428	4	866	TRUE	chr7:109303404
MSTRG.307.1	2.63277	0.00346868	3.45789	0.000261885	1.11743	0.127667	2.306	0.0296264	0.911493	0.151527	2.13036	0.0392613	ENSMUSG00000073664.12	Nbeal1	+	16394	yes	yes	yes	7222	46	15001	TRUE	chr1:60261285
MSTRG.10048.1	-1.36783	0.00348253	3.36215	0.000263099	-0.56171	0.0999636	3.6503	0.018364	-1.02787	0.0409117	3.44461	0.00303529	ENSMUSG00000028487.19	Bnc2	-	5161	yes	yes	no	18	1	2393	FALSE	NA
MSTRG.1318.1	0.816102	0.00349532	5.13477	0.000264234	0.451036	0.0371512	4.92888	0.00216711	0.283847	0.132893	4.7963	0.0313766	ENSMUSG00000009293.18	Ube2g2	+	2016	yes	yes	no	-110	0	1435	FALSE	NA
MSTRG.10842.1	1.45825	0.00350084	3.13525	0.000264856	0.510222	0.249537	2.52919	0.0962281	0.679033	0.205895	2.59388	0.066332	ENSMUSG00000028771.14	Ptpn12	-	3302	yes	yes	yes	2037	15	2940	TRUE	chr5:21227069
MSTRG.5538.1	0.944121	0.00350084	4.79366	0.000264989	0.484108	0.0580004	4.52235	0.00617198	0.282179	0.236762	4.37035	0.0846861	ENSMUSG00000022498.17	Txndc11	-	3088	yes	yes	no	-622	0	108	FALSE	NA
MSTRG.15007.6	1.71177	0.00350372	4.00871	0.000265546	0.051535	0.91509	2.96458	0.849774	-0.28803	0.544466	2.76298	0.337869	ENSMUSG00000043987.19	Cep164	-	7093	yes	yes	no	-103	0	1066	FALSE	NA
MSTRG.4699.1	3.4831	0.00350372	2.17091	0.000265401	2.53341	0.0426944	1.35513	0.00310103	2.04859	0.0647517	0.914716	0.00783752	ENSMUSG00000021958.6	Pinx1	+	1462	yes	yes	yes	72	1	818	TRUE	chr14:64130211
MSTRG.13468.2	0.887127	0.00353988	4.48772	0.000268629	0.369459	0.116506	4.18929	0.0248713	0.824201	0.0227972	4.42465	0.000833025	ENSMUSG00000030704.15	Rab6a	+	3076	yes	yes	no	-62	0	1950	FALSE	NA
MSTRG.14800.2	1.77054	0.00353988	9.09928	0.000268563	0.730415	0.109552	8.38012	0.0218374	0.890305	0.0735088	8.44782	0.0100382	ENSMUSG00000031939.17	Taf1d	+	2828	yes	yes	yes	162	4	1758	TRUE	chr9:15224078
MSTRG.2522.1	2.20744	0.00354228	2.58283	0.00026914	-0.307745	0.750934	1.00885	0.600551	-2.43012	0.0768669	0.375788	0.0110644	ENSMUSG00000076435.4	Acsf2	-	5180	yes	yes	yes	3646	17	3877	TRUE	chr11:94460787
MSTRG.7921.1	-1.57453	0.00354228	2.8834	0.000269153	-0.606689	0.0909937	3.20679	0.0153115	-0.815701	0.0305877	3.08866	0.00159297	ENSMUSG00000035778.18	Ggta1	-	3390	yes	yes	no	-691	0	1933	FALSE	NA
MSTRG.3076.20	1.49693	0.00354558	3.00656	0.000269746	0.389237	0.331515	2.2927	0.153722	-0.130013	0.747687	1.98839	0.583793	ENSMUSG00000059229.8	Gm6802	+	8200	yes	no	no	NA	NA	NA	NA	NA
MSTRG.373.1	1.30181	0.00354558	3.6577	0.000269674	0.174792	0.576785	2.97064	0.390662	0.036834	0.927461	2.86162	0.858375	ENSMUSG00000026171.13	Rnf25	-	1432	yes	yes	no	-192	0	31	FALSE	NA
MSTRG.3432.8	3.08613	0.00354983	2.08817	0.000270241	1.37104	0.169518	0.739645	0.049332	0.334677	0.792987	0.0664194	0.650541	ENSMUSG00000012609.20	Ttll5	+	4569	yes	yes	yes	2118	12	2734	TRUE	chr12:85964549
MSTRG.14325.1	2.16293	0.00355356	2.03212	0.000270808	0.953646	0.0593769	1.15184	0.00647054	0.771818	0.166262	1.00018	0.0462325	ENSMUSG00000034656.19	Cacna1a	+	2152	yes	yes	no	-129	0	1092	FALSE	NA
MSTRG.7788.2	1.94451	0.00355356	3.16159	0.000270869	1.06379	0.0433764	2.52432	0.00320079	1.3976	0.020837	2.72102	0.000662664	ENSMUSG00000015776.13	Med22	-	1239	yes	yes	no	-187	0	389	FALSE	NA
MSTRG.2362.2	-1.12427	0.00355766	4.62555	0.000271353	0.356785	0.150641	5.28576	0.0399371	-0.152006	0.518948	4.98322	0.311816	ENSMUSG00000017453.5	Pipox	-	1833	yes	yes	no	-128	0	512	FALSE	NA
MSTRG.12480.1	-1.022	0.00355861	4.47445	0.000272598	0.182544	0.30376	5.00552	0.13323	-0.0417206	0.864007	4.85301	0.756753	ENSMUSG00000048668.17	Rhno1	-	1220	yes	yes	no	-540	0	362	FALSE	NA
MSTRG.12664.1	1.65982	0.00355861	2.67904	0.000272629	1.22221	0.0392802	2.3814	0.00248835	0.314747	0.508497	1.77577	0.301959	ENSMUSG00000092178.3	Gm45351	-	2154	yes	no	no	NA	NA	NA	NA	NA
MSTRG.13733.2	2.52432	0.00355861	1.97195	0.000272317	1.651	0.0631476	1.2837	0.00737969	0.883641	0.243135	0.718915	0.0886768	ENSMUSG00000030965.20	Abraxas2	+	2812	yes	yes	yes	275	3	2331	TRUE	chr7:132478372
MSTRG.15950.1	-1.04363	0.00355861	4.25995	0.000272008	-0.548317	0.0462895	4.45623	0.00373533	-0.752275	0.0605421	4.33831	0.00687268	ENSMUSG00000031198.5	Fundc2	+	1907	yes	yes	no	-75	0	1425	FALSE	NA
MSTRG.3289.1	-0.678525	0.00355861	7.47986	0.000271674	-0.0614175	0.739205	7.76361	0.585615	0.0222985	0.902469	7.76775	0.817215	ENSMUSG00000052673.3	Gm9887	-	8400	yes	no	no	NA	NA	NA	NA	NA
MSTRG.8084.12	0.780323	0.00355861	5.97937	0.000272452	0.734849	0.0517718	5.96599	0.00477863	0.00651815	0.983499	5.51775	0.966667	ENSMUSG00000044308.18	Ubr3	+	5195	yes	yes	yes	557	6	683	TRUE	chr2:69829535
MSTRG.8101.1	-0.985121	0.00355861	7.26932	0.000272626	-0.182	0.418972	7.60819	0.226848	-0.635814	0.0496071	7.37297	0.00462517	ENSMUSG00000027111.17	Itga6	+	6845	yes	yes	no	-159	0	3315	FALSE	NA
MSTRG.12009.2	-1.71847	0.00355981	3.43367	0.000272892	-0.441424	0.246867	3.86121	0.0943884	-0.771436	0.121863	3.69114	0.0269257	ENSMUSG00000057691.9	Zfp746	-	3785	yes	yes	no	-1118	0	1442	FALSE	NA
MSTRG.11924.1	-1.02325	0.00357554	3.98052	0.0002744	0.127158	0.466284	4.48316	0.270153	-0.407396	0.0842118	4.19132	0.0131722	ENSMUSG00000038871.6	Bpgm	+	1765	yes	yes	no	-176	0	795	FALSE	NA
MSTRG.549.1	-1.91764	0.00357554	4.41004	0.000274444	-0.0906449	0.83462	5.04344	0.72116	0.36119	0.461229	5.23926	0.256899	ENSMUSG00000037035.6	Inhbb	-	3749	yes	yes	no	-773	0	1861	FALSE	NA
MSTRG.10828.1	1.87414	0.00357862	3.12141	0.000275026	0.721618	0.0773149	2.33144	0.0111902	0.319353	0.469594	2.06051	0.264766	ENSMUSG00000040118.16	Cacna2d1	+	6994	yes	yes	no	-114	0	3832	FALSE	NA
MSTRG.2744.3	2.23674	0.00357862	1.42276	0.000274915	1.37503	0.0666389	0.797928	0.00822928	1.34822	0.0707549	0.73402	0.00930669	ENSMUSG00000056938.18	Acbd4	+	2092	yes	yes	yes	607	5	1263	TRUE	chr11:102994974
MSTRG.15256.1	3.68622	0.00358997	1.85294	0.000276071	NA	NA	NA	NA	1.02654	0.453876	-0.320432	0.25073	ENSMUSG00000038535.18	Zfp280d	+	5002	yes	yes	yes	1796	13	3608	TRUE	chr9:72216626
MSTRG.1302.1	2.6776	0.00359169	2.59692	0.000276377	1.18583	0.0993843	1.43658	0.0181594	2.14457	0.0197252	2.12213	0.000593625	ENSMUSG00000049764.9	Zfp280b	+	8309	yes	yes	no	-1657	0	4690	FALSE	NA
MSTRG.15132.7	2.86176	0.00361002	1.60786	0.000278235	2.31453	0.0248469	1.16122	0.000935094	1.35051	0.433048	0.411213	0.231331	ENSMUSG00000039585.16	Myo9a	+	9841	yes	yes	yes	1994	15	6680	TRUE	chr9:59791786
MSTRG.4402.6	1.7469	0.00361002	4.53786	0.000278486	0.29946	0.480604	3.58979	0.284047	-0.104192	0.81847	3.3409	0.689267	ENSMUSG00000007817.16	Zmiz1	+	7602	yes	yes	no	-105	0	3977	FALSE	NA
MSTRG.4817.2	3.83328	0.00361002	2.26578	0.00027835	NA	NA	NA	NA	1.92769	0.112126	0.602938	0.0229076	ENSMUSG00000022064.11	Pibf1	+	2948	yes	yes	yes	500	5	1057	TRUE	chr14:99425235
MSTRG.7071.1	1.28178	0.00361002	4.1559	0.000277975	0.171979	0.629181	3.48502	0.448936	0.112486	0.776615	3.41435	0.625256	ENSMUSG00000073542.4	Cep76	-	4358	yes	yes	yes	1467	8	3819	TRUE	chr18:67770352
MSTRG.4151.1	2.76788	0.0036195	1.68319	0.000279566	NA	NA	NA	NA	1.13644	0.302228	0.425213	0.127143	ENSMUSG00000021548.11	Ccnh	+	4601	yes	yes	yes	535	5	3906	TRUE	chr13:85349442
MSTRG.9263.6	4.00904	0.0036195	4.64053	0.000279462	3.28521	0.0231992	3.98464	0.000803141	2.85851	0.0328535	3.56968	0.00185963	ENSMUSG00000054199.19	Gon4l	+	14608	yes	no	no	NA	NA	NA	NA	NA
MSTRG.8493.1	1.94734	0.00362538	1.18684	0.000280196	1.45742	0.0376071	0.841181	0.0022263	0.394767	0.591298	0.128599	0.390934	ENSMUSG00000027330.17	Cdc25b	+	2939	yes	yes	yes	79	1	1346	TRUE	chr2:131038930
MSTRG.7775.1	-1.00938	0.00362904	4.45241	0.000280653	-0.410666	0.111579	4.69489	0.0226524	-0.205209	0.379917	4.74705	0.184752	ENSMUSG00000087679.3	Tmem250-ps	-	2442	yes	yes	no	-528	0	1572	FALSE	NA
MSTRG.2653.1	-0.949653	0.00363116	3.95619	0.000280993	-0.21441	0.238149	4.26532	0.0890541	-0.588361	0.0331807	4.06644	0.00190223	ENSMUSG00000017176.18	Nt5c3b	-	1395	yes	yes	no	-132	0	464	FALSE	NA
MSTRG.2866.1	1.23097	0.00363144	3.86625	0.00028119	0.313551	0.290502	3.30336	0.123794	0.434479	0.180739	3.33392	0.0535822	ENSMUSG00000020777.17	Acox1	-	4014	yes	yes	yes	1427	10	3139	TRUE	chr11:116072766
MSTRG.3814.1	-0.942909	0.00363814	8.53131	0.000281885	-0.441689	0.0891851	8.74028	0.0146916	-0.170339	0.580827	8.82109	0.378532	ENSMUSG00000060093.7	H4c1	-	539	yes	yes	no	NA	0	157	FALSE	NA
MSTRG.2015.3	2.78536	0.00363817	3.63911	0.000282063	2.15688	0.0460168	3.1194	0.00367147	1.21865	0.485566	2.38621	0.279723	ENSMUSG00000036391.17	Sec24a	-	7409	yes	yes	yes	619	5	4179	TRUE	chr11:51598131
MSTRG.12212.1	-0.974334	0.00364227	5.31289	0.000282557	-0.316973	0.162678	5.58568	0.045681	-0.221234	0.225622	5.58996	0.0778206	ENSMUSG00000001158.14	Snrnp27	-	961	yes	yes	no	-52	0	455	FALSE	NA
MSTRG.5002.1	-1.41755	0.00364359	2.57785	0.000282835	-0.460783	0.132634	2.92095	0.0317276	-1.59248	0.00927846	2.51033	9.90188e-05	ENSMUSG00000022297.16	Fzd6	+	4167	yes	yes	no	-166	0	1637	FALSE	NA
MSTRG.6950.1	-2.02401	0.00366241	3.01678	0.000284473	-1.17764	0.0555892	3.24739	0.00560063	-1.27319	0.0317261	3.17542	0.00171862	ENSMUSG00000056671.8	Prelid2	-	871	yes	yes	no	16	1	286	FALSE	NA
MSTRG.7730.1	0.971592	0.00367326	4.57717	0.000285493	0.37184	0.123201	4.22469	0.0277623	0.0882783	0.790133	4.03447	0.645807	ENSMUSG00000026779.7	Mastl	-	6763	yes	yes	yes	2201	10	6266	TRUE	chr2:23038276
MSTRG.12031.2	-0.899871	0.00367892	4.47584	0.000286111	-0.208372	0.219402	4.77007	0.0777642	0.0183379	0.967801	4.84298	0.934092	ENSMUSG00000029821.16	Gsdme	-	4638	yes	no	no	NA	NA	NA	NA	NA
MSTRG.752.3	1.38871	0.00367944	3.27019	0.000286329	0.687802	0.0735528	2.81407	0.0101075	0.71457	0.0736334	2.7944	0.0100866	ENSMUSG00000026701.16	Prdx6	-	1299	yes	yes	yes	558	4	1136	TRUE	chr1:161077033
MSTRG.11136.1	-0.755166	0.00368776	8.77063	0.000288258	-0.364602	0.0589797	8.94418	0.006356	-0.075175	0.677385	9.03899	0.491311	ENSMUSG00000029247.18	Paics	+	2080	yes	yes	no	-164	0	694	FALSE	NA
MSTRG.12275.2	-0.760875	0.00368776	6.51548	0.00028774	-0.303433	0.103515	6.71857	0.0196501	0.0113541	0.95958	6.82838	0.919016	ENSMUSG00000061838.8	Suclg2	-	2649	yes	yes	no	-113	0	1326	FALSE	NA
MSTRG.14153.2	4.04583	0.00368776	2.05192	0.000287417	2.53905	0.0531018	0.741123	0.00509787	2.36244	0.16759	0.574201	0.0468557	ENSMUSG00000002342.18	Tmem161a	+	2400	yes	yes	yes	122	2	1406	TRUE	chr8:70633949
MSTRG.14566.2	2.18876	0.00368776	3.25315	0.000288401	0.779675	0.154958	2.23892	0.0418753	0.884774	0.112511	2.26802	0.0230255	ENSMUSG00000010936.12	Vac14	+	3140	yes	yes	yes	1819	15	2409	TRUE	chr8:111360093
MSTRG.16074.2	-1.94882	0.00368776	5.1314	0.000287585	-1.02205	0.0830113	5.39641	0.0128691	-1.30812	0.0296333	5.26539	0.00150026	ENSMUSG00000063663.12	Brwd3	-	12787	yes	yes	no	-263	0	7246	FALSE	NA
MSTRG.16302.24	1.63592	0.00368776	3.62697	0.000287937	-1.66802	0.0153332	2.00782	0.000294912	-0.687518	0.127166	2.26896	0.0291331	ENSMUSG00000096768.9	Gm47283	+	6952	yes	no	no	NA	NA	NA	NA	NA
MSTRG.5260.1	-0.727296	0.00368776	7.8794	0.000288365	-0.657826	0.0154773	7.92212	0.00030292	-0.274272	0.119154	8.04374	0.0257625	ENSMUSG00000022463.9	Srebf2	+	4955	yes	yes	no	-218	0	1375	FALSE	NA
MSTRG.6247.1	-0.934287	0.00368776	8.17517	0.000288159	-0.0462812	0.823399	8.55962	0.704292	0.0530094	0.826438	8.57172	0.700564	ENSMUSG00000071172.14	Srsf3	+	2131	yes	yes	no	-25	0	1507	FALSE	NA
MSTRG.6182.1	1.03714	0.00369112	5.22817	0.000288843	-0.229339	0.38455	4.52077	0.196466	0.608095	0.0447113	4.93106	0.00377334	ENSMUSG00000024180.15	Pgap6	+	3385	yes	yes	no	-294	0	954	FALSE	NA
MSTRG.14387.4	-0.798727	0.0036912	6.87593	0.000289027	-0.562151	0.0298956	6.98345	0.00140605	-0.666043	0.0433397	6.90277	0.00348368	ENSMUSG00000031665.8	Sall1	-	17110	yes	yes	no	-438	0	1143	FALSE	NA
MSTRG.8317.1	2.21371	0.00369153	1.60806	0.000289231	1.18231	0.0614234	0.842011	0.00698446	1.95176	0.0136981	1.3708	0.000239743	ENSMUSG00000027134.5	Lpcat4	+	2329	yes	yes	yes	762	9	1164	TRUE	chr2:112073092
MSTRG.11110.1	3.71645	0.00370161	2.1185	0.0002902	1.75265	0.197342	0.484378	0.064611	0.849838	0.693028	-0.140479	0.512226	ENSMUSG00000072889.10	Nfxl1	-	3606	yes	yes	yes	992	10	2021	TRUE	chr5:72686818
MSTRG.709.3	2.54369	0.00370314	4.30212	0.000290498	2.05314	0.0164253	3.90561	0.000341557	1.05591	0.0684607	3.12702	0.00864018	ENSMUSG00000042751.15	Nmnat2	+	12122	yes	yes	yes	7080	5	11722	TRUE	chr1:152952776
MSTRG.11810.2	0.620288	0.00371161	6.05821	0.00029188	0.26661	0.098699	5.86988	0.0179006	0.244804	0.128396	5.81965	0.0296902	ENSMUSG00000001376.18	Vps50	+	3888	yes	yes	no	-117	0	872	FALSE	NA
MSTRG.15981.3	3.07067	0.00371161	4.34785	0.000291538	1.48746	0.0717009	3.05599	0.00957028	1.36309	0.091735	2.93269	0.0154563	ENSMUSG00000006678.7	Pola1	-	5375	yes	yes	yes	1565	12	2614	TRUE	chrX:92605621
MSTRG.3030.1	1.11284	0.00371161	5.08407	0.000291574	0.66691	0.038685	4.80823	0.00237713	0.558449	0.070509	4.7068	0.00922256	ENSMUSG00000052812.6	Atad2b	+	4170	yes	yes	no	-181	0	2386	FALSE	NA
MSTRG.8604.5	-0.695233	0.00371161	6.66036	0.000291853	-0.453286	0.0598772	6.77302	0.00660961	-0.551478	0.0192051	6.69376	0.000560281	ENSMUSG00000027469.17	Tpx2	+	4740	yes	yes	no	-105	0	2243	FALSE	NA
MSTRG.3594.1	-1.4095	0.00371999	4.96264	0.000292719	-0.13805	0.654817	5.44752	0.479381	0.348312	0.304164	5.66366	0.128478	ENSMUSG00000006356.11	Crip2	+	1245	yes	yes	no	-65	0	477	FALSE	NA
MSTRG.4446.3	4.10853	0.00372566	5.3324	0.000293465	2.52637	0.0504295	3.91434	0.00446708	2.35273	0.0603278	3.73201	0.0068042	ENSMUSG00000042354.8	Gnl3	-	1910	yes	yes	yes	1140	10	1342	TRUE	chr14:30738775
MSTRG.5947.1	-1.06829	0.00372566	3.80663	0.000293525	0.187356	0.430495	4.3542	0.236592	0.050859	0.819829	4.24434	0.691252	ENSMUSG00000039680.11	Mrps6	+	827	yes	yes	no	-190	0	303	FALSE	NA
MSTRG.5179.6	1.5846	0.00372786	4.31564	0.000293878	1.34491	0.0188555	4.1558	0.000505717	0.966007	0.0962017	3.85878	0.0169523	ENSMUSG00000033565.19	Rbfox2	-	6608	yes	yes	yes	181	3	5399	TRUE	chr15:76976028
MSTRG.15992.1	-0.932883	0.00373635	4.63308	0.000294728	-1.10255	0.00832693	4.5925	7.56518e-05	-1.2647	0.00741502	4.50356	5.41265e-05	ENSMUSG00000050332.8	Amer1	-	6305	yes	yes	no	-3484	0	2626	FALSE	NA
MSTRG.1053.2	2.73013	0.0037568	2.04433	0.000296704	0.871072	0.208218	0.646745	0.0711502	1.77518	0.0355461	1.23712	0.00219229	ENSMUSG00000037455.17	Slc18b1	+	2610	yes	yes	yes	589	7	1960	TRUE	chr10:23692251
MSTRG.5576.1	-1.86512	0.0037568	4.48699	0.000296612	-1.1535	0.0151038	4.68637	0.000278821	-1.33545	0.0111122	4.59228	0.000149895	ENSMUSG00000041957.16	Pkp2	+	2926	yes	yes	no	-66	0	468	FALSE	NA
MSTRG.10061.1	-1.76882	0.00375945	2.25111	0.000297095	-0.0818471	0.813949	2.85049	0.689691	-1.08955	0.0427104	2.41024	0.00337475	ENSMUSG00000028496.18	Mllt3	-	3783	yes	yes	no	-129	0	1819	FALSE	NA
MSTRG.1626.1	-1.33861	0.00376155	3.86312	0.000297443	-0.685715	0.0662076	4.09512	0.00810884	-0.240627	0.39977	4.24198	0.201694	ENSMUSG00000040502.6	Marchf9	-	2487	yes	yes	no	-338	0	1043	FALSE	NA
MSTRG.4638.1	-1.6536	0.00376623	2.80973	0.000297995	-0.0541571	0.842787	3.39945	0.733961	-0.855575	0.0829898	3.02637	0.0127347	ENSMUSG00000022223.10	Sdr39u1	-	1247	yes	yes	no	-407	0	323	FALSE	NA
MSTRG.6236.2	1.85396	0.00376625	5.31022	0.000298178	0.31142	0.357228	4.28266	0.174134	1.69558	0.00498303	5.16366	1.89315e-05	ENSMUSG00000024222.18	Fkbp5	-	2908	yes	yes	no	-102	0	1955	FALSE	NA
MSTRG.698.3	5.1336	0.0037725	3.00021	0.000298855	4.69254	0.0167454	2.59735	0.000361985	4.43668	0.018658	2.31693	0.000521685	ENSMUSG00000023150.15	Ivns1abp	+	3806	yes	yes	yes	1157	8	2684	TRUE	chr1:151230924
MSTRG.12452.1	-0.756984	0.003777	11.4762	0.000299394	-0.200692	0.244839	11.7241	0.0929875	0.0263434	0.915256	11.7957	0.838197	ENSMUSG00000057666.19	Gapdh	-	1454	yes	yes	no	-67	0	251	FALSE	NA
MSTRG.3097.4	1.66209	0.00378795	4.10258	0.000300445	0.483843	0.169237	3.31854	0.0491771	-0.581795	0.359218	2.76196	0.169	ENSMUSG00000099759.2	1700030C10Rik	-	11374	yes	no	no	NA	NA	NA	NA	NA
MSTRG.4226.1	-0.744362	0.00379999	5.04093	0.000301666	-0.0850041	0.640055	5.33866	0.462016	-0.178583	0.285049	5.25535	0.115708	ENSMUSG00000069089.9	Cdk7	-	1660	yes	yes	no	-26	0	548	FALSE	NA
MSTRG.4575.3	1.58039	0.00379999	3.08171	0.000301767	0.776923	0.103285	2.54395	0.0195756	0.805346	0.105108	2.52297	0.0202462	ENSMUSG00000022160.19	Mettl3	-	2325	yes	yes	yes	607	5	1456	TRUE	chr14:52535528
MSTRG.3662.2	0.996322	0.00382103	5.26395	0.000303623	0.38414	0.117275	4.90211	0.0251668	0.36586	0.245743	4.85432	0.0902891	ENSMUSG00000021311.10	Mtr	-	8307	yes	yes	no	-84	0	4397	FALSE	NA
MSTRG.12063.1	-1.11012	0.0038262	4.02725	0.000304403	-0.359854	0.141831	4.32599	0.0358819	-0.500806	0.0752867	4.22611	0.0105825	ENSMUSG00000029780.15	Nt5c3	-	1625	yes	yes	no	-99	0	537	FALSE	NA
MSTRG.4401.3	1.59125	0.0038262	5.46126	0.000304399	1.30996	0.0227405	5.26843	0.000760469	1.71646	0.0125736	5.53446	0.000200094	ENSMUSG00000025290.18	Rps24	+	1215	yes	yes	yes	397	4	933	TRUE	chr14:24541828
MSTRG.10280.8	3.06663	0.00383454	2.72473	0.000305252	2.42282	0.0255221	2.18832	0.00101136	2.11336	0.0412545	1.89052	0.00308889	ENSMUSG00000028653.17	Trit1	+	1962	yes	yes	yes	77	1	897	TRUE	chr4:122946318
MSTRG.10763.1	0.846061	0.00383731	4.50007	0.000305658	0.243721	0.210483	4.15887	0.0723718	0.19823	0.334137	4.09639	0.149883	ENSMUSG00000029068.17	Ccnl2	+	6962	yes	yes	yes	541	5	3831	TRUE	chr4:155904794
MSTRG.1452.4	1.95439	0.00384084	1.14161	0.000306124	NA	NA	NA	NA	0.350627	0.536207	0.0553058	0.329104	ENSMUSG00000073427.5	Gm4924	+	2816	yes	yes	yes	1879	5	2566	TRUE	chr10:82190372
MSTRG.1862.1	-0.850963	0.00384195	5.35002	0.000306691	-0.466777	0.0456495	5.5152	0.00358928	-0.269729	0.149661	5.56179	0.0383729	ENSMUSG00000051355.19	Commd1	-	2198	yes	yes	no	-105	0	1435	FALSE	NA
MSTRG.4971.2	3.27085	0.00384195	4.12042	0.00030677	1.04239	0.160095	2.33085	0.0443572	0.17753	0.878668	1.7956	0.778258	ENSMUSG00000115318.2	Gm49089	+	7005	yes	no	no	NA	NA	NA	NA	NA
MSTRG.6875.1	-1.09805	0.00384195	4.38639	0.000306424	-0.599441	0.0649588	4.58022	0.0077899	-0.955711	0.0154912	4.40955	0.000340554	ENSMUSG00000024378.10	Stard4	-	3848	yes	yes	no	-227	0	3006	FALSE	NA
MSTRG.1244.4	1.71935	0.00384421	5.53254	0.000307136	0.199943	0.631108	4.54962	0.451394	-0.152411	0.753001	4.33358	0.591511	ENSMUSG00000020064.10	Herc4	+	4168	yes	yes	no	-206	0	623	FALSE	NA
MSTRG.8415.1	3.80433	0.00384732	2.98883	0.00030757	3.84371	0.0163859	3.03726	0.000333372	2.71089	0.0506905	1.98991	0.00486868	ENSMUSG00000033411.17	Ctdspl2	+	7850	yes	yes	yes	401	5	6449	TRUE	chr2:121826453
MSTRG.11129.4	2.47573	0.00386517	1.42357	0.000309299	2.27794	0.0188243	1.28101	0.000495888	1.8339	0.0321808	0.893618	0.00177404	ENSMUSG00000029238.12	Clock	-	6679	yes	yes	no	-177	0	4170	FALSE	NA
MSTRG.3268.3	1.53001	0.00386517	2.68718	0.000309686	0.364684	0.457521	1.94336	0.261981	0.32285	0.441902	1.88321	0.239138	ENSMUSG00000055884.9	Fancm	+	11508	yes	yes	yes	5935	21	9389	TRUE	chr12:65123002
MSTRG.9058.2	-1.13399	0.00386517	3.64257	0.000309744	-0.352335	0.147308	3.9504	0.0384911	-0.455975	0.0898356	3.86775	0.0148754	ENSMUSG00000025762.17	Larp1b	+	4578	yes	yes	no	-17	0	2836	FALSE	NA
MSTRG.9581.2	1.70647	0.00386517	4.65972	0.000309497	0.377672	0.388827	3.79114	0.200115	0.133801	0.825335	3.61799	0.699368	ENSMUSG00000039234.12	Sec24d	+	4040	yes	yes	no	-138	0	767	FALSE	NA
MSTRG.12857.1	-0.723708	0.00386807	5.27932	0.000310163	-0.371075	0.0573032	5.437	0.00600473	-0.222962	0.168789	5.46552	0.0474895	ENSMUSG00000049643.16	2310022A10Rik	+	4026	yes	yes	no	-498	0	2597	FALSE	NA
MSTRG.7700.2	-0.757317	0.0038822	5.4247	0.000311484	-0.295147	0.098699	5.63005	0.0178863	-0.576555	0.0535715	5.47186	0.00540609	ENSMUSG00000017418.15	Arl5b	+	6910	yes	yes	no	-46	0	6131	FALSE	NA
MSTRG.9268.2	-0.963177	0.00388324	6.46461	0.000311754	-0.681606	0.0361495	6.58218	0.00203835	-0.471028	0.126425	6.62732	0.0288619	ENSMUSG00000059743.13	Fdps	-	1224	yes	yes	no	-198	0	58	FALSE	NA
MSTRG.6853.2	2.56139	0.00389359	2.74891	0.000312773	1.12661	0.231788	1.66233	0.0851152	0.529726	0.529406	1.23339	0.322403	ENSMUSG00000034295.11	Fhod3	+	4893	yes	yes	no	-80	0	509	FALSE	NA
MSTRG.2999.2	1.39441	0.00390512	3.17552	0.000313888	0.932836	0.0382215	2.87101	0.00229407	0.755979	0.0612372	2.72064	0.00703989	ENSMUSG00000046605.15	B3gntl1	-	2672	yes	yes	no	16	1	1497	FALSE	NA
MSTRG.11250.2	2.9464	0.00390606	3.97293	0.000314153	1.16459	0.140977	2.55996	0.0354879	1.37472	0.103282	2.67472	0.0196106	ENSMUSG00000072774.11	Zfp951	-	3145	yes	yes	yes	436	1	1478	TRUE	chr5:104962209
MSTRG.523.4	-1.19842	0.00391454	4.40695	0.000315024	-1.07593	0.0139351	4.46168	0.000235698	-0.735726	0.0304255	4.54043	0.00157154	ENSMUSG00000038866.16	Zcchc2	+	7221	yes	yes	no	-1514	0	3653	FALSE	NA
MSTRG.13197.5	0.785516	0.0039193	6.57866	0.000315596	0.166977	0.294795	6.23305	0.126883	0.233122	0.183835	6.23126	0.0552135	ENSMUSG00000030505.18	Prmt3	+	6247	yes	yes	no	-107	0	4554	FALSE	NA
MSTRG.12289.1	-0.812231	0.00393738	7.68546	0.000317433	0.00811764	0.954314	8.05479	0.917466	-0.207142	0.321897	7.91225	0.140845	ENSMUSG00000072872.4	Rybp	-	4836	yes	yes	yes	541	4	4546	TRUE	chr6:100264107
MSTRG.6123.3	1.16699	0.00393738	4.20715	0.000317257	0.41823	0.165161	3.75015	0.0469933	0.851103	0.0250752	3.97231	0.0010164	ENSMUSG00000024142.16	Mlst8	-	3489	yes	yes	no	-116	0	2284	FALSE	NA
MSTRG.8186.1	-1.51494	0.00394076	2.67299	0.000317896	-0.439517	0.195179	3.0501	0.0633355	-0.336796	0.279051	3.05484	0.111782	ENSMUSG00000081400.2	Gm13680	-	948	yes	no	no	NA	NA	NA	NA	NA
MSTRG.9105.10	1.29708	0.00394789	3.23342	0.000318662	1.38096	0.0116704	3.3086	0.000162784	1.26419	0.0219693	3.18881	0.000729621	ENSMUSG00000027751.14	Supt20	+	2656	yes	yes	no	-135	0	222	FALSE	NA
MSTRG.12146.1	-0.631795	0.00394933	6.60499	0.000319159	-0.0125304	0.931119	6.89546	0.876268	0.123758	0.388137	6.92644	0.191309	ENSMUSG00000052738.15	Suclg1	+	1349	yes	yes	no	-24	0	200	FALSE	NA
MSTRG.2994.1	3.08106	0.00394933	2.65828	0.000319085	2.97022	0.0142535	2.56951	0.000246593	2.90259	0.00950077	2.47017	0.000103837	ENSMUSG00000039275.10	Foxk2	+	9311	yes	yes	yes	961	5	8204	TRUE	chr11:121185641
MSTRG.930.1	-2.13684	0.00395044	3.01106	0.00031944	0.230409	0.636569	3.84384	0.457931	-2.62516	0.0102258	2.91085	0.000123097	ENSMUSG00000026509.16	Capn2	-	3190	yes	yes	no	-21	0	957	FALSE	NA
MSTRG.3056.3	1.95187	0.00396618	3.79268	0.000320904	1.3876	0.0392802	3.37729	0.00249048	0.542781	0.315332	2.78522	0.136008	ENSMUSG00000051235.11	Gen1	-	3896	yes	yes	yes	410	1	1200	TRUE	chr12:11291256
MSTRG.3471.1	2.09894	0.0039685	2.70288	0.000321284	1.16112	0.0657689	2.01636	0.00799054	0.990822	0.0986912	1.86561	0.0178612	ENSMUSG00000051166.11	Eml5	-	2813	yes	yes	no	-34	0	2082	FALSE	NA
MSTRG.9738.7	2.15775	0.00399052	1.27999	0.000323259	NA	NA	NA	NA	0.182226	0.834382	-0.079323	0.712355	ENSMUSG00000050323.15	Ndufaf6	-	975	yes	yes	yes	517	5	629	TRUE	chr4:11070318
MSTRG.11658.3	2.01686	0.00399167	4.57371	0.000323885	1.54677	0.00980319	4.2273	0.000111495	0.773245	0.0823117	3.65957	0.0125337	ENSMUSG00000036928.15	Stag3	+	3933	yes	yes	yes	1531	13	1883	TRUE	chr5:138298392
MSTRG.3381.4	1.61467	0.00399167	4.05041	0.00032393	0.579217	0.170609	3.36607	0.0499222	0.556872	0.181025	3.31238	0.0538035	ENSMUSG00000021134.18	Srsf5	+	2033	yes	yes	yes	671	3	1452	TRUE	chr12:80994951
MSTRG.9809.2	2.2084	0.00399167	3.0942	0.0003238	1.31519	0.0731982	2.42289	0.00997884	1.33901	0.075493	2.4022	0.0106404	ENSMUSG00000028284.14	Map3k7	+	6200	yes	yes	yes	313	4	4456	TRUE	chr4:32002125
MSTRG.877.1	1.28668	0.00399351	3.56462	0.000324272	0.73032	0.051918	3.2071	0.00480466	0.620352	0.0888216	3.10401	0.014559	ENSMUSG00000039748.12	Exo1	+	13732	yes	yes	yes	2858	9	12369	TRUE	chr1:175717641
MSTRG.14355.1	0.981523	0.0039964	4.30013	0.000324824	0.0631793	0.800517	3.77527	0.669721	0.46608	0.0821573	3.95764	0.0124624	ENSMUSG00000005150.17	Wdr83	-	1212	yes	yes	no	-147	0	162	FALSE	NA
MSTRG.15342.1	0.858868	0.0039964	4.53934	0.000325146	0.245159	0.230421	4.19067	0.0842872	-0.246112	0.367177	3.90809	0.174983	ENSMUSG00000056919.10	Cep162	-	5924	yes	yes	no	-204	0	1473	FALSE	NA
MSTRG.15618.1	2.19531	0.0039964	3.23904	0.000325121	1.4695	0.0462836	2.69508	0.00372914	1.63682	0.0338028	2.77666	0.00198976	ENSMUSG00000042787.16	Exog	+	4588	yes	yes	yes	440	4	4154	TRUE	chr9:119276057
MSTRG.3592.2	-0.905363	0.0039964	4.73846	0.000325299	-0.665358	0.0421735	4.84103	0.00296405	-0.365688	0.111963	4.92671	0.0228038	ENSMUSG00000021143.11	Pacs2	+	5394	yes	yes	yes	2265	1	2631	TRUE	chr12:113035274
MSTRG.4614.1	2.26043	0.0039964	1.49878	0.00032558	NA	NA	NA	NA	-0.339925	0.64858	-0.173641	0.458752	ENSMUSG00000022210.8	Dhrs4	+	1365	yes	yes	yes	245	4	764	TRUE	chr14:55724625
MSTRG.752.1	0.896848	0.0039964	7.62913	0.000325665	0.367641	0.0940098	7.32124	0.0163233	0.453544	0.0758402	7.33352	0.0107386	ENSMUSG00000026701.16	Prdx6	-	1679	yes	yes	no	-126	0	943	FALSE	NA
MSTRG.13293.1	0.86905	0.00399676	4.55084	0.000326081	0.0361654	0.884069	4.08581	0.798964	0.182672	0.602247	4.12499	0.40352	ENSMUSG00000030609.19	Aen	+	4216	yes	yes	no	-270	0	2985	FALSE	NA
MSTRG.6629.1	-2.20631	0.00399676	3.03364	0.000325912	-0.732992	0.142351	3.44188	0.0362089	-1.77736	0.0202964	3.09423	0.000633341	ENSMUSG00000024044.20	Epb41l3	+	3476	yes	yes	no	-3	0	836	FALSE	NA
MSTRG.1131.1	1.64351	0.00401934	3.88978	0.000328156	0.464234	0.266449	3.10865	0.107237	0.610953	0.169287	3.16109	0.0477101	ENSMUSG00000038332.14	Sesn1	+	3776	yes	yes	no	-84	0	1067	FALSE	NA
MSTRG.8406.1	-2.12448	0.00401934	2.62552	0.000328312	-1.45162	0.0478852	2.79373	0.00404038	-1.38325	0.0372714	2.7684	0.00247653	ENSMUSG00000027246.13	Ell3	-	1672	yes	yes	no	-108	0	416	FALSE	NA
MSTRG.5399.2	2.90089	0.00402494	1.79373	0.000328963	1.18028	0.169192	0.457167	0.0491233	1.47733	0.0880333	0.635844	0.014369	ENSMUSG00000023008.19	Fmnl3	-	3880	yes	yes	yes	2536	21	3042	TRUE	chr15:99227018
MSTRG.4956.1	-1.84543	0.00403393	2.80887	0.000329893	-1.90959	0.0106875	2.80786	0.000133768	-1.58012	0.0149261	2.84779	0.000296481	ENSMUSG00000022265.8	Ank	+	3364	yes	yes	no	-111	0	1575	FALSE	NA
MSTRG.15605.1	-2.15124	0.00403564	1.87389	0.000330228	-1.05333	0.0538169	2.15599	0.00525086	-1.37014	0.0292433	2.02119	0.00142554	ENSMUSG00000047409.14	Ctdspl	+	4502	yes	yes	no	-123	0	3283	FALSE	NA
MSTRG.10297.1	-2.46924	0.00404209	2.65284	0.000331008	-0.404942	0.340692	3.23063	0.161052	-0.90911	0.0692599	3.00261	0.00886075	ENSMUSG00000090125.4	Pou3f1	+	2754	yes	yes	no	NA	0	1355	FALSE	NA
MSTRG.13647.1	-0.708835	0.00404209	9.98228	0.000331202	-0.658341	0.0252074	10.0178	0.000985271	-0.549713	0.0284308	10.0215	0.0013197	ENSMUSG00000030695.17	Aldoa	-	1491	yes	yes	no	-93	0	204	FALSE	NA
MSTRG.6586.1	-3.44451	0.00404209	2.69487	0.00033149	-2.19231	0.0394327	2.8718	0.0025154	-1.46611	0.0778957	2.98408	0.0112866	ENSMUSG00000044279.16	Crb3	+	1391	yes	yes	no	-204	0	827	FALSE	NA
MSTRG.874.1	2.88001	0.00404209	3.75786	0.000331536	0.757248	0.257655	2.15127	0.101155	1.32447	0.056083	2.48446	0.00594158	ENSMUSG00000028354.14	Fmn2	+	6450	yes	yes	no	-24	0	1496	FALSE	NA
MSTRG.10715.4	-2.52451	0.00404315	2.79726	0.00033221	-1.41277	0.0468236	3.04013	0.00383314	-1.39446	0.0470727	3.00473	0.00419157	ENSMUSG00000014592.22	Camta1	-	5224	yes	yes	no	-61	0	3268	FALSE	NA
MSTRG.12398.2	-0.64471	0.00404315	6.14147	0.000332101	-0.216283	0.193471	6.33989	0.0622028	-0.0924781	0.563053	6.35918	0.358584	ENSMUSG00000019210.11	Atp6v1e1	-	1279	yes	yes	no	-60	0	473	FALSE	NA
MSTRG.13058.15	1.0034	0.00404315	4.27702	0.000332089	0.621557	0.145171	4.04623	0.0375083	0.225047	0.615808	3.78628	0.419126	ENSMUSG00000064194.11	Zfp936	+	22487	yes	yes	yes	9941	4	22191	TRUE	chr7:42827335
MSTRG.708.2	1.53777	0.00405185	5.93774	0.000333316	0.554599	0.168144	5.28948	0.0485709	-0.583541	0.423824	4.6858	0.223042	ENSMUSG00000042772.16	Smg7	-	6988	yes	yes	yes	3392	21	5783	TRUE	chr1:152753919
MSTRG.8399.6	2.45696	0.00405185	4.45342	0.000333294	1.43597	0.0616004	3.66621	0.00702839	0.912349	0.198111	3.26646	0.0620571	ENSMUSG00000027263.13	Tubgcp4	+	4085	yes	yes	yes	918	7	2951	TRUE	chr2:121019011
MSTRG.10812.3	3.12877	0.00406157	1.78648	0.000334311	2.15546	0.0312696	0.974348	0.00152774	1.97606	0.0529431	0.805158	0.0052733	ENSMUSG00000054099.12	Slc25a40	+	3278	yes	yes	no	48	1	2325	FALSE	NA
MSTRG.11575.1	-1.65729	0.00406236	1.85599	0.000334769	-1.87397	0.0125559	1.82231	0.00019538	-1.03019	0.0439785	2.00834	0.00360641	ENSMUSG00000070473.5	Cldn3	+	1248	yes	yes	no	NA	0	371	FALSE	NA
MSTRG.6121.2	1.21323	0.00406236	3.49076	0.000334669	-0.109938	0.778634	2.72326	0.637717	0.131892	0.768748	2.80908	0.613429	ENSMUSG00000024137.10	E4f1	-	2531	yes	yes	no	-354	0	164	FALSE	NA
MSTRG.2784.2	-0.649434	0.00407065	8.00565	0.000335649	-0.0929206	0.544063	8.26453	0.352814	0.0323766	0.849283	8.28719	0.735446	ENSMUSG00000020718.13	Polg2	-	6672	yes	yes	yes	3866	7	4521	TRUE	chr11:106672676
[truncated: 19,444 more rows]

## Sheet: Suppl_Table_3
EventName	EventType	gene_name	AvgPSI_Smg5	AvgPSI_Ctrl	deltaPSI.Smg5	pvalue.Smg5	padj.Smg5	AvgPSI_Smg6	AvgPSI_Ctrl	deltaPSI.Smg6	pvalue.Smg6	padj.Smg6	AvgPSI_Upf1	AvgPSI_Ctrl	deltaPSI.Upf1	pvalue.Upf1	padj.Upf1	p	PSI
[truncated: 172,003 more rows]

[truncated: 2 more sheets: Suppl_Table_4, Light_microscopy_reporting_tabl]
