# Supplementary material for: Nonsense-mediated mRNA decay safeguards telomeres in pluripotent stem cells
Source: Nat Cell Biol. 2026 Mar 24;28(4):674–83. doi: 10.1038/s41556-026-01912-0 (PMC13086586; doi:10.1038/s41556-026-01912-0)
Supplement: Supplementary file 4 — Unprocessed western blots and/or gels, and images. [file 41556_2026_1912_MOESM4_ESM.xlsx]

## Sheet: Figure 2b-d
Experiment	Genotype	No. of cells	Total no. of cells	≥10 53BP1/TelC			≥10 gH2AX/TelC
				% cells with ≥10 foci	Average %	SD	% cells with ≥10 foci	Average %	SD
1	TRF2F/F	330	605	0.909091	1.19641	0.674393	9.1	7.74494	1.10229
2		181		0.552486			7.73481
3		94		2.12766			6.4
1	TRF2F/F+OHT	183	677	4.91803	4.11703	1.24627	21.3115	17.4566	2.78749
2		297		2.3569			14.8148
3		197		5.07614			16.2437
1	SMG5-/- TRF2F/F	247	720	4	2.90096	1.19497	12.1457	9.99768	2.17045
2		242		1.23967			7.02479
3		231		3.4632			10.8225
1	SMG5-/- TRF2F/F+OHT	285	629	22.4561	22.4587	4.26097	48.7719	50.0114	1.52203
2		232		17.2414			52.1552
3		112		27.6786			49.1071
1	SMG6-/- TRF2F/F	276	729	7.24638	6.14303	0.815563	18.1159	17.5754	1.22296
2		170		5.88235			15.8824
3		283		5.30035			18.7279
1	SMG6-/- TRF2F/F+OHT	239	621	22.1757	19.3284	4.29874	44.3515	41.5193	3.01104
2		249		13.253			37.3494
3		133		22.5564			42.8571
1	UPF1-/- TRF2F/F	194	708	1.03093	2.39592	1.75805	12.3711	14.2326	1.59203
2		123		4.87805			16.2602
3		391		1.27877			14.0665
1	UPF1-/- TRF2F/F+OHT	152	551	16.4474	16.8691	1.56819	42.1053	44.0775	3.60712
2		116		18.9655			49.1379
3		283		15.1943			40.9894
gH2AX TIFs
53BP1 TIFs

## Sheet: Extended Data 2a
Geneotype	No. of cells	Total no. of cells	Oct4+ve cells	% of Oct4+ve cells	Av. no. of cells	Av. No. of Oct4+ve cells	% of Oct4+ve cells
TRF2F/F	1513	3762	1482	97.9511	1254	1232	98.2456
	1120		1104	98.5714
	1129		1110	98.3171
TRF2F/F +OHT	3445	10255	3246	94.2235	3418.33	3185.67	93.1936
	3560		3308	92.9213
	3250		3003	92.4
SMG5-/- TRF2F/F	1163	3467	1149	98.7962	1155.67	1142.67	98.8751
	1516		1498	98.8127
	788		781	99.1117
SMG5-/- TRF2F/F +OHT	1334	3561	1292	96.8516	1187	1147.33	96.6582
	1361		1310	96.2528
	866		840	96.9977
SMG6-/- TRF2F/F	1323	3436	1310	99.0174	1145.33	1130.67	98.7194
	1128		1114	98.7589
	985		968	98.2741
SMG6-/- TRF2F/F +OHT	531	2265	511	96.2335	755	724.333	95.9382
	764		726	95.0262
	970		936	96.4948
SMG7-/- TRF2F/F	1018	2903	1013	99.5088	967.667	960.667	99.2766
	986		978	99.1886
	899		891	99.1101
SMG7-/- TRF2F/F +OHT	738	2480	718	97.29	826.667	800.667	96.8548
	846		830	98.1087
	896		854	95.3125
SMG8-/- TRF2F/F	906	2327	863	95.2539	775.667	756	97.4645
	554		541	97.6534
	867		864	99.654
SMG8-/- TRF2F/F +OHT	1490	4056	1421	95.3691	1352	1290.33	95.4389
	1104		1054	95.471
	1462		1396	95.4856
SMG9-/- TRF2F/F	1124	3140	1119	99.5552	1046.67	1042.67	99.6178
	998		991	99.2986
	1018		1018	100
SMG9-/- TRF2F/F +OHT	1516	3618	1132	74.6702	1206	939	77.8607
	1146		880	76.7888
	956		805	84.205
UPF1-/- TRF2F/F	949	2869	933	98.314	956.333	938.333	98.1178
	899		867	96.4405
	1021		1015	99.4123
UPF1-/- TRF2F/F +OHT	384	1200	305	79.4271	400	336.333	84.0833
	438		380	86.758
	378		324	85.7143
MEFs TRF2F/F	276	671	0	0	223.667	0	0
	240		0	0
	155		0	0
MEFs TRF2F/F +OHT	267	656	5	1.87266	218.667	1.66667	0.762195
	185		0	0
	204		0	0

## Sheet: Extended Data 2b
Cell line	No. of chromosomes	Telomeric fusions	% Telomeric fusions
TRF2F/F	1052	1	0.095057
	1186	4	0.337268
	1321	2	0.1514
Total:	3559	7	0.194575
TRF2F/F +OHT	592	4	0.675676
	987	0	0
	402	8	1.99005
Total:	1981	12	0.888575
SMG5-/- TRF2F/F	1278	24	1.87793
	1184	26	2.19595
	1143	20	1.74978
Total:	3605	70	1.94122
SMG5-/- TRF2F/F +OHT	1081	319	29.5097
	229	53	23.1441
	1090	326	29.9083
Total:	2400	698	27.5207
SMG6-/- TRF2F/F	1202	10	0.831947
	401	1	0.249377
	1272	10	0.786164
Total:	2875	21	0.622496
SMG6-/- TRF2F/F +OHT	811	207	25.524
	651	151	23.1951
	711	170	23.91
Total:	2173	528	24.2097
SMG7-/- TRF2F/F	1166	5	0.428816
	1628	17	1.04423
	843	12	1.42349
Total:	3637	34	0.96551
SMG7-/- TRF2F/F +OHT	577	86	14.9047
	1202	154	12.812
	1118	136	12.1646
Total:	2897	376	13.2937
SMG8-/- TRF2F/F	1608	11	0.68408
	989	3	0.303337
	793	2	0.252207
Total:	3390	16	0.413208
SMG8-/- TRF2F/F +OHT	1420	231	16.2676
	1944	120	6.17284
	1068	108	10.1124
Total:	4432	459	10.8509
SMG9-/- TRF2F/F	850	1	0.117647
	1147	4	0.348736
	948	5	0.527426
Total:	2945	10	0.33127
SMG9-/- TRF2F/F +OHT	1415	166	11.7314
	1072	47	4.38433
	1289	78	6.0512
Total:	3776	291	7.38899
UPF1-/- TRF2F/F	518	4	0.772201
	1795	14	0.779944
	1772	3	0.1693
Total:	4085	21	0.573815
UPF1-/- TRF2F/F +OHT	985	192	19.4924
	1335	128	9.58801
	1544	238	15.4145
Total:	3864	558	14.8316

## Sheet: Figure 3d
Cell line	No. of chromosomes	Telomeric fusions	% Telomeric fusions
UPF1dTAG TRF2F/F	1058	2	0.189036
	1076	5	0.464684
	743	0	0
Total:	2877	7	0.217907
TRF2F/F UPF1dTAG +dTAG	776	1	0.128866
	554	3	0.541516
	727	0	0
Total:	2057	4	0.223461
TRF2F/F UPF1dTAG +OHT	732	2	0.273224
	535	22	4.11215
	706	13	1.84136
Total:	1973	37	2.07558
TRF2F/F UPF1dTAG +dTAG +OHT	446	51	11.435
	420	35	8.33333
	790	92	11.6456
Total:	1656	178	10.4713

## Sheet: Figure 3f
Cell line	No. of chromosomes	Telomeric fusions	100
Trf2f/f	297	0	0
	1035	6	0.57971
	1282	0	0
Total:	2614	6	0.193237
Trf2f/f +iSMG1	2288	4	0.174825
	802	21	2.61845
	426	2	0.469484
Total:	3516	27	1.08759
Trf2f/f +OHT	1154	20	1.7331
	402	9	2.23881
	1917	1	0.0521648
Total:	3473	30	1.34136
Trf2f/f +OHT +iSMG1	1051	150	14.2721
	733	122	16.6439
	346	49	14.1618
Total:	2130	321	15.026

## Sheet: Figure 4e
	Bio-Rad CFX Maestro software was used to measure relative expression levels, using a reference gene (GAPDH) and a calibrator sample (control). Relative expression levels from 3 independent experiments (E1, E2 and E3) were plotted.
		Relative expression normalized to GAPDH and Ctrl. (Trf2f/f)
	Cell line	E1	E2	E3
	Trf2f/f	1	1	1
	Smg6-/-	10.1	5.5	4.4
	Upf1HM	28.3	16.7	15.2

## Sheet: Figure 4f
	Bio-Rad CFX Maestro software was used to measure relative expression levels, using a reference gene (GAPDH) and a calibrator sample (control). Relative expression levels from 2 independent experiments (E1 and E2) were plotted.
		Relative expression normalized to GAPDH and Ctrl. (Trf2f/f)
	Cell line	E1	E2
	Trf2f/f	1	43.8
	Trf2f/f +SMG1i	10.1	42.3

## Sheet: Figure 4i-j
Genotype		Area above a line (JmageI)	H3/INPUT or FL/INPUT	FL/INPUT//H3/INPUT
H3-TRF1dTAG	1	24990.9	1.42436	1.19388
H3-TRF1dTAG +SMG1i	2	28892.1	1.72491	0.250277
H3-TRF1dTAG SMG5-/-	3	21377.8	1.83544	0.0691093
FLAG-TRF1dTAG	4	29836.1	1.70051
FLAG-TRF1dTAG +SMG1i	5	7231.02	0.431705
FLAG-TRF1dTAG SMG5-/-	6	1477.41	0.126846
Input-TRF1dTAG	7	17545.3
Input-TRF1dTAG +SMG1i	8	16749.9
Input-TRF1dTAG SMG5-/-	9	11647.3

## Sheet: Extended Data 4b
	E7-E8	E7-E9	Sum of both events	E7-E9/sum of both events	% of skipping	Average % of skipping	SD of skipping	% of skipping	SD	% SD
B18-1	1449	0	1449	0	0	0	0
B18-2	580	0	580	0	0
B18-3	1448	0	1448	0	0
SUM	3477	0	3477	0	0			0	0	0
UPF1-1	1291	323	1614	0.200124	20.0124	19.0016	0.954427
UPF1-2	1240	296	1536	0.192708	19.2708
UPF1-3	1170	252	1422	0.177215	17.7215
SUM	3701	871	4572	0.190507	19.0507			19.0507	0.00954427	0.954427
SMG6-1	1329	417	1746	0.238832	23.8832	21.5186	2.27972
SMG6-2	1441	412	1853	0.222342	22.2342
SMG6-3	1243	281	1524	0.184383	18.4383
SUM	4013	1110	5123	0.21667	21.667			21.667	0.0227972	2.27972
SMG5-1	941	980	1921	0.510151	51.0151	45.1037	4.69622
SMG5-2	1149	751	1900	0.395263	39.5263
SMG5-3	1415	1147	2562	0.447697	44.7697
SUM	3505	2878	6383	0.450885	45.0885			45.0885	0.0469622	4.69622

## Sheet: Figure 5d
	Cell line	No. of chromosomes	Telomeric fusions	% Telomeric fusions
	Trf2F/F iTRF1FL	432	2	0.462963
		341	0	0
		289	0	0
	Total:	1062	2	0.154321
	Trf2F/F iTRF1FL +DOX	421	0	0
		863	1	0.115875
		123	0	0
	Total:	1407	1	0.038625
	Trf2F/F iTRF1FL +OHT	280	0	0
		369	2	0.542005
		616	4	0.649351
	Total:	1265	6	0.397119
	Trf2F/F iTRF1FL +OHT +DOX	541	1	0.184843
		516	4	0.775194
		257	9	3.50195
	Total:	1314	14	1.48733
	Trf2F/F iTRF1DE8	215	0	0
		610	0	0
		481	0	0
	Total:	1306	0	0
	Trf2F/F iTRF1DE8 +DOX	199	6	3.01508
		215	17	7.90698
		264	5	1.89394
	Total:	678	28	4.272
	Trf2F/F iTRF1DE8 +OHT	305	2	0.655738
		265	1	0.377358
		1087	1	0.0919963
	Total:	1657	4	0.375031
	Trf2F/F iTRF1DE8 +OHT +DOX	325	27	8.30769
		259	34	13.1274
		371	19	5.12129
	Total:	955	80	8.85213

[truncated: 5 more sheets: Figure 5e, Extended Data 5a, Extended Data 5c, Extended Data 5d-e, Extended Data Figure 5f-g]
